# Supplementary material for: InsteaDMatic: towards cross-platform automated continuous rotation electron diffraction
Source: J Appl Crystallogr. 2020 Aug 20;53(Pt 5):1217–24. doi: 10.1107/S1600576720009590 (PMC7534539; doi:10.1107/S1600576720009590)
Supplement: Supplementary file 1 [file j-53-01217-sup1.cif]

data_zsm5_cluster_3_saed
_database_code_depnum_ccdc_archive 'CCDC 1998732'
#==============================================================================

# PROCESSING SUMMARY (IUCr Office Use Only)

_journal_date_recd_electronic      2020-04-23
_journal_date_to_coeditor         ?
_journal_date_from_coeditor       ?
_journal_date_accepted     2020-07-14
_journal_date_printers_first      ?
_journal_date_printers_final      ?
_journal_date_proofs_out          ?
_journal_date_proofs_in           ?
_journal_coeditor_name            ?
_journal_coeditor_code      TE5059SUP1
_journal_coeditor_notes
; ?
;
_journal_paper_category      FA
_journal_techeditor_code      J200959
_iucr_compatibility_tag          ACTA95
_journal_techeditor_notes  
;
;
_journal_coden_ASTM               ?
_journal_name_full                ?
_journal_year                     ?
_journal_volume                   ?
_journal_issue                    ?
_journal_page_first               ?
_journal_page_last                ?
_journal_suppl_publ_number        ?
_journal_suppl_publ_pages         ?

#==============================================================================

_audit_creation_date               2020-04-16
_audit_creation_method
;
Olex2 1.2
(compiled 2018.05.29 svn.r3508 for OlexSys, GUI svn.r5506)
;
_shelx_SHELXL_version_number       '2018/3'
_audit_contact_author_address      ?
_audit_contact_author_email        ?
_audit_contact_author_name         ''
_audit_contact_author_phone        ?
_publ_contact_author_id_orcid      ?
_publ_section_references
;
Dolomanov, O.V., Bourhis, L.J., Gildea, R.J, Howard, J.A.K. & Puschmann, H.
 (2009), J. Appl. Cryst. 42, 339-341.

Sheldrick, G.M. (2015). Acta Cryst. C71, 3-8.
;
_chemical_name_common              ?
_chemical_name_systematic          ?
_chemical_formula_moiety           'O24 Si12'
_chemical_formula_sum              'O24 Si12'
_chemical_formula_weight           721.01
_chemical_melting_point            ?
loop_
  _atom_type_symbol
  _atom_type_description
  _atom_type_scat_dispersion_real
  _atom_type_scat_dispersion_imag
  _atom_type_scat_source
 'O' 'O' 0.0000 0.0000 'International Tables Vol C Tables 4.2.6.8 and 6.1.1.4'
 'Si' 'Si' 0.0000 0.0000 'International Tables Vol C Tables 4.2.6.8 and 6.1.1.4'

_shelx_space_group_comment
;
The symmetry employed for this shelxl refinement is uniquely defined
by the following loop, which should always be used as a source of
symmetry information in preference to the above space-group names.
They are only intended as comments.
;
_space_group_crystal_system        'orthorhombic'
_space_group_IT_number             62
_space_group_name_H-M_alt          'P n m a'
_space_group_name_Hall             '-P 2ac 2n'
loop_
  _space_group_symop_operation_xyz
 'x, y, z'
 '-x+1/2, -y, z+1/2'
 'x+1/2, -y+1/2, -z+1/2'
 '-x, y+1/2, -z'
 '-x, -y, -z'
 'x-1/2, y, -z-1/2'
 '-x-1/2, y-1/2, z-1/2'
 'x, -y-1/2, z'

_cell_length_a                     20.022(4)
_cell_length_b                     19.899(4)
_cell_length_c                     13.383(3)
_cell_angle_alpha                  90
_cell_angle_beta                   90
_cell_angle_gamma                  90
_cell_volume                       5332.0(19)
_cell_formula_units_Z              8
_cell_measurement_reflns_used      ?
_cell_measurement_temperature      293(2)
_cell_measurement_theta_max        ?
_cell_measurement_theta_min        ?
_shelx_estimated_absorpt_T_max     ?
_shelx_estimated_absorpt_T_min     ?
_exptl_absorpt_coefficient_mu      0.000
_exptl_absorpt_correction_T_max    ?
_exptl_absorpt_correction_T_min    ?
_exptl_absorpt_correction_type     ?
_exptl_absorpt_process_details     ?
_exptl_absorpt_special_details     ?
_exptl_crystal_colour              ?
_exptl_crystal_density_diffrn      1.796
_exptl_crystal_density_meas        ?
_exptl_crystal_density_method      ?
_exptl_crystal_description         'merged dataset'
_exptl_crystal_F_000               939
_exptl_crystal_size_max            ?
_exptl_crystal_size_mid            ?
_exptl_crystal_size_min            ?
_exptl_transmission_factor_max     ?
_exptl_transmission_factor_min     ?
_diffrn_reflns_av_R_equivalents    0.3082
_diffrn_reflns_av_unetI/netI       0.1708
_diffrn_reflns_Laue_measured_fraction_full  0.968
_diffrn_reflns_Laue_measured_fraction_max  0.928
_diffrn_reflns_limit_h_max         24
_diffrn_reflns_limit_h_min         -24
_diffrn_reflns_limit_k_max         24
_diffrn_reflns_limit_k_min         -24
_diffrn_reflns_limit_l_max         16
_diffrn_reflns_limit_l_min         -16
_diffrn_reflns_number              61596
_diffrn_reflns_point_group_measured_fraction_full  0.968
_diffrn_reflns_point_group_measured_fraction_max  0.928
_diffrn_reflns_theta_full          0.653
_diffrn_reflns_theta_max           0.678
_diffrn_reflns_theta_min           0.049
_diffrn_ambient_temperature        293(2)
_diffrn_detector_area_resol_mean   ?
_diffrn_measured_fraction_theta_full  0.968
_diffrn_measured_fraction_theta_max  0.928
_diffrn_measurement_device_type    'Themis Z'
_diffrn_measurement_method         'cRED'
_diffrn_radiation_type             '300 kV electrons'
_diffrn_radiation_wavelength       0.019
_diffrn_source                     'XFEG'
_reflns_Friedel_coverage           0.000
_reflns_Friedel_fraction_full      .
_reflns_Friedel_fraction_max       .
_reflns_number_gt                  2854
_reflns_number_total               5159
_reflns_special_details
;
 Reflections were merged by SHELXL according to the crystal
 class for the calculation of statistics and refinement.
 
 _reflns_Friedel_fraction is defined as the number of unique
 Friedel pairs measured divided by the number that would be
 possible theoretically, ignoring centric projections and
 systematic absences.
;
_reflns_threshold_expression       'I > 2\s(I)'
_computing_cell_refinement         ?
_computing_data_collection         ?
_computing_data_reduction          ?
_computing_molecular_graphics      'Olex2 (Dolomanov et al., 2009)'
_computing_publication_material    'Olex2 (Dolomanov et al., 2009)'
_computing_structure_refinement    'ShelXL (Sheldrick, 2015)'
_computing_structure_solution      ?
_refine_diff_density_max           0.304
_refine_diff_density_min           -0.200
_refine_diff_density_rms           0.061
_refine_ls_extinction_coef         838(17)
_refine_ls_extinction_expression  
 'Fc^*^=kFc[1+0.001xFc^2^\l^3^/sin(2\q)]^-1/4^'
_refine_ls_extinction_method       'SHELXL-2018/3 (Sheldrick 2018)'
_refine_ls_goodness_of_fit_ref     1.583
_refine_ls_hydrogen_treatment      undef
_refine_ls_matrix_type             full
_refine_ls_number_parameters       332
_refine_ls_number_reflns           5159
_refine_ls_number_restraints       2
_refine_ls_R_factor_all            0.2612
_refine_ls_R_factor_gt             0.1992
_refine_ls_restrained_S_all        1.584
_refine_ls_shift/su_max            0.002
_refine_ls_shift/su_mean           0.000
_refine_ls_structure_factor_coef   Fsqd
_refine_ls_weighting_details      
 'w=1/[\s^2^(Fo^2^)+(0.2000P)^2^] where P=(Fo^2^+2Fc^2^)/3'
_refine_ls_weighting_scheme        calc
_refine_ls_wR_factor_gt            0.5092
_refine_ls_wR_factor_ref           0.5465
_refine_special_details            ?
_olex2_refinement_description
;
1. Restrained distances
 Si11-O10
 1.6 with sigma of 0.02
 Si6-O18
 1.6 with sigma of 0.02
;
_atom_sites_solution_hydrogens     .
_atom_sites_solution_primary       ?
_atom_sites_solution_secondary     ?
loop_
  _atom_site_label
  _atom_site_type_symbol
  _atom_site_fract_x
  _atom_site_fract_y
  _atom_site_fract_z
  _atom_site_U_iso_or_equiv
  _atom_site_adp_type
  _atom_site_occupancy
  _atom_site_site_symmetry_order
  _atom_site_calc_flag
  _atom_site_refinement_flags_posn
  _atom_site_refinement_flags_adp
  _atom_site_refinement_flags_occupancy
  _atom_site_disorder_assembly
  _atom_site_disorder_group
 Si1 Si 0.4229(3) 0.0585(2) -0.3393(3) 0.0654(13) Uani 1 1 d . . . . .
 Si2 Si 0.3072(3) 0.0296(3) -0.1934(4) 0.0745(15) Uani 1 1 d . . . . .
 Si3 Si 0.2804(3) 0.0629(2) 0.0304(3) 0.0640(13) Uani 1 1 d . . . . .
 Si4 Si 0.1219(3) 0.0637(2) 0.0257(3) 0.0623(13) Uani 1 1 d . . . . .
 Si5 Si 0.0714(2) 0.0284(2) -0.1857(3) 0.0560(12) Uani 1 1 d . . . . .
 Si6 Si 0.1854(3) 0.0588(2) -0.3323(4) 0.0629(13) Uani 1 1 d D . . . .
 Si7 Si 0.4219(3) -0.1719(2) -0.3300(3) 0.0695(14) Uani 1 1 d . . . . .
 Si8 Si 0.3073(3) -0.1293(2) -0.1887(3) 0.0672(14) Uani 1 1 d . . . . .
 Si9 Si 0.2758(3) -0.17362(19) 0.0274(3) 0.0627(13) Uani 1 1 d . . . . .
 Si10 Si 0.1204(3) -0.1739(2) 0.0262(3) 0.0714(15) Uani 1 1 d . . . . .
 Si11 Si 0.0683(2) -0.13006(19) -0.1847(3) 0.0606(12) Uani 1 1 d D . . . .
 Si12 Si 0.1863(3) -0.1727(2) -0.3226(4) 0.0682(14) Uani 1 1 d . . . . .
 O1 O 0.3729(6) 0.0565(4) -0.2456(7) 0.102(3) Uani 1 1 d . . . . .
 O2 O 0.3057(5) 0.0588(4) -0.0855(6) 0.092(3) Uani 1 1 d . . . . .
 O3 O 0.2000(6) 0.0588(6) 0.0300(10) 0.119(4) Uani 1 1 d . . . . .
 O4 O 0.0998(6) 0.0609(4) -0.0871(6) 0.103(3) Uani 1 1 d . . . . .
 O5 O 0.1137(5) 0.0540(4) -0.2778(7) 0.095(3) Uani 1 1 d . . . . .
 O6 O 0.2432(7) 0.0561(4) -0.2501(8) 0.108(3) Uani 1 1 d . . . . .
 O7 O 0.3750(5) -0.1525(5) -0.2351(6) 0.105(3) Uani 1 1 d . . . . .
 O8 O 0.3081(5) -0.1551(6) -0.0772(6) 0.109(3) Uani 1 1 d . . . . .
 O9 O 0.1986(5) -0.1570(5) 0.0259(10) 0.116(4) Uani 1 1 d . . . . .
 O10 O 0.0886(7) -0.1594(6) -0.0827(7) 0.140(5) Uani 1 1 d D . . . .
 O11 O 0.1165(6) -0.1570(5) -0.2706(7) 0.114(3) Uani 1 1 d . . . . .
 O12 O 0.2425(6) -0.1539(6) -0.2438(7) 0.119(4) Uani 1 1 d . . . . .
 O13 O 0.3084(10) -0.0510(6) -0.1880(13) 0.180(8) Uani 1 1 d . . . . .
 O14 O 0.0742(7) -0.0512(4) -0.1820(8) 0.121(4) Uani 1 1 d . . . . .
 O15 O 0.4165(6) 0.1268(4) -0.3944(8) 0.112(4) Uani 1 1 d . . . . .
 O16 O 0.4111(6) -0.0006(4) -0.4136(7) 0.112(3) Uani 1 1 d . . . . .
 O17 O 0.4020(5) -0.1316(3) -0.4297(6) 0.090(3) Uani 1 1 d . . . . .
 O18 O 0.1887(5) 0.1306(4) -0.3900(7) 0.090(3) Uani 1 1 d D . . . .
 O19 O 0.1909(5) -0.0008(4) -0.4122(7) 0.097(3) Uani 1 1 d . . . . .
 O20 O 0.1938(5) -0.1311(4) -0.4205(7) 0.091(3) Uani 1 1 d . . . . .
 O21 O -0.0020(6) 0.0514(4) -0.2048(7) 0.095(3) Uani 1 1 d . . . . .
 O22 O -0.0048(5) -0.1522(5) -0.2086(7) 0.100(3) Uani 1 1 d . . . . .
 O23 O 0.4178(10) -0.250000 -0.3591(11) 0.132(6) Uani 1 2 d S T P . .
 O24 O 0.1902(8) -0.250000 -0.3541(12) 0.124(6) Uani 1 2 d S T P . .
 O25 O 0.2906(6) -0.250000 0.0539(7) 0.076(3) Uani 1 2 d S T P . .
 O26 O 0.1056(8) -0.250000 0.0563(13) 0.117(5) Uani 1 2 d S T P . .

loop_
  _atom_site_aniso_label
  _atom_site_aniso_U_11
  _atom_site_aniso_U_22
  _atom_site_aniso_U_33
  _atom_site_aniso_U_23
  _atom_site_aniso_U_13
  _atom_site_aniso_U_12
 Si1 0.053(4) 0.075(3) 0.068(2) 0.0014(18) 0.006(2) 0.012(2)
 Si2 0.074(4) 0.077(3) 0.073(3) -0.001(2) 0.013(2) -0.002(2)
 Si3 0.060(4) 0.068(3) 0.063(3) -0.0086(18) -0.008(2) 0.008(2)
 Si4 0.057(4) 0.073(3) 0.057(2) -0.0072(17) 0.008(2) -0.002(2)
 Si5 0.046(3) 0.062(2) 0.061(2) -0.0039(17) 0.0089(19) 0.0023(18)
 Si6 0.057(4) 0.067(3) 0.065(3) 0.0087(18) 0.012(2) -0.0025(18)
 Si7 0.061(4) 0.069(3) 0.078(3) -0.002(2) 0.002(2) -0.002(2)
 Si8 0.075(4) 0.070(3) 0.056(2) -0.007(2) 0.004(2) -0.003(2)
 Si9 0.066(4) 0.057(2) 0.065(2) 0.0010(17) -0.009(2) -0.0030(19)
 Si10 0.071(4) 0.058(3) 0.085(3) 0.006(2) -0.001(2) 0.001(2)
 Si11 0.055(3) 0.063(3) 0.064(2) 0.0033(17) 0.010(2) 0.0039(19)
 Si12 0.061(4) 0.068(3) 0.076(3) 0.002(2) 0.010(2) -0.009(2)
 O1 0.088(8) 0.123(7) 0.094(5) -0.009(4) 0.040(5) -0.019(5)
 O2 0.111(9) 0.112(7) 0.053(4) -0.016(3) 0.008(4) -0.002(4)
 O3 0.065(9) 0.169(12) 0.123(9) 0.000(6) -0.009(5) 0.000(5)
 O4 0.134(10) 0.101(6) 0.075(4) -0.009(4) -0.033(5) -0.016(5)
 O5 0.067(7) 0.119(6) 0.099(5) 0.014(4) 0.035(5) 0.003(4)
 O6 0.123(11) 0.102(6) 0.099(6) 0.011(4) 0.004(6) 0.009(5)
 O7 0.097(9) 0.129(7) 0.089(5) 0.005(5) 0.021(5) 0.017(6)
 O8 0.110(10) 0.143(8) 0.075(5) 0.029(5) 0.009(4) 0.004(5)
 O9 0.054(7) 0.095(6) 0.199(11) -0.012(7) 0.010(6) 0.000(4)
 O10 0.182(14) 0.134(8) 0.102(6) 0.028(6) -0.044(7) -0.019(8)
 O11 0.109(10) 0.106(6) 0.127(7) -0.040(5) 0.017(6) 0.016(5)
 O12 0.105(10) 0.145(8) 0.106(6) 0.008(6) -0.010(6) -0.054(7)
 O13 0.29(3) 0.098(8) 0.152(12) -0.058(7) -0.012(10) 0.030(8)
 O14 0.173(13) 0.057(4) 0.132(8) 0.016(4) 0.020(7) -0.009(4)
 O15 0.113(9) 0.071(5) 0.151(8) 0.014(5) -0.058(7) -0.007(4)
 O16 0.154(10) 0.079(5) 0.103(5) -0.008(4) -0.046(6) 0.005(5)
 O17 0.108(8) 0.071(4) 0.091(5) 0.021(3) -0.002(5) 0.020(4)
 O18 0.105(8) 0.081(5) 0.084(5) 0.005(4) 0.034(4) 0.000(4)
 O19 0.114(9) 0.066(5) 0.111(6) -0.028(4) 0.001(5) 0.016(4)
 O20 0.099(8) 0.083(5) 0.091(5) 0.016(4) 0.018(4) -0.016(4)
 O21 0.090(8) 0.115(7) 0.079(4) 0.008(4) 0.004(4) 0.012(4)
 O22 0.067(8) 0.130(7) 0.102(5) 0.012(5) 0.000(4) -0.024(5)
 O23 0.20(2) 0.064(7) 0.128(10) 0.000 -0.002(10) 0.000
 O24 0.195(19) 0.036(5) 0.141(11) 0.000 0.045(9) 0.000
 O25 0.105(10) 0.062(6) 0.061(5) 0.000 -0.012(5) 0.000
 O26 0.096(12) 0.063(6) 0.192(13) 0.000 -0.012(9) 0.000

_geom_special_details
;
 All esds (except the esd in the dihedral angle between two l.s. planes)
 are estimated using the full covariance matrix.  The cell esds are taken
 into account individually in the estimation of esds in distances, angles
 and torsion angles; correlations between esds in cell parameters are only
 used when they are defined by crystal symmetry.  An approximate (isotropic)
 treatment of cell esds is used for estimating esds involving l.s. planes.
;
loop_
  _geom_bond_atom_site_label_1
  _geom_bond_atom_site_label_2
  _geom_bond_distance
  _geom_bond_site_symmetry_2
  _geom_bond_publ_flag
 Si1 O1 1.605(9) . ?
 Si1 O15 1.551(9) . ?
 Si1 O16 1.558(9) . ?
 Si1 O21 1.621(12) 6_655 ?
 Si2 O1 1.582(10) . ?
 Si2 O2 1.557(9) . ?
 Si2 O6 1.580(13) . ?
 Si2 O13 1.607(13) . ?
 Si3 O2 1.634(9) . ?
 Si3 O3 1.612(12) . ?
 Si3 O19 1.565(8) 2 ?
 Si3 O20 1.593(8) 2 ?
 Si4 O3 1.569(12) . ?
 Si4 O4 1.574(9) . ?
 Si4 O16 1.635(9) 2 ?
 Si4 O17 1.552(8) 2 ?
 Si5 O4 1.576(8) . ?
 Si5 O5 1.579(9) . ?
 Si5 O14 1.586(8) . ?
 Si5 O21 1.561(11) . ?
 Si6 O5 1.612(10) . ?
 Si6 O6 1.598(13) . ?
 Si6 O18 1.627(8) . ?
 Si6 O19 1.600(9) . ?
 Si7 O7 1.627(10) . ?
 Si7 O17 1.608(8) . ?
 Si7 O22 1.604(10) 6_655 ?
 Si7 O23 1.604(6) . ?
 Si8 O7 1.560(10) . ?
 Si8 O8 1.579(9) . ?
 Si8 O12 1.570(11) . ?
 Si8 O13 1.557(13) . ?
 Si9 O8 1.586(9) . ?
 Si9 O9 1.581(11) . ?
 Si9 O18 1.567(8) 2 ?
 Si9 O25 1.589(5) . ?
 Si10 O9 1.602(11) . ?
 Si10 O10 1.617(10) . ?
 Si10 O15 1.599(9) 2 ?
 Si10 O26 1.594(7) . ?
 Si11 O10 1.539(9) . ?
 Si11 O11 1.593(10) . ?
 Si11 O14 1.573(8) . ?
 Si11 O22 1.562(10) . ?
 Si12 O11 1.592(11) . ?
 Si12 O12 1.587(11) . ?
 Si12 O20 1.558(9) . ?
 Si12 O24 1.597(6) . ?

loop_
  _geom_angle_atom_site_label_1
  _geom_angle_atom_site_label_2
  _geom_angle_atom_site_label_3
  _geom_angle
  _geom_angle_site_symmetry_1
  _geom_angle_site_symmetry_3
  _geom_angle_publ_flag
 O1 Si1 O21 107.0(6) . 6_655 ?
 O15 Si1 O1 109.9(6) . . ?
 O15 Si1 O16 110.2(6) . . ?
 O15 Si1 O21 109.0(6) . 6_655 ?
 O16 Si1 O1 112.6(6) . . ?
 O16 Si1 O21 107.9(6) . 6_655 ?
 O1 Si2 O13 110.2(8) . . ?
 O2 Si2 O1 107.4(6) . . ?
 O2 Si2 O6 107.7(6) . . ?
 O2 Si2 O13 109.3(7) . . ?
 O6 Si2 O1 110.5(7) . . ?
 O6 Si2 O13 111.5(8) . . ?
 O3 Si3 O2 107.7(6) . . ?
 O19 Si3 O2 108.2(6) 2 . ?
 O19 Si3 O3 109.2(6) 2 . ?
 O19 Si3 O20 110.6(6) 2 2 ?
 O20 Si3 O2 109.5(5) 2 . ?
 O20 Si3 O3 111.6(6) 2 . ?
 O3 Si4 O4 108.3(7) . . ?
 O3 Si4 O16 109.6(7) . 2 ?
 O4 Si4 O16 109.7(6) . 2 ?
 O17 Si4 O3 110.3(6) 2 . ?
 O17 Si4 O4 108.3(5) 2 . ?
 O17 Si4 O16 110.7(5) 2 2 ?
 O4 Si5 O5 109.1(6) . . ?
 O4 Si5 O14 111.8(6) . . ?
 O5 Si5 O14 109.1(5) . . ?
 O21 Si5 O4 110.9(6) . . ?
 O21 Si5 O5 106.5(5) . . ?
 O21 Si5 O14 109.3(7) . . ?
 O5 Si6 O18 107.7(5) . . ?
 O6 Si6 O5 109.3(6) . . ?
 O6 Si6 O18 109.0(6) . . ?
 O6 Si6 O19 112.7(5) . . ?
 O19 Si6 O5 108.6(5) . . ?
 O19 Si6 O18 109.4(5) . . ?
 O17 Si7 O7 112.7(5) . . ?
 O22 Si7 O7 102.7(6) 6_655 . ?
 O22 Si7 O17 111.9(6) 6_655 . ?
 O22 Si7 O23 111.2(8) 6_655 . ?
 O23 Si7 O7 113.0(8) . . ?
 O23 Si7 O17 105.6(6) . . ?
 O7 Si8 O8 105.6(6) . . ?
 O7 Si8 O12 116.0(7) . . ?
 O12 Si8 O8 110.6(6) . . ?
 O13 Si8 O7 106.6(9) . . ?
 O13 Si8 O8 108.6(8) . . ?
 O13 Si8 O12 109.1(9) . . ?
 O8 Si9 O25 110.1(7) . . ?
 O9 Si9 O8 109.8(6) . . ?
 O9 Si9 O25 112.7(6) . . ?
 O18 Si9 O8 108.1(6) 2 . ?
 O18 Si9 O9 109.7(6) 2 . ?
 O18 Si9 O25 106.3(5) 2 . ?
 O9 Si10 O10 110.2(7) . . ?
 O15 Si10 O9 109.3(6) 2 . ?
 O15 Si10 O10 108.2(7) 2 . ?
 O26 Si10 O9 112.5(7) . . ?
 O26 Si10 O10 108.9(8) . . ?
 O26 Si10 O15 107.7(7) . 2 ?
 O10 Si11 O11 110.7(7) . . ?
 O10 Si11 O14 109.8(7) . . ?
 O10 Si11 O22 108.7(7) . . ?
 O14 Si11 O11 107.9(6) . . ?
 O22 Si11 O11 108.9(6) . . ?
 O22 Si11 O14 110.8(7) . . ?
 O11 Si12 O24 110.3(7) . . ?
 O12 Si12 O11 106.6(7) . . ?
 O12 Si12 O24 111.6(9) . . ?
 O20 Si12 O11 110.4(6) . . ?
 O20 Si12 O12 111.3(5) . . ?
 O20 Si12 O24 106.6(7) . . ?
 Si2 O1 Si1 150.7(7) . . ?
 Si2 O2 Si3 154.9(7) . . ?
 Si4 O3 Si3 173.2(9) . . ?
 Si4 O4 Si5 156.8(6) . . ?
 Si5 O5 Si6 148.1(7) . . ?
 Si2 O6 Si6 158.3(7) . . ?
 Si8 O7 Si7 152.0(7) . . ?
 Si8 O8 Si9 155.0(8) . . ?
 Si9 O9 Si10 155.7(7) . . ?
 Si11 O10 Si10 166.2(9) . . ?
 Si12 O11 Si11 155.8(8) . . ?
 Si8 O12 Si12 166.2(7) . . ?
 Si8 O13 Si2 176.6(13) . . ?
 Si11 O14 Si5 173.0(10) . . ?
 Si1 O15 Si10 150.2(7) . 2_554 ?
 Si1 O16 Si4 163.4(9) . 2_554 ?
 Si4 O17 Si7 146.2(6) 2_554 . ?
 Si9 O18 Si6 146.5(6) 2_554 . ?
 Si3 O19 Si6 159.8(7) 2_554 . ?
 Si12 O20 Si3 146.3(7) . 2_554 ?
 Si5 O21 Si1 147.1(6) . 6 ?
 Si11 O22 Si7 149.4(7) . 6 ?
 Si7 O23 Si7 151.3(11) 8 . ?
 Si12 O24 Si12 148.8(11) . 8 ?
 Si9 O25 Si9 146.2(8) . 8 ?
 Si10 O26 Si10 143.5(13) 8 . ?

_shelx_res_file
;
TITL zsm-5_cluster_3_SAED
    zsm5_cluster_3_saed.res
    created by SHELXL-2018/3 at 13:08:37 on 16-Apr-2020
CELL 0.019 20.022 19.899 13.383 90 90 90
ZERR 8 0.004 0.004 0.003 0 0 0
LATT 1
SYMM 0.5-X,-Y,0.5+Z
SYMM 0.5+X,0.5-Y,0.5-Z
SYMM -X,0.5+Y,-Z
SFAC  O 0.455 23.78 0.917 7.622 0.472 2.144 0.138 0.296 0 0 0 0 0.73 15.999
SFAC  SI 2.129 57.775 2.533 16.476 0.835 2.88 0.322 0.386 0 0 0 0 1.11 28.086
UNIT 192 96

DFIX 1.6 Si11 O10
DFIX 1.6 Si6 O18

L.S. 5
PLAN  25
LIST 4
fmap 2
acta
SHEL 20 0.8
REM <olex2.extras>
REM <HklSrc "%.\\zsm5_cluster_3_saed.hkl">
REM </olex2.extras>

WGHT    0.200000
EXTI  838.070801
FVAR       9.11617
SI1   2    0.422911    0.058476   -0.339305    11.00000    0.05308    0.07542 =
         0.06779    0.00143    0.00611    0.01186
SI2   2    0.307196    0.029631   -0.193427    11.00000    0.07364    0.07705 =
         0.07276   -0.00131    0.01298   -0.00237
SI3   2    0.280424    0.062941    0.030432    11.00000    0.06034    0.06833 =
         0.06318   -0.00863   -0.00788    0.00780
SI4   2    0.121865    0.063721    0.025656    11.00000    0.05693    0.07282 =
         0.05709   -0.00715    0.00798   -0.00150
SI5   2    0.071430    0.028383   -0.185741    11.00000    0.04564    0.06150 =
         0.06084   -0.00391    0.00894    0.00231
SI6   2    0.185360    0.058787   -0.332326    11.00000    0.05713    0.06655 =
         0.06504    0.00868    0.01155   -0.00246
SI7   2    0.421945   -0.171919   -0.329977    11.00000    0.06135    0.06947 =
         0.07780   -0.00220    0.00162   -0.00249
SI8   2    0.307253   -0.129272   -0.188749    11.00000    0.07537    0.06999 =
         0.05629   -0.00683    0.00450   -0.00295
SI9   2    0.275844   -0.173624    0.027422    11.00000    0.06645    0.05683 =
         0.06482    0.00098   -0.00934   -0.00304
SI10  2    0.120411   -0.173912    0.026229    11.00000    0.07092    0.05820 =
         0.08505    0.00566   -0.00064    0.00146
SI11  2    0.068328   -0.130057   -0.184689    11.00000    0.05475    0.06340 =
         0.06366    0.00332    0.00962    0.00391
SI12  2    0.186273   -0.172726   -0.322553    11.00000    0.06064    0.06750 =
         0.07643    0.00227    0.01024   -0.00913
O1    1    0.372873    0.056504   -0.245618    11.00000    0.08810    0.12331 =
         0.09387   -0.00868    0.03955   -0.01861
O2    1    0.305698    0.058839   -0.085488    11.00000    0.11117    0.11226 =
         0.05251   -0.01587    0.00804   -0.00155
O3    1    0.200027    0.058825    0.030001    11.00000    0.06477    0.16922 =
         0.12296    0.00009   -0.00863    0.00033
O4    1    0.099805    0.060918   -0.087118    11.00000    0.13417    0.10150 =
         0.07480   -0.00893   -0.03346   -0.01598
O5    1    0.113721    0.053951   -0.277807    11.00000    0.06681    0.11879 =
         0.09851    0.01446    0.03462    0.00344
O6    1    0.243165    0.056130   -0.250066    11.00000    0.12334    0.10199 =
         0.09854    0.01132    0.00354    0.00879
O7    1    0.374952   -0.152483   -0.235083    11.00000    0.09715    0.12874 =
         0.08936    0.00538    0.02074    0.01673
O8    1    0.308127   -0.155099   -0.077193    11.00000    0.11027    0.14281 =
         0.07503    0.02861    0.00946    0.00363
O9    1    0.198641   -0.156969    0.025908    11.00000    0.05416    0.09468 =
         0.19859   -0.01192    0.01004    0.00048
O10   1    0.088564   -0.159430   -0.082671    11.00000    0.18184    0.13440 =
         0.10241    0.02770   -0.04430   -0.01898
O11   1    0.116457   -0.157022   -0.270572    11.00000    0.10905    0.10560 =
         0.12737   -0.03952    0.01679    0.01612
O12   1    0.242465   -0.153874   -0.243809    11.00000    0.10513    0.14527 =
         0.10589    0.00761   -0.00978   -0.05379
O13   1    0.308387   -0.051044   -0.188015    11.00000    0.29012    0.09835 =
         0.15187   -0.05781   -0.01234    0.03037
O14   1    0.074189   -0.051225   -0.182038    11.00000    0.17322    0.05664 =
         0.13215    0.01626    0.02017   -0.00898
O15   1    0.416539    0.126783   -0.394368    11.00000    0.11316    0.07087 =
         0.15108    0.01405   -0.05811   -0.00727
O16   1    0.411069   -0.000613   -0.413582    11.00000    0.15358    0.07880 =
         0.10308   -0.00805   -0.04551    0.00522
O17   1    0.401981   -0.131582   -0.429685    11.00000    0.10835    0.07100 =
         0.09132    0.02064   -0.00187    0.01953
O18   1    0.188745    0.130646   -0.390034    11.00000    0.10458    0.08089 =
         0.08447    0.00506    0.03409   -0.00050
O19   1    0.190880   -0.000774   -0.412163    11.00000    0.11359    0.06630 =
         0.11127   -0.02834    0.00056    0.01568
O20   1    0.193821   -0.131068   -0.420450    11.00000    0.09892    0.08319 =
         0.09134    0.01550    0.01757   -0.01580
O21   1   -0.002004    0.051351   -0.204795    11.00000    0.08996    0.11489 =
         0.07887    0.00849    0.00389    0.01202
O22   1   -0.004804   -0.152188   -0.208600    11.00000    0.06683    0.12985 =
         0.10183    0.01240   -0.00013   -0.02356
O23   1    0.417832   -0.250000   -0.359087    10.50000    0.20396    0.06352 =
         0.12766    0.00000   -0.00158    0.00000
O24   1    0.190196   -0.250000   -0.354101    10.50000    0.19510    0.03633 =
         0.14081    0.00000    0.04485    0.00000
O25   1    0.290643   -0.250000    0.053925    10.50000    0.10458    0.06197 =
         0.06132    0.00000   -0.01238    0.00000
O26   1    0.105623   -0.250000    0.056298    10.50000    0.09613    0.06293 =
         0.19174    0.00000   -0.01210    0.00000
HKLF 4


REM  zsm-5_cluster_3_SAED
REM wR2 = 0.5465, GooF = S = 1.583, Restrained GooF = 1.584 for all data
REM R1 = 0.1992 for 2854 Fo > 4sig(Fo) and 0.2612 for all 5159 data
REM 332 parameters refined using 2 restraints

END

WGHT      0.2000      0.0000

REM Highest difference peak  0.304,  deepest hole -0.200,  1-sigma level  0.061
Q1    1   0.1933 -0.2500 -0.6458  10.50000  0.05    0.30
Q2    1   0.2548  0.0585 -0.0214  11.00000  0.05    0.29
Q3    1   0.3241 -0.1793 -0.0282  11.00000  0.05    0.27
Q4    1   0.3227  0.0591 -0.0280  11.00000  0.05    0.27
Q5    1   0.2103 -0.1785 -0.0294  11.00000  0.05    0.26
Q6    1   0.4139 -0.2500 -0.6567  10.50000  0.05    0.24
Q7    1   0.2494  0.0654  0.0825  11.00000  0.05    0.24
Q8    1   0.1722 -0.1840 -0.0332  11.00000  0.05    0.24
Q9    1   0.4008 -0.1905 -0.0323  11.00000  0.05    0.22
Q10   1   0.1721  0.0595 -0.0240  11.00000  0.05    0.22
Q11   1   0.1915 -0.1743  0.1010  11.00000  0.05    0.21
Q12   1   0.3974  0.0566 -0.2886  11.00000  0.05    0.19
Q13   1   0.0887 -0.1322 -0.1451  11.00000  0.05    0.19
Q14   1   0.4182  0.0629 -0.0289  11.00000  0.05    0.19
Q15   1   0.3098 -0.1354 -0.1424  11.00000  0.05    0.19
Q16   1   0.2993 -0.1789  0.0750  11.00000  0.05    0.18
Q17   1   0.2108 -0.1828 -0.2845  11.00000  0.05    0.18
Q18   1   0.2064  0.0563 -0.2911  11.00000  0.05    0.18
Q19   1   0.0866 -0.1844 -0.0365  11.00000  0.05    0.17
Q20   1   0.1860  0.0608  0.1028  11.00000  0.05    0.17
Q21   1   0.2110  0.0568 -0.3884  11.00000  0.05    0.17
Q22   1   0.3070 -0.2500  0.3417  10.50000  0.05    0.16
Q23   1   0.3996 -0.1850 -0.2922  11.00000  0.05    0.16
Q24   1   0.0528 -0.1857 -0.5747  11.00000  0.05    0.16
Q25   1   0.1547  0.1808 -0.1794  11.00000  0.05    0.16
;
_shelx_res_checksum                28392
_shelx_hkl_file
;
   0   0   2  97351.  41249.   1
   0   0  -2 111069.  47067.   1
   0   0   4 103690.  43926.   1
   0   0  -4 106433.  45109.   1
   0   0   6 142289.  60312.   1
   0   0  -6 122800.  52034.   1
   0   0   8 108420.  45970.   1
   0   0  -8 105582.  44749.   1
   0   0  10 4639.54 1972.56   1
   0   0  10 4148.53 1543.04   1
   0   0 -10 5884.57 2501.42   1
   0   0 -10  353.17 1655.63   1
   0   0  12 9360.45 3970.67   1
   0   0 -12  12838. 5445.60   1
   0   0  14 2148.53 916.839   1
   0   0 -14 3441.81 1466.41   1
   0   0  16  853.45 369.536   1
   0   0  16  396.50 474.456   1
   0   0 -16  912.39 400.662   1
   0   0 -16  122.71 638.410   1
   0  -1  -1 168969.  71627.   1
   0  -1  -1 224503.  67578.   1
   0  -1  -1 214191.  82999.   1
   0   1   1 219300.  65989.   1
   0   1   1 194040.  82242.   1
   0   1   1 215421.  83453.   1
   0  -1   1 149006.  63141.   1
   0   1  -1 141343.  59915.   1
   0  -1  -3 217597.  84305.   1
   0  -1  -3 134910.  57181.   1
   0  -1  -3 -461.21 743.235   1
   0   1   3 119111.  50464.   1
   0   1   3 228193.  88429.   1
   0  -1   3 130085.  55118.   1
   0   1  -3 137654.  58335.   1
   0   1  -3  -77.57 738.504   1
   0  -1  -5  43198.  18307.   1
   0  -1  -5  797.44 1703.88   1
   0   1   5  42602.  18061.   1
   0  -1   5  43964.  18638.   1
   0   1  -5  34938.  14816.   1
   0   1  -5 1924.31 1873.22   1
   0  -1  -7 5915.79 2514.66   1
   0  -1  -7 -1457.0 2132.45   1
   0   1   7 6922.42 2943.23   1
   0  -1   7 3263.95 1640.49   1
   0   1  -7 7370.85 3129.61   1
   0   1  -7  -46.75 2279.09   1
   0  -1  -9  22025. 9337.74   1
   0  -1  -9 -323.84 1638.60   1
   0   1   9  23557. 9990.53   1
   0  -1   9  24248.  10284.   1
   0   1  -9  22375. 9489.11   1
   0   1  -9 1314.10 1842.00   1
   0  -1 -11 4543.99 1931.88   1
   0  -1 -11   -4.38 1112.58   1
   0   1  11 5057.71 2148.53   1
   0   1 -11 4743.61 2015.14   1
   0   1 -11 -216.84 1157.05   1
   0  -1 -13  508.51 239.073   1
   0  -1 -13 -440.11 572.563   1
   0   1  13  177.20 104.068   1
   0   1  13  470.96 446.168   1
   0  -1  13  505.68 229.801   1
   0  -1  13  291.96 468.874   1
   0   1 -13   90.71  98.297   1
   0   1 -13   56.81 571.239   1
   0  -1 -15  175.59 113.245   1
   0  -1 -15  318.07 599.432   1
   0   1  15  308.23 151.088   1
   0   1  15  429.23 399.527   1
   0  -1  15  146.93  90.577   1
   0  -1  15   20.54 413.150   1
   0   1 -15  117.69  94.551   1
   0   1 -15  459.70 601.135   1
   0  -2   0 154115.  57796.   1
   0  -2   0 287890. 111542.   1
   0  -2   0 161495.  41939.   1
   0   2   0 319489. 123746.   1
   0   2   0 156007.  40520.   1
   0   2   0 157048.  58893.   1
   0  -2  -2 113529.  48098.   1
   0  -2  -2 188268.  56679.   1
   0  -2  -2 143803.  55733.   1
   0   2   2 200094.  60236.   1
   0   2   2 134532.  57020.   1
   0   2   2 137086.  53122.   1
   0  -2   2 122233.  51807.   1
   0   2  -2 121665.  51552.   1
   0  -2  -4 6695.36 2601.70   1
   0  -2  -4  15591. 6619.67   1
   0  -2  -4 3720.90 1293.28   1
   0  -2  -4  200.09 1263.95   1
   0   2   4  13642. 5792.80   1
   0   2   4 4311.25 1457.90   1
   0   2   4 1756.86 992.430   1
   0   2   4 8579.93 3332.07   1
   0  -2   4  557.24 762.062   1
   0   2  -4  242.01 1154.21   1
   0  -2  -6 8771.99 2736.04   1
   0  -2  -6 7036.89 2993.37   1
   0  -2  -6 -1133.4 2754.02   1
   0   2   6 6398.29 2724.69   1
   0   2   6  10530. 3249.76   1
   0   2   6 5916.74 2367.07   1
   0  -2   6 3849.57 1927.15   1
   0   2  -6 -390.54 2873.22   1
   0   2  -6 8625.35 3661.30   1
   0  -2  -8  34314.  13302.   1
   0  -2  -8  13538. 5742.66   1
   0  -2  -8 -266.41 1138.13   1
   0   2   8  17502. 7423.83   1
   0  -2   8  16367. 6940.39   1
   0   2  -8  11088. 4701.98   1
   0   2  -8 -360.93 1340.59   1
   0  -2 -10 8417.21 3573.32   1
   0  -2 -10 -1135.3 1506.15   1
   0   2  10 9002.83 3821.19   1
   0  -2  10 6581.83 2793.75   1
   0   2 -10 5555.34 2359.51   1
   0   2 -10 -486.85 1946.07   1
   0  -2 -12 1014.19 446.073   1
   0  -2 -12  -85.31 597.823   1
   0   2  12  639.55 285.809   1
   0   2  12  964.05 535.950   1
   0  -2  12 1141.91 491.390   1
   0  -2  12  542.38 592.715   1
   0   2 -12  733.68 323.935   1
   0   2 -12 -272.09 716.745   1
   0  -2 -14  300.76 164.238   1
   0  -2 -14 -239.55 576.442   1
   0   2  14  296.40 145.128   1
   0   2  14  409.74 463.481   1
   0  -2  14   -7.07 503.216   1
   0  -2  14  555.63 253.737   1
   0   2 -14  428.85 203.027   1
   0   2 -14 -230.84 627.909   1
   0  -2 -16  178.05 112.204   1
   0  -2 -16  190.07 619.678   1
   0   2  16   70.62  60.899   1
   0   2  16   74.47 434.815   1
   0  -2  16 -228.48 470.104   1
   0   2 -16  236.42 121.287   1
   0   2 -16   99.05 589.687   1
   0  -3  -1 128287.  49707.   1
   0   3   1 120435.  46679.   1
   0  -3   1 131031.  49139.   1
   0   3  -1  94986.  36812.   1
   0   3  -1 135288.  50747.   1
   0  -3  -3 122422.  51883.   1
   0  -3  -3 182119.  54806.   1
   0  -3  -3  80293.  31116.   1
   0   3   3 177578.  53434.   1
   0   3   3  79404.  30766.   1
   0   3   3 169631.  71892.   1
   0  -3   3 107379.  45525.   1
   0   3  -3  99432.  42148.   1
   0  -3  -5 230558.  89338.   1
   0  -3  -5 153926.  65241.   1
   0  -3  -5 -231.03 1741.72   1
   0   3   5 158656.  67247.   1
   0   3   5 227720.  88221.   1
   0  -3   5 126585.  53661.   1
   0   3  -5 124219.  52649.   1
   0   3  -5 -151.75 1628.19   1
   0  -3  -7 113340.  43917.   1
   0  -3  -7  75468.  31987.   1
   0  -3  -7 -502.84 1877.01   1
   0   3   7  71419.  30274.   1
   0   3   7 115137.  44607.   1
   0  -3   7  87209.  36963.   1
   0   3  -7  70199.  29754.   1
   0   3  -7  -99.24 2280.98   1
   0  -3  -9 3372.75 1441.81   1
   0  -3  -9 -666.41 1402.08   1
   0   3   9 6815.51 2896.88   1
   0  -3   9 4891.20 2076.63   1
   0   3  -9 5792.80 2460.74   1
   0   3  -9  564.81 1699.15   1
   0  -3 -11 6878.90 2921.47   1
   0   3  11 6124.88 2602.65   1
   0   3  11 5106.90 1623.46   1
   0  -3  11 8849.57 3753.07   1
   0  -3  11 4282.87 1537.37   1
   0   3 -11 9687.79 4107.85   1
   0  -3 -13  115.52 129.044   1
   0  -3 -13  443.42 221.476   1
   0  -3 -13  158.56 569.347   1
   0   3  13  522.23 242.005   1
   0   3  13  520.62 456.575   1
   0  -3  13 1443.71 617.029   1
   0  -3  13  242.57 453.737   1
   0   3 -13  317.41 601.229   1
   0  -3 -15  128.00 105.298   1
   0  -3 -15  -76.46 565.279   1
   0   3  15   86.09  73.841   1
   0   3  15   62.74 382.308   1
   0  -3  15  187.42  98.392   1
   0  -3  15   93.27 450.615   1
   0   3 -15  137.37  87.890   1
   0   3 -15  102.55 543.046   1
   0  -4   0 194607.  72980.   1
   0  -4   0 262914. 101892.   1
   0  -4   0 175118.  45478.   1
   0   4   0 237654.  92091.   1
   0   4   0 163481.  42441.   1
   0   4   0 187039.  70132.   1
   0  -4  -2 4364.23 1715.23   1
   0   4   2 5327.34 2086.09   1
   0  -4   2 2161.78 826.962   1
   0   4  -2 1987.70 769.441   1
   0  -4  -4  39868.  15459.   1
   0  -4  -4  59867.  25383.   1
   0  -4  -4 -1235.6 1550.61   1
   0   4   4  69584.  29499.   1
   0   4   4  43718.  16944.   1
   0  -4   4  60416.  25610.   1
   0   4  -4  57890.  24532.   1
   0   4  -4  748.53 1157.99   1
   0  -4  -6 5921.47 2307.47   1
   0  -4  -6 3877.95 1667.93   1
   0  -4  -6 3796.59 1263.01   1
   0  -4  -6 -818.26 2630.08   1
   0   4   6 4043.52 1738.88   1
   0   4   6 4790.91 1570.48   1
   0   4   6 5787.13 2254.49   1
   0  -4   6 2645.22 1596.97   1
   0  -4   6 4765.37 2023.65   1
   0   4  -6 5227.05 2220.43   1
   0   4  -6  295.36 2546.83   1
   0  -4  -8  512.01 732.923   1
   0  -4  -8  -47.81 148.723   1
   0  -4  -8 -439.92 1234.63   1
   0   4   8  792.81 385.430   1
   0   4   8   53.57 674.834   1
   0   4   8  361.21 188.174   1
   0   4   8 2070.95 963.102   1
   0  -4   8 1266.79 948.911   1
   0  -4   8  376.63 189.309   1
   0   4  -8 -805.58 1601.70   1
   0   4  -8  288.08 170.388   1
   0  -4 -10 1871.33 810.784   1
   0  -4 -10 1746.45 760.832   1
   0  -4 -10  272.37 2136.23   1
   0   4  10 3100.28 1334.91   1
   0   4  10  348.25 617.691   1
   0   4  10 2911.07 1739.83   1
   0  -4  10 3545.88 2001.89   1
   0  -4  10 2695.36 1146.64   1
   0   4 -10 1421.95 2690.63   1
   0   4 -10 2311.26 988.646   1
   0  -4 -12  158.28 199.621   1
   0  -4 -12  302.93 180.038   1
   0  -4 -12   58.70 426.679   1
   0  -4 -12  143.52 595.931   1
   0   4  12  496.31 526.963   1
   0   4  12 1263.95 550.425   1
   0   4  12  431.69 462.251   1
   0   4  12   89.25 266.793   1
   0  -4  12  -15.61 502.459   1
   0  -4  12  777.48 336.234   1
   0   4 -12  -88.73 730.463   1
   0   4 -12  388.08 190.728   1
   0  -4 -14   57.95 152.129   1
   0  -4 -14  218.92 140.492   1
   0  -4 -14  100.00 413.623   1
   0  -4 -14  -84.44 555.818   1
   0   4  14  277.01 443.803   1
   0   4  14  556.29 252.318   1
   0   4  14   98.01 161.305   1
   0  -4  14  343.99 160.076   1
   0  -4  14  600.28 505.960   1
   0   4 -14  321.29 162.441   1
   0   4 -14  -88.30 550.898   1
   0  -5  -1 964994. 373888.   1
   0   5   1 866508. 335761.   1
   0  -5   1 489687. 183633.   1
   0  -5   1 999999. 387322.   1
   0   5  -1 903500. 350047.   1
   0   5  -1 455723. 170861.   1
   0  -5  -3 392715. 152129.   1
   0  -5  -3 393188. 118354.   1
   0   5   3 309839. 120057.   1
   0   5   3 395175. 118921.   1
   0  -5   3 337086. 126395.   1
   0   5  -3 282687. 105960.   1
   0  -5  -5  41353.  16036.   1
   0  -5  -5  52441.  22233.   1
   0  -5  -5 1197.73 2706.71   1
   0  -5  -5  73273.  22062.   1
   0   5   5  60596.  25686.   1
   0   5   5  42914.  16632.   1
   0  -5   5  56717.  24040.   1
   0   5  -5  926.21 2034.06   1
   0   5  -5  53983.  22876.   1
   0  -5  -7 3654.68 1563.86   1
   0  -5  -7 4054.87 1584.67   1
   0  -5  -7  959.32 492.904   1
   0  -5  -7 -261.59 1261.12   1
   0   5   7 5194.89 2224.22   1
   0   5   7 5666.03 2206.24   1
   0   5   7 3207.19 1175.97   1
   0   5   7 1189.21 609.082   1
   0  -5   7 5353.83 2272.47   1
   0  -5   7  214.38 859.886   1
   0   5  -7   20.27 1447.49   1
   0   5  -7 6565.75 2787.13   1
   0  -5  -9 143519.  55629.   1
   0  -5  -9 101608.  43065.   1
   0  -5  -9 -409.93 1277.20   1
   0   5   9 104919.  44475.   1
   0   5   9 128287.  49697.   1
   0  -5   9 101324.  42942.   1
   0   5  -9  96216.  40776.   1
   0   5  -9  536.52 1753.07   1
   0  -5 -11  25847.  10019.   1
   0  -5 -11  31353.  13292.   1
   0  -5 -11  131.60 1041.63   1
   0   5  11  33340.  12923.   1
   0   5  11  34380.  10388.   1
   0  -5  11  35639.  15109.   1
   0   5 -11  633.87 1239.36   1
   0   5 -11  30851.  13075.   1
   0  -5 -13 1319.77 577.199   1
   0  -5 -13  105.30 165.752   1
   0  -5 -13  262.44 546.168   1
   0   5  13  686.47 302.365   1
   0   5  13 1022.70 462.535   1
   0   5  13   -1.07 440.113   1
   0  -5  13  806.24 346.641   1
   0  -5  13  610.12 502.554   1
   0   5 -13  447.21 217.786   1
   0   5 -13  -21.05 584.578   1
   0  -5 -15    1.45 129.423   1
   0  -5 -15  291.67 160.265   1
   0  -5 -15  611.64 464.427   1
   0  -5 -15  101.04 552.885   1
   0   5  15  316.93 436.329   1
   0   5  15  188.08 117.597   1
   0   5  15 -149.29 453.926   1
   0   5  15   64.38 144.749   1
   0  -5  15  518.64 226.584   1
   0  -5  15  310.03 516.934   1
   0   5 -15 -383.92 577.294   1
   0   5 -15  896.88 393.566   1
   0  -6   0 244844.  91835.   1
   0  -6   0 375969. 145695.   1
   0  -6   0 237748.  61750.   1
   0   6   0 344749. 133585.   1
   0   6   0 220813.  57332.   1
   0   6   0 265846.  99716.   1
   0  -6  -2  21902. 8500.46   1
   0   6   2  26604.  10322.   1
   0  -6   2  44853.  16821.   1
   0   6  -2  25147. 9763.47   1
   0   6  -2  35525.  13330.   1
   0  -6  -4  12214. 4747.39   1
   0  -6  -4  425.73 2180.70   1
   0   6   4  13983. 5430.46   1
   0  -6   4  13226. 4971.61   1
   0   6  -4  941.91 1247.87   1
   0  -6  -6  15033. 5835.38   1
   0  -6  -6  36793.  15601.   1
   0  -6  -6 -2663.2 2016.08   1
   0   6   6  33425.  14172.   1
   0   6   6  14475. 5622.51   1
   0  -6   6  33642.  14257.   1
   0   6  -6  29480.  12498.   1
   0   6  -6  -44.79 1663.20   1
   0  -6  -8  13472. 5226.11   1
   0  -6  -8 8855.24 3761.59   1
   0  -6  -8 8054.86 2456.01   1
   0  -6  -8  359.03 1284.77   1
   0   6   8 9990.53 4244.08   1
   0   6   8 7428.56 2279.09   1
   0   6   8  10539. 4090.82   1
   0  -6   8 3115.42 1329.23   1
   0  -6   8  11514. 4881.74   1
   0   6  -8 8898.76 3774.83   1
   0   6  -8 -1654.7 1761.59   1
   0  -6 -10 5924.31 1898.77   1
   0  -6 -10 4070.01 1736.99   1
   0  -6 -10 2602.65 1029.33   1
   0  -6 -10  593.19 1533.58   1
   0   6  10 4030.27 1393.57   1
   0   6  10 4273.41 1824.97   1
   0   6  10 3821.19 1490.06   1
   0  -6  10 4700.09 1994.32   1
   0   6 -10 -1346.3 1997.16   1
   0   6 -10 5626.30 2391.67   1
   0  -6 -12  891.30 406.717   1
   0  -6 -12  136.14 462.062   1
   0  -6 -12  124.69 660.264   1
   0   6  12 1410.59 618.448   1
   0   6  12  359.89 481.456   1
   0  -6  12  683.25 294.796   1
   0  -6  12  674.27 580.983   1
   0   6 -12  298.30 818.542   1
   0   6 -12  633.02 285.052   1
   0  -6 -14  506.24 400.000   1
   0  -6 -14  318.16 181.930   1
   0  -6 -14  324.60 577.294   1
   0  -6 -14 -214.47 164.049   1
   0   6  14  343.24 461.116   1
   0   6  14   78.35  96.405   1
   0   6  14  -93.80 433.491   1
   0  -6  14  334.15 476.253   1
   0   6 -14 -101.14 584.105   1
   0   6 -14  413.62 201.419   1
   0  -7  -1  84399.  32715.   1
   0  -7  -1  90180.  33822.   1
   0   7   1 101703.  38146.   1
   0   7   1  82195.  31864.   1
   0   7   1 144465.  37521.   1
   0  -7   1  74494.  19347.   1
   0  -7   1  86547.  33548.   1
   0  -7   1  72431.  27162.   1
   0   7  -1  76717.  29735.   1
   0   7  -1  68704.  25771.   1
   0   7  -1  73075.  18978.   1
   0  -7  -3  10605. 4127.72   1
   0  -7  -3 2019.87 747.019   1
   0   7   3 3883.63 1265.85   1
   0   7   3  10937. 4255.44   1
   0  -7   3 1592.24 637.842   1
   0   7  -3  660.83 390.444   1
   0  -7  -5  986.75 449.195   1
   0  -7  -5 4668.87 1454.11   1
   0  -7  -5  692.62 2075.68   1
   0   7   5 1363.29 584.673   1
   0   7   5 3997.16 1840.11   1
   0   7   5 3385.05 1083.25   1
   0  -7   5 4087.98 1563.86   1
   0  -7   5  213.43 973.509   1
   0   7  -5  240.59 1402.08   1
   0  -7  -7 9640.48 4094.60   1
   0  -7  -7  19394. 5850.51   1
   0  -7  -7  20747. 8047.30   1
   0  -7  -7  934.44 1199.62   1
   0   7   7 9782.39 4156.10   1
   0   7   7  17020. 6604.53   1
   0   7   7  18647. 5630.08   1
   0  -7   7  15118. 6409.64   1
   0   7  -7 -462.06 1162.72   1
   0   7  -7  12933. 5484.38   1
   0  -7  -9  401.61 346.547   1
   0  -7  -9  785.62 364.995   1
   0  -7  -9  331.41 216.367   1
   0  -7  -9  791.48 1540.21   1
   0   7   9 1142.86 520.908   1
   0   7   9 1347.21 548.533   1
   0   7   9  663.39 410.406   1
   0   7   9  733.11 1159.89   1
   0  -7   9  696.31 303.027   1
   0  -7   9  590.73 1195.84   1
   0   7  -9  302.65 172.469   1
   0   7  -9 -158.18 1687.79   1
   0  -7 -11  538.88 490.444   1
   0  -7 -11 4395.45 1718.07   1
   0  -7 -11  -11.72 751.276   1
   0  -7 -11 1935.67 835.288   1
   0   7  11 1613.05 703.405   1
   0   7  11 2064.33 890.065   1
   0   7  11  817.69 625.543   1
   0   7  11 3723.74 1453.17   1
   0  -7  11  356.86 619.962   1
   0  -7  11 2757.80 1171.24   1
   0   7 -11  -98.20 824.503   1
   0   7 -11 2578.99 1103.12   1
   0  -7 -13  382.50 224.030   1
   0  -7 -13  575.69 480.983   1
   0  -7 -13   -5.88 602.270   1
   0   7  13  590.63 255.913   1
   0   7  13  441.82 242.952   1
   0   7  13  526.68 532.734   1
   0   7  13  424.60 543.330   1
   0  -7  13  255.25 557.237   1
   0  -7  13  414.38 180.416   1
   0   7 -13  -51.98 785.240   1
   0   7 -13  291.86 153.264   1
   0  -7 -15 -630.18 453.926   1
   0  -7 -15  -47.47 137.275   1
   0  -7 -15  -41.79 589.593   1
   0  -7 -15  483.92 227.436   1
   0   7  15  897.73 538.505   1
   0   7  15  260.74 164.900   1
   0   7  15  166.23 451.466   1
   0   7  15   56.15  88.647   1
   0  -7  15  -29.47 507.947   1
   0  -7  15  180.51  85.903   1
   0   7 -15  226.77 603.784   1
   0   7 -15  251.28 146.357   1
   0  -8   0 466130. 174834.   1
   0  -8   0 543897. 210785.   1
   0  -8   0 381173.  98959.   1
   0   8   0 487984. 189120.   1
   0   8   0 354020.  91911.   1
   0   8   0 441532. 165563.   1
   0  -8  -2 8772.93 3424.78   1
   0   8   2  10047. 3916.74   1
   0  -8   2  10322. 4033.11   1
   0  -8  -4 134815.  52252.   1
   0  -8  -4 190066.  57209.   1
   0   8   4 209555.  63075.   1
   0   8   4 131031.  50785.   1
   0  -8   4 229801.  86178.   1
   0   8  -4 193850.  72706.   1
   0  -8  -6 124409.  48212.   1
   0  -8  -6 1216.65 1333.02   1
   0   8   6 111920.  43368.   1
   0   8   6  93131.  28042.   1
   0  -8   6 1611.16 733.017   1
   0  -8   6  65175.  24456.   1
   0  -8  -8 9508.03 4035.95   1
   0  -8  -8 7084.19 2160.83   1
   0  -8  -8  23945. 9288.54   1
   0   8   8 6192.05 1976.35   1
   0   8   8 6176.91 1896.88   1
   0   8   8  14059. 5967.83   1
   0   8   8  22081. 8563.85   1
   0  -8   8 5201.51 1716.18   1
   0  -8   8  15137. 6418.16   1
   0   8  -8  10019. 4248.81   1
   0  -8 -10 3644.27 1431.41   1
   0  -8 -10 3635.76 1553.45   1
   0  -8 -10 3315.04 1073.79   1
   0  -8 -10  140.68 1154.21   1
   0   8  10 3824.03 1633.87   1
   0   8  10 4096.50 1316.93   1
   0   8  10 4592.24 1791.86   1
   0  -8  10 5259.22 2230.84   1
   0  -8  10 2772.94 1178.81   1
   0   8 -10  486.75 1175.97   1
   0  -8 -12  848.82 446.357   1
   0  -8 -12 1516.55 666.035   1
   0  -8 -12   65.08 600.567   1
   0   8  12 2319.77 1000.00   1
   0   8  12  382.12 415.799   1
   0   8  12   65.75 504.824   1
   0  -8  12  -44.67 510.028   1
   0  -8  12 2516.55 1069.06   1
   0   8 -12  446.07 666.224   1
   0   8 -12 1296.12 560.832   1
   0  -8 -14 1637.65 678.523   1
   0  -8 -14  195.17 595.742   1
   0   8  14 1758.75 724.786   1
   0   8  14 -143.24 484.957   1
   0  -8  14  529.33 508.798   1
   0   8 -14  222.71 683.821   1
   0  -9  -1  12942. 4857.14   1
   0  -9  -1  13103. 5097.44   1
   0   9   1  18628. 6989.59   1
   0   9   1  29527. 7705.76   1
   0   9   1  13037. 5075.68   1
   0  -9   1  18382. 6898.76   1
   0  -9   1  11050. 2874.17   1
   0  -9   1  12876. 5012.29   1
   0   9  -1  10445. 4082.30   1
   0   9  -1  14049. 3650.90   1
   0  -9  -3 1384.10 610.217   1
   0   9   3 1642.38 721.664   1
   0   9  -3 2553.45 1101.23   1
   0  -9  -5 5958.37 1834.44   1
   0  -9  -5 3660.36 1448.44   1
   0   9   5 6151.37 1894.04   1
   0   9   5 3233.68 1283.82   1
   0  -9  -7 1596.02 697.445   1
   0  -9  -7 3207.19 1268.68   1
   0  -9  -7 1782.40 638.126   1
   0  -9  -7 -190.63 1387.89   1
   0   9   7 1978.24 717.786   1
   0   9   7 2800.38 1110.69   1
   0  -9   7 -654.30 854.966   1
   0  -9   7 3075.68 1228.95   1
   0   9  -7  494.13 1122.99   1
   0  -9  -9 1596.02 571.144   1
   0  -9  -9 1812.68 749.574   1
   0  -9  -9 -688.93 1523.18   1
   0  -9  -9 1315.04 584.768   1
   0   9   9 1712.39 610.785   1
   0   9   9 1069.06 486.376   1
   0   9   9 1011.35 1086.09   1
   0   9   9  770.10 362.819   1
   0  -9   9  820.43 1142.86   1
   0  -9   9  815.89 354.588   1
   0   9  -9  527.06 1301.80   1
   0   9  -9 1529.80 655.629   1
   0  -9 -11 2009.46 810.028   1
   0  -9 -11 1862.82 806.243   1
   0  -9 -11 1855.25 657.237   1
   0  -9 -11  -48.46 642.100   1
   0   9  11 1280.98 565.279   1
   0   9  11 2017.97 731.030   1
   0   9  11 1822.14 798.769   1
   0   9  11 3226.11 1265.85   1
   0  -9  11   26.46 626.962   1
   0   9 -11   50.79 701.135   1
   0   9 -11 2650.90 1132.45   1
   0  -9 -13    4.05 134.153   1
   0  -9 -13  -60.26 138.505   1
   0  -9 -13 -165.75 582.119   1
   0  -9 -13 -460.45 391.012   1
   0   9  13  -11.88 128.287   1
   0   9  13  -15.33 101.230   1
   0   9  13 -279.94 502.176   1
   0  -9  13  149.38 496.877   1
   0   9 -13   41.40 101.230   1
   0   9 -13   43.71 635.761   1
   0  -9 -15 -140.59 155.629   1
   0  -9 -15   37.72 113.813   1
   0   9  15  -11.90  96.783   1
   0   9  15  335.00 544.749   1
   0  -9  15  129.42  61.561   1
   0  -9  15  149.38 579.375   1
   0   9 -15 -292.62 682.970   1
   0 -10   0 492526. 184673.   1
   0 -10   0 623178. 241438.   1
   0 -10   0 402459. 104541.   1
   0  10   0 582119. 225544.   1
   0  10   0 394039. 102365.   1
   0  10   0 617880. 231693.   1
   0 -10  -2 254872.  98770.   1
   0  10   2 256386.  99338.   1
   0 -10   2 361684. 135667.   1
   0 -10   2 297729. 115326.   1
   0  10  -2 265941. 103027.   1
   0  10  -2 384862. 144371.   1
   0 -10  -4  26632. 8038.78   1
   0 -10  -4  36395.  14115.   1
   0  10   4  22583. 6822.13   1
   0  10   4  30757.  11930.   1
   0 -10  -6  27606.  10710.   1
   0 -10  -6  50151.  15109.   1
   0  10   6  49697.  14976.   1
   0  10   6  39517.  15317.   1
   0 -10   6  37578.  14106.   1
   0 -10  -8 5867.54 2299.90   1
   0 -10  -8  13160. 5583.72   1
   0 -10  -8  12403. 3757.80   1
   0 -10  -8 2842.95 2381.27   1
   0  10   8 5579.94 2181.64   1
   0  10   8  11902. 3610.21   1
   0 -10   8 6653.73 2571.43   1
   0 -10   8 2432.35 1466.41   1
   0  10  -8 3812.67 1924.31   1
   0 -10 -10 1746.45 723.840   1
   0 -10 -10 1141.91 507.568   1
   0 -10 -10 2200.57 729.895   1
   0 -10 -10  -23.76 717.975   1
   0  10  10 1343.42 590.255   1
   0  10  10 2156.10 737.464   1
   0  10  10 1706.72 697.350   1
   0  10  10 1328.29 720.813   1
   0 -10  10 2524.12 1072.85   1
   0  10 -10   18.41 632.639   1
   0  10 -10 1841.06 788.646   1
   0 -10 -12  321.76 206.528   1
   0 -10 -12  472.66 254.683   1
   0 -10 -12  122.89 572.942   1
   0  10  12  135.67 139.830   1
   0  10  12  293.09 187.701   1
   0  10  12  181.36 560.454   1
   0  10  12 1238.41 532.071   1
   0 -10  12 -139.64 527.719   1
   0  10 -12 1226.11 533.490   1
   0  10 -12  277.10 606.527   1
   0 -10 -14   53.14 145.317   1
   0 -10 -14  167.45 145.695   1
   0 -10 -14  -99.43 364.711   1
   0 -10 -14 -267.45 584.862   1
   0  10  14  -57.38 424.030   1
   0  10  14   58.03 118.448   1
   0  10  14  -14.29 493.945   1
   0  10  14   54.93 110.596   1
   0 -10  14 -476.25 569.063   1
   0 -10  14  247.40 109.744   1
   0  10 -14  113.15 584.011   1
   0  10 -14  291.20 150.047   1
   0 -11  -1  25639. 9952.69   1
   0 -11  -1  15790. 5925.25   1
   0  11   1  17493. 6566.69   1
   0  11   1  23557. 9147.58   1
   0  11   1  43737.  11381.   1
   0 -11   1  21495. 8346.25   1
   0 -11   1  25402. 6601.70   1
   0 -11   1  20833. 7818.35   1
   0  11  -1  19082. 7417.21   1
   0  11  -1  22100. 5741.72   1
   0 -11   3 4277.20 1719.01   1
   0  11  -3 4470.19 1809.84   1
   0 -11  -5  886.38 425.165   1
   0 -11  -5  447.30 479.375   1
   0 -11  -5 -601.80 1982.97   1
   0  11   5  506.91 467.171   1
   0  11   5  344.65 1270.58   1
   0  11   5  638.88 326.490   1
   0 -11   7 2786.18 1143.80   1
   0 -11  -9  790.63 363.765   1
   0 -11  -9  911.73 451.750   1
   0 -11  -9  102.93 971.617   1
   0  11   9  765.75 379.754   1
   0  11   9 1680.23 899.715   1
   0 -11   9 -279.38 741.532   1
   0 -11   9 -134.82 631.409   1
   0  11  -9  364.33 715.326   1
   0 -11 -11  719.77 347.871   1
   0 -11 -11  903.78 418.921   1
   0 -11 -11 1677.39 591.012   1
   0 -11 -11  161.31 571.617   1
   0  11  11  613.34 307.190   1
   0  11  11  558.37 596.120   1
   0  11  11 1468.31 570.482   1
   0  11  11  734.44 330.936   1
   0 -11  11 1398.30 595.931   1
   0  11 -11 -241.25 498.770   1
   0  11 -11  932.73 408.798   1
   0 -11 -13 -115.61 168.874   1
   0 -11 -13   29.19 163.576   1
   0 -11 -13   -5.60 334.815   1
   0 -11 -13   38.67 546.546   1
   0  11  13 -350.90 536.329   1
   0  11  13   61.27 140.870   1
   0  11  13  373.04 420.340   1
   0  11  13  -59.89 120.530   1
   0 -11  13  370.67 522.138   1
   0  11 -13  -47.99 583.538   1
   0  11 -13   34.47  90.284   1
   0 -12   0  29868.  11589.   1
   0 -12   0 117691.  44125.   1
   0  12   0  32857.  12744.   1
   0  12   0 123652.  46386.   1
   0 -12  -2  74409.  28846.   1
   0  12   2  77900.  30199.   1
   0  12   2  63529.  23832.   1
   0 -12   2  87710.  34002.   1
   0 -12   2  62261.  23359.   1
   0  12  -2  68552.  26575.   1
   0 -12  -4 5484.38 2152.32   1
   0  12   4 5018.92 1971.62   1
   0  12  -4 9593.18 3763.48   1
   0 -12  -6 1427.62 643.330   1
   0 -12  -6  672.75 525.827   1
   0 -12  -6   69.43 1804.16   1
   0  12   6  915.61 445.316   1
   0  12   6 1899.71 1392.62   1
   0  12   6 1333.96 637.275   1
   0 -12   6  976.35 539.167   1
   0  12  -6 -889.31 791.012   1
   0 -12  -8 5206.24 1608.32   1
   0 -12  -8  12271. 4772.94   1
   0 -12  -8 -383.44 1310.31   1
   0  12   8 5079.47 1576.16   1
   0  12   8  11533. 4484.39   1
   0 -12   8 2253.55 1091.77   1
   0  12  -8 -541.63 740.302   1
   0 -12 -10 3340.58 1317.88   1
   0 -12 -10 1750.23 612.015   1
   0 -12 -10  227.06 609.176   1
   0 -12 -10 3364.24 1438.98   1
   0  12  10 4551.56 1781.46   1
   0  12  10 1912.96 802.648   1
   0  12  10 2368.97 806.527   1
   0 -12  10  733.68 568.779   1
   0 -12  10 -1126.8 829.233   1
   0  12 -10  210.50 491.296   1
   0 -12 -12 1531.69 627.719   1
   0 -12 -12  604.73 300.567   1
   0 -12 -12 1052.98 443.330   1
   0 -12 -12  497.54 568.779   1
   0  12  12  240.02 567.265   1
   0  12  12  882.97 397.918   1
   0  12  12  988.65 486.754   1
   0  12  12 1540.21 617.502   1
   0 -12  12 1290.44 548.911   1
   0 -12  12  380.89 513.528   1
   0  12 -12   43.39 509.839   1
   0  12 -12  532.92 242.195   1
   0 -12 -14  174.46 174.172   1
   0 -12 -14  -21.91 576.442   1
   0  12  14   59.28 118.921   1
   0  12  14  136.14 119.867   1
   0  12  14  147.49 582.592   1
   0 -12  14  581.74 646.735   1
   0  12 -14   37.71  62.138   1
   0  12 -14  179.75 577.577   1
   0 -13  -1 7628.19 2866.60   1
   0 -13  -1 6157.04 2409.65   1
   0  13   1 5571.42 2107.85   1
   0  13   1 8118.25 3167.45   1
   0 -13   1 5631.97 2210.03   1
   0 -13   1  10435. 2720.91   1
   0 -13   1 7679.27 2890.25   1
   0  13  -1 5789.02 2272.47   1
   0  13  -1 6352.88 2429.51   1
   0  13  -1 8340.58 2172.18   1
   0 -13  -3 4970.67 1957.42   1
   0  13   3 5036.89 1982.97   1
   0 -13   3 5001.89 1989.59   1
   0 -13  -5  85080.  32980.   1
   0  13   5  16755. 5080.41   1
   0  13   5  82242.  31873.   1
   0  13  -5  78297.  30369.   1
   0 -13  -7  31296. 9436.13   1
   0 -13  -7  84323.  32687.   1
   0  13   7  37512.  11306.   1
   0  13   7  62848.  24361.   1
   0 -13  -9  756.20 398.581   1
   0 -13  -9  282.88 767.454   1
   0  13   9  589.21 315.799   1
   0 -13   9   56.14 672.374   1
   0  13  -9 -125.07 462.913   1
   0 -13 -11 5697.25 1747.40   1
   0 -13 -11 8223.27 3492.90   1
   0 -13 -11   27.35 604.541   1
   0 -13 -11  10889. 4230.84   1
   0  13  11  12763. 4954.58   1
   0  13  11 5130.55 1595.08   1
   0  13  11  553.83 712.771   1
   0 -13  11 -698.11 998.107   1
   0 -13  11  400.85 531.315   1
   0  13 -11   50.99 528.193   1
   0 -13 -13  -58.72 177.483   1
   0 -13 -13   -4.26 128.004   1
   0 -13 -13  535.95 371.239   1
   0 -13 -13  206.24 582.592   1
   0  13  13   80.62 118.638   1
   0  13  13  384.67 435.004   1
   0  13  13   81.33 565.184   1
   0  13  13    4.43 128.950   1
   0 -13  13  -86.50 532.166   1
   0 -13  13   93.07  52.942   1
   0  13 -13  124.50 556.764   1
   0  13 -13   76.57  66.253   1
   0 -14   0  13529. 5260.17   1
   0  14   0  12791. 4977.29   1
   0 -14  -2 3631.03 1445.60   1
   0  14   2 3741.72 1485.33   1
   0  14   2 1981.08 788.836   1
   0 -14   2 3182.59 832.260   1
   0 -14   2 2788.08 1143.80   1
   0 -14   2 2179.75 856.480   1
   0  14  -2 2470.20 653.263   1
   0  14  -2  935.95 649.952   1
   0 -14  -4  923.65 502.176   1
   0 -14  -4 -622.42 1309.36   1
   0  14   4  425.07 340.019   1
   0  14   4 1583.73 1287.61   1
   0 -14   4  207.38 437.464   1
   0 -14   4  260.93 331.977   1
   0  14  -4   60.35 553.831   1
   0  14  -4 -296.97 678.807   1
   0 -14  -6  24447. 9489.11   1
   0  14   6  24115. 9358.55   1
   0 -14  -8 1252.60 512.771   1
   0 -14  -8  856.29 433.018   1
   0 -14  -8 -168.21 728.855   1
   0  14   8 2087.04 740.964   1
   0  14   8  796.40 383.160   1
   0  14   8  545.98 630.558   1
   0 -14   8  380.89 628.571   1
   0 -14 -10  557.24 354.493   1
   0 -14 -10 -320.06 225.638   1
   0 -14 -10 -351.09 551.371   1
   0  14  10   51.52 155.818   1
   0  14  10  261.59 358.089   1
   0  14  10  -50.54 518.732   1
   0 -14  10  155.63 830.084   1
   0  14 -10    2.02 425.827   1
   0 -14 -12  312.68 333.491   1
   0 -14 -12  214.66 162.441   1
   0 -14 -12 -147.49 533.396   1
   0 -14 -12  204.07 201.230   1
   0  14  12  133.77 164.806   1
   0  14  12  195.46 418.826   1
   0  14  12  -36.15 570.671   1
   0 -14  12  -46.14 460.170   1
   0 -14  12  100.57 1154.21   1
   0 -14  12  461.40 199.148   1
   0  14 -12 -334.72 486.565   1
   0 -15  -1 2959.32 1208.14   1
   0 -15  -1 2917.69 1107.85   1
   0  15   1 2714.28 1071.90   1
   0  15   1 3149.48 1280.04   1
   0 -15   1 1919.58 836.801   1
   0 -15   1 1157.99 392.053   1
   0  15  -1 1436.14 674.739   1
   0  15  -1 1432.35 407.474   1
   0  15  -1 2360.45 1047.30   1
   0 -15  -3  14295. 5562.91   1
   0  15   3  14447. 5617.78   1
   0 -15   3  13500. 5267.73   1
   0 -15  -5  15847. 6158.93   1
   0  15   5  13482. 5239.35   1
   0 -15  -7 5175.02 1627.25   1
   0 -15  -7 9344.36 3646.16   1
   0 -15  -7  114.85 826.205   1
   0  15   7 7577.10 2957.42   1
   0  15   7 5050.14 1595.08   1
   0  15   7 3293.28 1157.99   1
   0 -15   7  666.70 594.039   1
   0  15  -7 -809.55 965.940   1
   0 -15  -9 1556.29 652.128   1
   0 -15  -9 1709.55 615.893   1
   0 -15  -9 -211.64 590.255   1
   0  15   9 2344.37 815.609   1
   0  15   9 1003.78 436.518   1
   0  15   9  642.76 540.302   1
   0 -15   9 -1228.9 885.146   1
   0 -15 -11  612.68 298.864   1
   0 -15 -11   93.39 351.466   1
   0 -15 -11   -0.69 538.789   1
   0  15  11  182.78 166.036   1
   0  15  11 -330.65 538.126   1
   0  15  11 1346.26 552.885   1
   0 -15  11 -673.79 1100.28   1
   0  15 -11 -233.87 472.090   1
   0 -16   0 144276.  54096.   1
   0 -16   0 175591.  68070.   1
   0 -16   0 154778.  40199.   1
   0  16   0 157900.  61192.   1
   0  16   0 235099.  61050.   1
   0  16   0 186093.  69811.   1
   0 -16  -2 2434.25 975.401   1
   0 -16  -2  13860. 5396.40   1
   0  16   2 2369.91 976.347   1
   0  16   2  14191. 5519.39   1
   0 -16   2 4980.13 1299.90   1
   0 -16   2  12280. 4786.18   1
   0  16  -2 5180.69 1355.72   1
   0  16  -2  334.44 801.797   1
   0 -16   4 2186.37 968.779   1
   0  16  -4  596.88 549.952   1
   0 -16  -6  655.16 384.673   1
   0 -16  -6  164.52 658.656   1
   0  16   6  287.32 466.035   1
   0  16   6 1276.25 761.305   1
   0 -16   6  395.08 484.105   1
   0  16  -6  682.02 644.938   1
   0  16  -6 -854.11 997.161   1
   0 -16  -8  688.36 361.684   1
   0 -16  -8 1466.41 612.677   1
   0 -16  -8 -361.31 638.505   1
   0  16   8  890.63 406.149   1
   0  16   8 1354.78 599.053   1
   0  16   8 -154.97 577.672   1
   0 -16   8  408.70 714.474   1
   0  16  -8 -142.48 1029.33   1
   0 -16 -10  -79.98 196.121   1
   0 -16 -10  732.26 363.292   1
   0 -16 -10   25.70 546.925   1
   0  16  10  143.61 169.063   1
   0  16  10  -33.56 502.176   1
   0  16  10  -94.04 333.491   1
   0 -16  10 -1024.6 1061.49   1
   0 -16 -12  216.27 192.053   1
   0 -16 -12  296.50 159.602   1
   0 -16 -12  -81.11 584.484   1
   0  16  12  272.28 183.538   1
   0  16  12 -606.81 617.880   1
   0  16 -12  -50.39 491.106   1
   0 -17  -1  645.60 387.606   1
   0 -17  -1  558.37 279.848   1
   0 -17  -1 -113.34 491.485   1
   0  17   1  882.31 456.102   1
   0  17   1  674.55 556.196   1
   0 -17   1  586.94 325.544   1
   0 -17   1  787.04 436.518   1
   0  17  -1   -6.67 278.997   1
   0  17  -1  982.02 837.085   1
   0  17  -1  391.86 185.336   1
   0 -17  -3  16310. 6344.36   1
   0  17   3  18969. 7368.96   1
   0  17   3  499.15 544.843   1
   0  17  -3 2632.92 1362.34   1
   0 -17  -5  343.90 316.461   1
   0 -17  -5 -216.75 507.190   1
   0  17   5  555.53 328.193   1
   0  17   5  778.52 658.278   1
   0 -17   5   96.97 397.634   1
   0 -17   5   19.26 421.286   1
   0  17  -5  361.68 532.734   1
   0  17  -5 -1444.7 1060.55   1
   0 -17  -7 2214.76 855.723   1
   0 -17  -7 4732.26 1861.87   1
   0 -17  -7   18.01 500.851   1
   0  17   7 4778.61 1873.22   1
   0  17   7 1563.86 675.496   1
   0  17   7  525.92 655.061   1
   0 -17   7  647.49 666.414   1
   0  17  -7  606.43 1035.00   1
   0 -17  -9  365.09 248.628   1
   0 -17  -9  217.98 368.117   1
   0 -17  -9  235.95 565.752   1
   0  17   9  105.30 338.316   1
   0  17   9  160.17 179.565   1
   0  17   9 -156.01 504.446   1
   0 -17   9 -672.09 928.665   1
   0 -17 -11  246.55 327.530   1
   0 -17 -11  420.81 237.370   1
   0 -17 -11  366.13 588.552   1
   0  17  11  312.11 209.461   1
   0  17  11   67.43 416.367   1
   0  17  11  170.29 547.398   1
   0 -17  11  590.16 1391.67   1
   0  17 -11  -28.79 441.343   1
   0 -18   0  15724. 6114.47   1
   0 -18   0  38070.  14286.   1
   0  18   0  18420. 7158.93   1
   0  18   0  42280.  15885.   1
   0 -18  -2  -80.44 218.637   1
   0 -18  -2  974.46 502.932   1
   0 -18  -2  -70.94 459.318   1
   0  18   2  240.96 406.906   1
   0  18   2 1251.65 569.157   1
   0 -18   2  458.56 380.416   1
   0 -18   2  488.36 168.212   1
   0 -18   2 1030.27 474.834   1
   0  18  -2 -214.66 354.115   1
   0  18  -2 -203.88 702.459   1
   0  18  -2  659.32 214.380   1
   0 -18  -4  563.76 377.956   1
   0 -18  -4 -269.44 463.954   1
   0  18   4  560.93 327.909   1
   0  18   4 1398.30 768.306   1
   0 -18   4 -147.30 389.498   1
   0 -18   4 2060.55 882.213   1
   0  18  -4  590.82 476.632   1
   0  18  -4  138.88 956.480   1
   0 -18  -6 3838.22 1521.29   1
   0 -18  -6   23.55 435.194   1
   0  18   6 3908.23 1541.15   1
   0  18   6  800.19 635.477   1
   0 -18   6  746.17 653.831   1
   0  18  -6 -863.48 1122.04   1
   0 -18  -8 1170.29 514.947   1
   0 -18  -8  164.43 397.067   1
   0 -18  -8   84.28 471.617   1
   0  18   8 1528.85 625.733   1
   0  18   8  695.27 460.170   1
   0  18   8  -25.02 570.860   1
   0 -18   8 -494.23 908.325   1
   0  18  -8 -1512.8 1335.85   1
   0 -18 -10  594.99 299.905   1
   0 -18 -10  -90.61 382.213   1
   0 -18 -10  124.98 580.227   1
   0  18  10  933.68 404.352   1
   0  18  10  254.87 529.044   1
   0  18  10  181.36 344.371   1
   0 -18  10 -2986.8 1656.57   1
   0 -19  -1  396.88 320.530   1
   0 -19  -1  110.60 163.576   1
   0 -19  -1 -222.61 438.316   1
   0  19   1  177.39 507.473   1
   0  19   1  442.19 319.016   1
   0  19   1  446.92 350.425   1
   0 -19   1 -307.85 306.717   1
   0 -19   1  537.94 354.304   1
   0 -19   1  623.08 331.882   1
   0  19  -1   -5.46 273.983   1
   0  19  -1   90.59 149.101   1
   0  19  -1 -754.97 745.978   1
   0 -19  -3  667.45 386.565   1
   0 -19  -3 -385.81 371.807   1
   0 -19  -3 -290.82 412.772   1
   0  19   3  404.45 282.781   1
   0  19   3  -11.41 427.152   1
   0  19   3  478.71 497.350   1
   0 -19   3  950.80 493.472   1
   0 -19   3  259.51 331.409   1
   0  19  -3  151.18 330.369   1
   0  19  -3  755.53 936.423   1
   0  19  -3   51.13 168.117   1
   0 -19  -5   33.60 268.874   1
   0 -19  -5   48.32 405.298   1
   0  19   5  213.81 243.141   1
   0  19   5  289.31 551.750   1
   0 -19   5  -23.62 520.813   1
   0 -19   5 -286.94 326.301   1
   0  19  -5 -250.80 389.877   1
   0  19  -5 1976.35 1351.94   1
   0 -19  -7 1206.24 525.165   1
   0 -19  -7  148.06 429.044   1
   0  19   7  364.33 395.175   1
   0  19   7 -569.25 583.159   1
   0  19   7 1208.14 511.542   1
   0 -19   7 -380.23 812.960   1
   0  19  -7 -1158.0 1338.69   1
   0 -19  -9  344.65 408.798   1
   0 -19  -9  185.52 208.893   1
   0 -19  -9   86.68 437.464   1
   0  19   9  310.03 212.488   1
   0  19   9  213.43 428.098   1
   0  19   9 -237.65 580.321   1
   0 -19   9 -2264.0 1393.57   1
   0  19  -9  262.16 1579.94   1
   0 -20   0 7871.33 3075.68   1
   0  20   0 7814.56 3053.92   1
   0 -20  -2   91.56 208.514   1
   0 -20  -2  543.80 366.414   1
   0 -20  -2 -186.09 443.708   1
   0  20   2  152.03 482.970   1
   0  20   2  151.28 363.765   1
   0  20   2  245.60 273.699   1
   0 -20   2 -140.78 289.404   1
   0 -20   2   22.25 107.095   1
   0 -20   2  251.84 308.231   1
   0  20  -2  227.53 293.850   1
   0  20  -2 -560.74 813.433   1
   0  20  -2  110.12 115.515   1
   0 -20  -4  478.24 329.139   1
   0 -20  -4   54.19 415.137   1
   0  20   4  141.53 225.544   1
   0  20   4 1784.29 744.938   1
   0 -20   4   42.28 317.786   1
   0 -20   4 1049.19 628.760   1
   0  20  -4  107.10 335.761   1
   0  20  -4 -2123.0 1356.67   1
   0 -20  -6 1977.29 810.501   1
   0 -20  -6 -108.61 387.038   1
   0  20   6  410.69 566.887   1
   0  20   6 2570.48 1027.44   1
   0 -20   6 -184.86 728.098   1
   0  20  -6 -1387.9 1318.83   1
   0 -20  -8  857.62 408.041   1
   0 -20  -8  807.19 526.300   1
   0 -20  -8  308.61 481.551   1
   0  20   8  708.61 327.436   1
   0  20   8  454.59 590.917   1
   0  20   8 1544.94 656.669   1
   0 -20   8 -2063.4 1300.85   1
   0  20  -8 1432.35 1677.39   1
   0  20  -8  329.80 396.026   1
   0 -21  -1 1053.93 503.784   1
   0 -21  -1  999.05 440.775   1
   0 -21  -1 -181.08 413.245   1
   0  21   1 -154.68 642.762   1
   0  21   1  852.98 422.895   1
   0  21   1 1037.84 405.487   1
   0 -21   1  240.40 285.146   1
   0 -21   1  482.88 329.990   1
   0 -21   1 1386.00 612.771   1
   0  21  -1  237.94 274.456   1
   0  21  -1   61.39 137.086   1
   0  21  -1 -852.60 900.945   1
   0 -21  -3  273.32 474.456   1
   0 -21  -3 -334.91 425.638   1
   0  21   3 -404.16 526.206   1
   0  21   3  964.05 438.599   1
   0  21   3  331.31 469.631   1
   0 -21   3  127.63 273.320   1
   0 -21   3  143.99  93.623   1
   0 -21   3  394.32 457.805   1
   0  21  -3   87.63 278.335   1
   0  21  -3   50.90 109.839   1
   0  21  -3 -1577.1 1194.89   1
   0 -21  -5 -233.87 397.161   1
   0  21   5    1.00 518.826   1
   0 -21   5   -3.87 301.986   1
   0 -21   5  232.17 665.089   1
   0  21  -5 -305.49 344.371   1
   0  21  -5 -353.17 1287.61   1
   0 -21  -7  385.43 263.008   1
   0 -21  -7   53.10 435.667   1
   0  21   7  220.91 223.462   1
   0  21   7  242.86 545.127   1
   0 -21   7 -785.05 1053.93   1
   0  21  -7 -195.36 331.125   1
   0  21  -7 -133.30 1514.66   1
   0 -22   0  122.80 255.061   1
   0  22   0  255.35 258.183   1
   0 -22  -2   20.84 271.334   1
   0 -22  -2  106.34 256.386   1
   0 -22  -2 -349.76 393.472   1
   0  22   2  155.06 613.528   1
   0  22   2  185.43 234.437   1
   0  22   2 -110.41 319.678   1
   0 -22   2  -90.81 123.463   1
   0 -22   2 -165.37 250.993   1
   0 -22   2   37.70 369.914   1
   0  22  -2 -140.87 250.615   1
   0  22  -2  -77.31 104.446   1
   0  22  -2  175.40 911.730   1
   0 -22  -4 -120.91 272.185   1
   0 -22  -4  -62.24 414.853   1
   0  22   4  334.72 238.505   1
   0  22   4  428.67 495.175   1
   0 -22   4    4.64 307.190   1
   0 -22   4  514.29 646.546   1
   0  22  -4 -322.42 342.100   1
   0  22  -4 -586.09 1315.04   1
   0 -22  -6    5.61 236.424   1
   0 -22  -6 -110.31 440.302   1
   0  22   6   96.97 197.729   1
   0  22   6 -366.70 535.856   1
   0 -22   6 -124.88 278.429   1
   0 -22   6 -842.76 1011.35   1
   0  22  -6   14.12 321.381   1
   0  22  -6 -1632.0 1722.80   1
   0 -23  -1  -84.25 287.512   1
   0 -23  -1 -348.06 329.801   1
   0 -23  -1 -263.20 448.060   1
   0  23   1  293.94 779.375   1
   0  23   1  471.33 302.176   1
   0  23   1  371.14 277.483   1
   0 -23   1   57.98 294.796   1
   0 -23   1  235.48 264.144   1
   0 -23   1 -238.13 417.313   1
   0  23  -1  597.26 345.222   1
   0  23  -1   15.63 147.682   1
   0  23  -1 -182.78 1042.57   1
   0 -23  -3   40.57 260.265   1
   0 -23  -3  635.38 597.918   1
   0 -23  -3 -297.07 488.647   1
   0  23   3 -314.57 660.643   1
   0  23   3  162.72 221.854   1
   0  23   3  -39.20 370.766   1
   0 -23   3   64.19  89.574   1
   0 -23   3  -40.02 255.156   1
   0 -23   3   27.62 565.184   1
   0  23  -3  -80.19 251.372   1
   0  23  -3  104.82 140.019   1
   0  23  -3 -535.00 1301.80   1
   0 -23  -5 1894.98 785.335   1
   0 -23  -5   63.93 423.084   1
   0  23   5 1761.59 733.869   1
   0  23   5 -434.63 533.017   1
   0 -24   0  561.12 519.489   1
   0 -24   0  222.61 261.968   1
   0 -24   0 -415.52 391.958   1
   0  24   0   10.46 234.342   1
   0  24   0  466.79 244.181   1
   0  24   0 -2358.6 1575.21   1
   0 -24  -2   53.92 278.997   1
   0 -24  -2  110.41 431.125   1
   0  24   2  -46.46 318.164   1
   0  24   2  -17.32 230.463   1
   0 -24   2 -104.64 244.560   1
   0 -24   2    5.21 135.951   1
   0  24  -2   39.31 252.885   1
   0  24  -2  -11.04 126.112   1
  -1   0  -1 198297.  74352.   1
  -1   0  -1 112204.  29130.   1
  -1   0   1 127814.  54163.   1
   1   0   1 117975.  30624.   1
   1   0   1 159602.  59867.   1
   1   0  -1 106622.  45175.   1
  -1   0  -2 194796.  73046.   1
  -1   0  -2 136329.  35393.   1
  -1   0   2 191958.  81372.   1
   1   0   2 153548.  57578.   1
   1   0   2 128004.  33226.   1
   1   0  -2 199905.  84740.   1
  -1   0  -3 139357.  52280.   1
  -1   0  -3 236140.  91504.   1
  -1   0  -3 121192.  31476.   1
  -1   0   3 149290.  63264.   1
   1   0   3 135383.  35166.   1
   1   0   3 190539.  73850.   1
   1   0   3 119300.  44749.   1
   1   0  -3 152129.  64484.   1
  -1   0  -4 366982. 142195.   1
  -1   0  -4 317124. 118921.   1
  -1   0   4 195648.  82914.   1
   1   0   4 397445. 154021.   1
   1   0   4 288268. 108136.   1
   1   0  -4 212866.  90227.   1
  -1   0  -5 100473.  38959.   1
  -1   0  -5  52564.  22280.   1
  -1   0  -5  70180.  26329.   1
  -1   0   5  74588.  31618.   1
   1   0   5  49934.  21164.   1
   1   0   5  66925.  25099.   1
   1   0   5 106906.  41429.   1
   1   0  -5  72318.  30653.   1
  -1   0  -6  26358. 9895.92   1
  -1   0  -6  21466. 9103.11   1
  -1   0  -6    6.72 1795.65   1
  -1   0   6  30085.  12753.   1
  -1   0   6 1245.98 1249.76   1
   1   0   6  19101. 8100.28   1
   1   0   6  31296.  11750.   1
   1   0  -6  27020.  11457.   1
   1   0  -6  844.94 2022.70   1
  -1   0  -7  266.13 320.908   1
  -1   0  -7  765.94 1841.06   1
  -1   0   7  246.07 1185.43   1
   1   0   7  360.83 277.672   1
   1   0   7 2156.10 947.019   1
   1   0   7   24.66 1145.69   1
   1   0  -7 1087.04 483.822   1
   1   0  -7  696.12 1894.98   1
  -1   0  -8  93604.  35118.   1
  -1   0  -8 103690.  43955.   1
  -1   0  -8 -1000.9 1200.57   1
  -1   0   8 123652.  52403.   1
   1   0   8 120814.  51211.   1
   1   0   8 105582.  39603.   1
   1   0  -8  97351.  41277.   1
   1   0  -8  467.83 1232.73   1
  -1   0  -9 5130.55 1982.97   1
  -1   0  -9 6803.21 2890.25   1
  -1   0  -9  575.59 1602.65   1
  -1   0   9 8798.48 3734.15   1
   1   0   9 9150.42 3886.47   1
   1   0   9 8209.07 3110.69   1
   1   0  -9 5648.06 2400.19   1
   1   0  -9 -285.81 1653.74   1
  -1   0 -10  24768.  10501.   1
  -1   0 -10 1310.31 1719.01   1
  -1   0  10  28780.  12204.   1
   1   0  10  26036.  11041.   1
   1   0  10  37446.  14068.   1
   1   0 -10  19574. 8298.00   1
   1   0 -10 -725.16 1557.24   1
  -1   0 -11 6160.83 2616.84   1
  -1   0 -11  183.82 1227.06   1
  -1   0  11 4576.15 1943.23   1
   1   0  11 4412.48 1877.95   1
   1   0  11 6295.17 2442.76   1
   1   0 -11 4106.90 1746.45   1
   1   0 -11  780.98 1311.26   1
  -1   0 -12 1144.75 498.107   1
  -1   0 -12  -82.17 702.459   1
  -1   0  12  993.38 429.612   1
  -1   0  12 1905.39 783.064   1
   1   0  12 1395.46 604.068   1
   1   0  12 1862.82 748.722   1
   1   0  12  583.92 579.659   1
   1   0 -12  888.46 388.741   1
   1   0 -12  -61.69 757.994   1
  -1   0 -13  894.42 395.458   1
  -1   0 -13 -245.88 560.264   1
  -1   0  13 1099.34 472.847   1
  -1   0  13 -174.08 454.683   1
   1   0  13  225.35 149.196   1
   1   0  13  107.66 410.974   1
   1   0 -13  479.56 221.665   1
   1   0 -13 -116.18 594.418   1
  -1   0 -14 5418.16 2300.85   1
  -1   0 -14 -257.52 614.001   1
  -1   0  14 4752.12 2017.97   1
  -1   0  14 1381.27 630.652   1
   1   0  14 4790.91 2035.00   1
   1   0  14 1850.52 696.404   1
   1   0 -14 5028.38 2136.23   1
   1   0 -14 -136.80 640.397   1
  -1   0 -15  199.15 117.029   1
  -1   0 -15  222.80 551.087   1
  -1   0  15   70.20  72.356   1
  -1   0  15   89.50 461.211   1
   1   0  15   71.03  88.694   1
   1   0  15   80.73 399.810   1
   1   0 -15  166.13 101.703   1
   1   0 -15  460.26 628.949   1
  -1   0 -16  196.78 112.772   1
  -1   0 -16  151.37 638.315   1
  -1   0  16  156.29  94.797   1
  -1   0  16  -23.13 476.726   1
   1   0  16  250.99 128.287   1
   1   0  16 -156.10 422.989   1
   1   0 -16   88.33  80.426   1
   1   0 -16   42.24 625.922   1
   1   1   1 129234.  48467.   1
   1   1   1  82762.  21495.   1
   1  -1  -1  91419.  35430.   1
   1  -1  -1 166887.  50236.   1
   1  -1  -1  90265.  38259.   1
  -1   1  -1  85818.  22280.   1
  -1   1  -1 109744.  42526.   1
  -1   1  -1 115232.  43198.   1
  -1  -1  -1  86991.  22592.   1
  -1  -1  -1 144371.  54134.   1
  -1   1   1  94428.  40019.   1
  -1   1   1 183727.  55298.   1
   1  -1   1 105866.  39716.   1
   1  -1   1  86130.  22365.   1
   1  -1   1 109744.  42535.   1
   1   1   2  50880.  15317.   1
   1   1   2  44617.  16736.   1
   1   1   2  48638.  12640.   1
   1  -1  -2  71741.  30407.   1
  -1   1  -2  50274.  18855.   1
  -1   1  -2  54513.  14163.   1
  -1   1  -2  70416.  27285.   1
  -1  -1   2  77237.  32734.   1
  -1  -1  -2  50530.  15213.   1
  -1  -1  -2  52488.  19688.   1
  -1  -1  -2  46518.  12091.   1
  -1   1   2  64229.  27219.   1
   1  -1   2  48183.  12517.   1
   1  -1   2  65478.  25374.   1
   1  -1   2  45487.  17058.   1
   1   1  -2  78392.  33226.   1
   1   1   3  83604.  31362.   1
   1   1   3  75005.  22583.   1
   1   1   3  79612.  20681.   1
   1  -1  -3 100757.  42725.   1
  -1   1  -3 110691.  42876.   1
  -1   1  -3  92479.  34683.   1
  -1   1  -3  67332.  17502.   1
  -1  -1   3 109082.  46254.   1
  -1  -1  -3  85061.  25610.   1
  -1  -1  -3  59896.  15572.   1
  -1  -1  -3  88231.  33094.   1
  -1   1   3  94475.  40047.   1
   1  -1   3  88846.  33321.   1
   1  -1   3  84077.  21845.   1
   1  -1   3 120624.  46745.   1
   1   1  -3 120814.  51220.   1
   1   1   4  27133.  10180.   1
   1  -1  -4  31987.  13557.   1
  -1   1  -4  38259.  14825.   1
  -1   1  -4  31920.  13538.   1
  -1   1  -4  27824.  10445.   1
  -1   1  -4 3487.22 1157.05   1
  -1  -1   4  43529.  18448.   1
  -1  -1  -4 2373.70 975.401   1
  -1  -1  -4  25213. 9460.73   1
  -1   1   4  34021.  14428.   1
   1  -1   4  27616.  11712.   1
   1  -1   4  29347.  11012.   1
   1  -1   4  36405.  14106.   1
   1   1  -4  33917.  14380.   1
   1   1   5  10019. 3769.15   1
   1  -1  -5  14286. 6061.49   1
  -1   1  -5  16159. 6265.84   1
  -1   1  -5  11391. 4836.32   1
  -1   1  -5 1436.14 1180.70   1
  -1  -1   5  13728. 5823.08   1
  -1  -1  -5 -408.14 1038.79   1
  -1  -1  -5 8932.82 3362.34   1
  -1   1   5  10530. 4470.19   1
   1  -1   5  13548. 5750.23   1
   1  -1   5 6765.37 2552.50   1
   1  -1   5  17682. 6859.97   1
   1   1  -5  12734. 5401.13   1
   1   1   6  877.67 440.397   1
   1   1   6  260.55 261.968   1
   1   1   6  130.37 1174.08   1
   1  -1  -6  207.47 197.351   1
   1  -1  -6 -996.21 2052.98   1
  -1   1  -6  269.73 212.961   1
  -1   1  -6  684.01 352.223   1
  -1   1  -6   24.49 274.172   1
  -1   1  -6 -184.77 1939.45   1
  -1  -1   6  788.84 360.359   1
  -1  -1  -6   90.93 257.048   1
  -1  -1  -6  846.55 422.422   1
  -1  -1  -6 -1769.2 1728.48   1
  -1   1   6  531.98 276.159   1
  -1   1   6 -279.85 1254.49   1
   1  -1   6  580.04 329.139   1
   1  -1   6  315.70 275.402   1
   1  -1   6  428.29 1356.67   1
   1   1  -6   -2.14 145.790   1
   1   1   7  330.46 278.997   1
   1   1   7 1115.42 530.747   1
   1   1   7  614.66 1128.66   1
   1  -1  -7  362.16 1766.32   1
   1  -1  -7 2175.02 934.247   1
  -1   1  -7  432.92 1946.07   1
  -1   1  -7  206.62 322.989   1
  -1  -1   7  935.48 1086.09   1
  -1  -1   7 1432.35 623.273   1
  -1  -1  -7 1471.14 1735.10   1
  -1  -1  -7  508.80 282.497   1
  -1  -1  -7  654.78 389.593   1
   1  -1   7  951.75 1268.68   1
   1  -1   7  518.26 321.286   1
   1   1  -7  962.16 430.179   1
   1   1  -7  214.57 1851.46   1
   1   1   8 1859.03 826.678   1
   1   1   8  315.04 316.651   1
   1   1   8  914.00 738.504   1
   1  -1  -8 -313.62 1175.97   1
  -1   1  -8 2677.39 1151.37   1
  -1   1  -8 -365.56 398.581   1
  -1   1  -8 1167.45 1331.12   1
  -1  -1   8 1544.94 881.835   1
  -1  -1   8 2450.33 1052.03   1
  -1  -1  -8 2260.17 982.024   1
  -1  -1  -8  -73.24 346.357   1
  -1  -1  -8  948.91 1124.88   1
  -1   1   8  843.61 392.053   1
  -1   1   8 2337.75 997.161   1
   1  -1   8 2403.03 1040.68   1
   1  -1   8  461.21 341.816   1
   1  -1   8  289.97 812.014   1
   1   1  -8  320.34 1107.85   1
   1   1   9  666.13 430.747   1
   1   1   9 2266.79 988.646   1
   1   1   9 2035.95 1143.80   1
   1  -1  -9 -897.44 1482.50   1
   1  -1  -9 1727.53 745.127   1
  -1   1  -9  834.06 1782.40   1
  -1   1  -9  703.97 495.648   1
  -1   1  -9 3070.01 1312.20   1
  -1  -1   9 2840.11 1211.92   1
  -1  -1  -9   84.27 1605.49   1
  -1  -1  -9 2299.90 1000.95   1
  -1   1   9 1808.89 774.834   1
  -1   1   9 2445.60 1179.75   1
   1  -1   9 3017.97 1292.34   1
   1  -1   9 2068.12 1248.82   1
   1  -1   9  858.56 476.915   1
   1   1  -9  512.01 1627.25   1
   1   1  10 1543.99 690.917   1
   1   1  10 3450.33 1477.77   1
   1  -1 -10 2203.40 944.938   1
   1  -1 -10  -56.25 1686.85   1
  -1   1 -10  537.46 1925.26   1
  -1  -1  10 2996.21 1275.31   1
  -1  -1  10 3789.02 1556.29   1
  -1  -1 -10 2366.13 1712.39   1
  -1  -1 -10 2275.31 978.239   1
  -1   1  10 3335.85 1420.06   1
  -1   1  10 1622.52 1142.86   1
   1  -1  10 2147.59 920.813   1
   1  -1  10 4201.51 1684.96   1
   1  -1  10 1163.67 590.823   1
   1   1 -10 3556.29 1515.61   1
   1   1 -10 -179.56 1621.57   1
   1   1  11 1703.88 741.721   1
   1   1  11 1537.37 817.691   1
   1   1  11  807.28 819.678   1
   1  -1 -11  455.06 218.448   1
   1  -1 -11 -170.01 1196.78   1
  -1   1 -11   87.29 1220.43   1
  -1   1 -11 1166.51 510.028   1
  -1  -1  11 2168.40 1054.87   1
  -1  -1 -11  876.44 401.419   1
  -1  -1 -11  470.96 1167.45   1
  -1   1  11 -348.53 821.664   1
   1  -1  11  540.11 257.521   1
   1  -1  11  568.59 623.651   1
   1  -1  11 1000.95 903.405   1
   1   1 -11 1255.44 543.992   1
   1   1 -11  464.43 1188.27   1
   1   1  12  656.95 302.838   1
   1   1  12  800.09 556.291   1
   1  -1 -12  616.37 279.281   1
   1  -1 -12   47.78 699.053   1
  -1   1 -12  511.54 238.789   1
  -1   1 -12 -327.72 689.876   1
  -1  -1  12  305.01 569.157   1
  -1  -1  12  222.99 118.732   1
  -1  -1 -12 1001.89 443.046   1
  -1  -1 -12  -10.23 716.083   1
  -1   1  12 -256.29 507.663   1
   1  -1  12 -387.23 505.676   1
   1  -1  12   67.18  92.450   1
   1  -1  12  751.84 567.549   1
   1   1 -12  -87.36 692.052   1
   1   1  13  316.18 185.052   1
   1   1  13  359.70 413.339   1
   1  -1 -13  575.02 262.157   1
   1  -1 -13 -264.71 583.159   1
  -1   1 -13  484.58 228.477   1
  -1   1 -13   98.58 562.062   1
  -1  -1  13  277.58 460.548   1
  -1  -1  13  859.98 372.374   1
  -1  -1 -13  346.36 192.242   1
  -1  -1 -13  213.91 586.281   1
  -1   1  13  240.96 483.538   1
   1  -1  13  587.70 267.076   1
   1  -1  13  982.02 523.651   1
   1  -1  13   29.73 569.536   1
   1   1 -13  747.49 329.612   1
   1   1 -13 -225.26 632.071   1
   1   1  14  195.36 132.450   1
   1   1  14   -4.67 452.885   1
   1  -1 -14  605.96 276.159   1
   1  -1 -14   24.25 661.021   1
  -1   1 -14  254.21 620.340   1
  -1  -1  14   21.67 510.406   1
  -1  -1  14  263.77 133.869   1
  -1  -1 -14 1052.03 459.791   1
  -1  -1 -14  478.33 642.573   1
  -1   1  14  -42.50 488.836   1
   1  -1  14  120.25  98.108   1
   1  -1  14 -440.02 460.832   1
   1   1 -14  -20.09 652.412   1
   1   1  15  236.61 135.194   1
   1   1  15  357.80 418.543   1
   1  -1 -15  186.00 111.069   1
   1  -1 -15 -294.42 559.224   1
  -1   1 -15  227.72 123.746   1
  -1   1 -15  131.41 570.104   1
  -1  -1  15  455.53 204.068   1
  -1  -1  15  -62.89 432.071   1
  -1  -1 -15  -16.86 566.698   1
  -1  -1 -15  151.47 107.568   1
  -1   1  15  104.45 429.233   1
   1  -1  15   83.51  80.000   1
   1  -1  15  121.76 384.957   1
   1   1 -15  192.15 108.609   1
   1   1 -15  290.63 659.129   1
   1   1  16    6.23  72.885   1
   1   1  16    1.75 434.058   1
   1  -1 -16  121.95  92.564   1
   1  -1 -16 -373.23 707.568   1
  -1   1 -16  140.21  94.352   1
  -1   1 -16  216.37 591.201   1
  -1  -1  16   97.16  69.319   1
  -1  -1  16  -71.14 459.886   1
  -1  -1 -16  315.04 629.328   1
  -1  -1 -16  119.87  91.504   1
  -1   1  16  -38.67  72.914   1
  -1   1  16   87.42 504.257   1
   1  -1  16   74.08  71.078   1
   1  -1  16  202.08 442.384   1
   1   1 -16  255.16 128.098   1
   1   1 -16  372.56 657.426   1
   1   2   1  57956.  21741.   1
   1   2   1  45232.  11750.   1
   1  -2  -1  59905.  25393.   1
   1  -2  -1  48552.  18817.   1
   1  -2  -1  50199.  15118.   1
  -1   2  -1  52857.  20492.   1
  -1   2  -1  48382.  12564.   1
  -1   2  -1  40899.  17332.   1
  -1   2  -1  47493.  17815.   1
  -1  -2  -1  61826.  16055.   1
  -1  -2  -1  57540.  21580.   1
  -1   2   1  51722.  15572.   1
  -1   2   1  56121.  23784.   1
  -1   2   1  52318.  20274.   1
   1  -2   1  47862.  17947.   1
   1  -2   1  50946.  13226.   1
   1  -2   1  58959.  22848.   1
   1  -2   1  39962.  16935.   1
   1   2   2  45307.  16991.   1
   1   2   2  50378.  15166.   1
   1   2   2  30312. 7882.68   1
   1  -2  -2  46963.  14144.   1
   1  -2  -2  17086. 6629.13   1
   1  -2  -2  33794.  14324.   1
  -1   2  -2  15487. 6008.51   1
  -1   2  -2  32394. 8420.05   1
  -1   2  -2  54730.  20530.   1
  -1  -2  -2  25572. 6657.51   1
  -1  -2  -2  49139.  18430.   1
  -1  -2  -2  48373.  14560.   1
  -1   2   2  47124.  14201.   1
  -1   2   2  30927.  13113.   1
  -1   2   2  18590. 7214.75   1
   1  -2   2  31249. 8122.04   1
   1  -2   2  47815.  17938.   1
   1  -2   2  16613. 6445.59   1
   1   2   3  35383.  10653.   1
   1   2   3  35468.  13302.   1
   1   2   3  34834. 9066.22   1
   1  -2  -3  45430.  17606.   1
   1  -2  -3  55676.  23605.   1
   1  -2  -3  49470.  14910.   1
  -1   2  -3  38732.  15014.   1
  -1   2  -3  36689.  13765.   1
  -1   2  -3  30568. 7965.93   1
  -1   2  -3  49754.  21088.   1
  -1  -2   3  50274.  21306.   1
  -1  -2  -3  40908.  15345.   1
  -1  -2  -3  38486.  11589.   1
  -1   2   3  44806.  13510.   1
  -1   2   3  53718.  22772.   1
  -1   2   3  43330.  16793.   1
   1  -2   3  34863.  13084.   1
   1  -2   3  38694.  10066.   1
   1  -2   3  38609.  14967.   1
   1  -2   3  50747.  21514.   1
   1   2  -3  50577.  21438.   1
   1   2   4 119962.  36112.   1
   1   2   4  87550.  32838.   1
   1  -2  -4  75203.  31873.   1
   1  -2  -4 133680.  51797.   1
  -1   2  -4  82356.  34910.   1
  -1   2  -4 112866.  43737.   1
  -1   2  -4 119205.  44711.   1
  -1  -2   4 119394.  50624.   1
  -1  -2  -4 126112.  37975.   1
  -1  -2  -4 100757.  37805.   1
  -1   2   4  69177.  29328.   1
   1  -2   4 102933.  38590.   1
   1  -2   4 116651.  45184.   1
   1  -2   4  71674.  30378.   1
   1   2  -4 114664.  48590.   1
   1   2   5 8469.24 3288.55   1
   1   2   5 6889.30 2163.67   1
   1   2   5 5005.67 1893.09   1
   1  -2  -5  11211. 4356.67   1
   1  -2  -5 1205.30 1619.68   1
   1  -2  -5 5103.12 2176.91   1
  -1   2  -5 6266.79 2664.14   1
  -1   2  -5 7804.16 3040.68   1
  -1   2  -5  107.95 1072.85   1
  -1  -2   5 5466.41 2320.72   1
  -1  -2  -5 5977.29 2255.44   1
  -1  -2  -5 -436.04 1048.25   1
  -1  -2  -5 9000.94 2786.18   1
  -1   2   5 5108.79 1719.01   1
  -1   2   5 1804.16 1120.15   1
  -1   2   5 6585.61 2802.27   1
   1  -2   5 6460.73 2747.40   1
   1  -2   5 9046.35 3521.28   1
   1   2  -5 5066.22 2152.32   1
   1   2   6  18344. 6890.25   1
   1   2   6  29858.  11570.   1
   1   2   6  20132. 6097.44   1
   1  -2  -6  14361. 6094.60   1
   1  -2  -6  31854.  12346.   1
   1  -2  -6   71.80 2495.74   1
  -1   2  -6  19253. 7471.14   1
  -1   2  -6  18903. 8017.02   1
  -1   2  -6  14191. 5338.69   1
  -1   2  -6 -166.79 2204.35   1
  -1  -2   6  20378. 8637.65   1
  -1  -2  -6  25752. 7786.18   1
  -1  -2  -6  16604. 6237.46   1
  -1  -2  -6  20842. 8081.35   1
  -1   2   6  14768. 6263.95   1
   1  -2   6  19555. 7344.36   1
   1  -2   6  18723. 7938.50   1
   1   2  -6  22677. 9612.10   1
   1   2   7  936.33 430.179   1
   1   2   7  919.39 376.064   1
   1   2   7 2005.67 886.565   1
   1   2   7  953.64 1185.43   1
   1  -2  -7  126.11 1701.04   1
   1  -2  -7  864.71 404.541   1
  -1   2  -7 1228.00 541.627   1
  -1   2  -7 -671.71 1991.48   1
  -1   2  -7  470.58 379.754   1
  -1  -2   7 1543.99 664.616   1
  -1  -2  -7 1245.03 614.285   1
  -1  -2  -7  884.29 420.435   1
  -1  -2  -7  603.41 370.388   1
  -1  -2  -7 -729.99 1539.26   1
  -1  -2  -7 1176.91 472.374   1
  -1   2   7 1785.24 783.254   1
   1  -2   7  621.57 363.576   1
   1  -2   7 1108.80 499.905   1
   1  -2   7  325.07 1251.65   1
   1   2  -7  613.91 294.039   1
   1   2   8 1023.65 495.175   1
   1   2   8  913.05 729.233   1
   1  -2  -8 -163.77 1212.87   1
  -1   2  -8  459.32 405.108   1
  -1   2  -8  748.34 1315.99   1
  -1  -2   8 1780.51 764.521   1
  -1  -2   8 -253.74 705.960   1
  -1  -2  -8  196.59 351.655   1
  -1  -2  -8  484.01 273.888   1
  -1  -2  -8 -562.91 1072.85   1
  -1   2   8 1656.57 895.647   1
  -1   2   8 2077.58 900.756   1
   1  -2   8  899.53 413.055   1
   1  -2   8 1368.97 597.540   1
   1  -2   8  964.99 841.059   1
   1   2  -8 1488.17 648.911   1
   1   2  -8  -58.15 1109.74   1
   1   2   9  627.81 408.987   1
   1   2   9  514.00 268.969   1
   1   2   9 1955.53 1044.46   1
   1   2   9  352.60 186.660   1
   1  -2  -9  101.42 1514.66   1
  -1   2  -9  166.70 461.494   1
  -1   2  -9  599.53 287.606   1
  -1   2  -9   60.03 1752.13   1
  -1  -2   9  776.92 348.628   1
  -1  -2  -9  245.32 143.141   1
  -1  -2  -9 -1024.6 1354.78   1
  -1  -2  -9  617.60 311.353   1
  -1   2   9  651.18 298.013   1
  -1   2   9 -257.43 849.100   1
   1  -2   9  412.58 224.503   1
   1  -2   9 1205.30 1133.40   1
   1  -2   9  359.60 378.808   1
   1   2  -9  616.74 290.917   1
   1   2  -9  -98.77 1588.46   1
   1   2  10 2721.85 1166.51   1
   1   2  10 2974.45 1188.27   1
   1  -2 -10 -780.42 1742.67   1
  -1   2 -10 1551.56 776.537   1
  -1   2 -10 1150.42 2028.38   1
  -1  -2  10 2493.85 1063.39   1
  -1  -2 -10 4103.12 1753.07   1
  -1  -2 -10 -273.60 1526.02   1
  -1   2  10 3262.06 1389.78   1
  -1   2  10 4649.00 1701.98   1
   1  -2  10 2286.66 977.293   1
   1  -2  10 3228.00 1293.28   1
   1   2 -10 2463.57 1054.87   1
   1   2 -10 -271.52 1716.18   1
   1   2  11  769.54 360.738   1
   1   2  11  978.24 782.118   1
   1  -2 -11   88.72 1095.55   1
  -1   2 -11 1087.04 474.077   1
  -1   2 -11  307.28 1210.97   1
  -1  -2  11 2028.38 1001.89   1
  -1  -2  11 1097.44 472.658   1
  -1  -2 -11 1321.66 526.016   1
  -1  -2 -11  455.06 1122.04   1
  -1  -2 -11 1017.97 478.429   1
  -1   2  11  673.60 298.013   1
  -1   2  11  179.00 832.071   1
   1  -2  11  125.73 599.053   1
   1  -2  11  902.55 396.026   1
   1  -2  11 1421.95 973.509   1
   1   2 -11 -197.73 1189.21   1
   1   2  12  908.04 551.277   1
   1  -2 -12 -482.97 678.996   1
  -1   2 -12 1662.25 713.244   1
  -1   2 -12 -278.52 695.364   1
  -1  -2  12  964.05 415.799   1
  -1  -2  12  773.41 554.493   1
  -1  -2 -12 -429.14 677.861   1
  -1   2  12  852.70 370.104   1
  -1   2  12  388.65 515.326   1
   1  -2  12  991.48 429.517   1
   1  -2  12  556.86 525.827   1
   1  -2  12 1145.69 687.984   1
   1   2 -12  988.65 431.788   1
   1   2 -12  146.26 718.732   1
   1   2  13  122.42 424.408   1
   1  -2 -13 -389.40 607.284   1
  -1   2 -13 -160.08 557.710   1
  -1  -2  13  174.93  95.080   1
  -1  -2  13  -69.05 438.410   1
  -1  -2 -13  114.38 140.492   1
  -1  -2 -13 -395.65 584.768   1
  -1   2  13  217.03 112.110   1
  -1   2  13 -343.90 449.385   1
   1  -2  13  454.87 558.278   1
   1  -2  13  105.96  87.266   1
   1  -2  13   42.86 463.954   1
   1   2 -13  724.03 321.949   1
   1   2 -13 -108.61 595.647   1
   1   2  14 1335.85 580.037   1
   1   2  14  920.62 549.858   1
   1  -2 -14  -44.17 613.055   1
  -1   2 -14 2255.44 963.102   1
  -1   2 -14  213.34 612.204   1
  -1  -2  14 1104.07 475.402   1
  -1  -2  14  199.24 471.901   1
  -1  -2 -14 1234.63 536.423   1
  -1  -2 -14 -494.61 627.246   1
  -1   2  14  188.17 521.381   1
  -1   2  14 2236.52 952.695   1
   1  -2  14 1271.52 546.641   1
   1  -2  14   44.14 761.494   1
   1  -2  14  648.34 499.053   1
   1   2 -14 1342.48 578.618   1
   1   2 -14 -407.76 693.282   1
   1   2  15   42.77  90.832   1
   1   2  15  200.09 408.041   1
   1  -2 -15  -94.07 638.505   1
  -1   2 -15  122.89  90.520   1
  -1   2 -15  161.21 536.802   1
  -1  -2  15   83.39  66.481   1
  -1  -2  15  187.61 439.829   1
  -1  -2 -15 -417.79 573.699   1
  -1  -2 -15  413.72 202.270   1
  -1   2  15  -11.55  55.288   1
  -1   2  15  518.07 482.781   1
   1  -2  15   67.75  73.406   1
   1  -2  15  127.06 454.493   1
   1   2 -15   68.33  76.102   1
   1   2 -15  113.34 580.510   1
   1   2  16   22.86  67.181   1
   1   2  16    1.71 424.787   1
   1  -2 -16 -210.03 659.129   1
  -1   2 -16  124.22  90.142   1
  -1   2 -16 -171.52 542.951   1
  -1  -2  16   61.47 506.906   1
  -1  -2  16  541.72 237.464   1
  -1  -2 -16  -17.81 614.474   1
  -1  -2 -16  122.14  98.392   1
  -1   2  16  142.67  79.792   1
  -1   2  16 -143.42 478.997   1
   1  -2  16   81.23  70.284   1
   1  -2  16  298.39 473.888   1
   1   2 -16   65.05  70.274   1
   1   2 -16  126.68 670.860   1
   1   3   1 135951.  50984.   1
   1   3   1 131410.  34115.   1
   1  -3  -1 122516.  36887.   1
   1  -3  -1 118259.  45847.   1
   1  -3  -1 111353.  47218.   1
  -1   3  -1 126679.  49092.   1
  -1   3  -1 126206.  53482.   1
  -1   3  -1 104446.  27124.   1
  -1   3  -1 143803.  53926.   1
  -1  -3  -1 131693.  34191.   1
  -1  -3  -1 121003.  45393.   1
  -1   3   1 158373.  47663.   1
  -1   3   1 109934.  46613.   1
  -1   3   1 118921.  46093.   1
   1  -3   1 120340.  45137.   1
   1  -3   1 113150.  29376.   1
   1  -3   1 125165.  48486.   1
   1  -3   1 110123.  46660.   1
   1   3   2 9073.78 3405.86   1
   1   3   2  14342. 3740.77   1
   1  -3  -2  16301. 6914.85   1
   1  -3  -2 9782.39 2965.94   1
   1  -3  -2  11949. 4643.33   1
  -1   3  -2  13377. 5020.81   1
  -1   3  -2  13955. 3634.81   1
  -1   3  -2  14248. 5533.58   1
  -1  -3  -2  10605. 2785.24   1
  -1  -3  -2  10274. 3858.08   1
  -1   3   2  16868. 7155.15   1
  -1   3   2 9120.14 2769.16   1
  -1   3   2  13273. 5153.26   1
   1  -3   2  13633. 3549.67   1
   1  -3   2  13595. 5105.01   1
   1  -3   2  14598. 5672.65   1
   1   3   3 338978. 127152.   1
   1   3   3 694134. 208893.   1
   1   3   3 341248.  88581.   1
   1  -3  -3 546641. 211826.   1
   1  -3  -3 629895. 189593.   1
   1  -3  -3 334815. 141911.   1
  -1   3  -3 293756. 124503.   1
  -1   3  -3 587038. 227436.   1
  -1   3  -3 343330. 128761.   1
  -1   3  -3 336234.  87304.   1
  -1  -3  -3 671522. 202081.   1
  -1  -3  -3 380889. 142857.   1
  -1   3   3 614664. 184957.   1
  -1   3   3 326963. 138600.   1
  -1   3   3 567076. 219678.   1
   1  -3   3 328760. 123273.   1
   1  -3   3 337748.  87710.   1
   1  -3   3 323935. 137275.   1
   1  -3   3 594985. 230558.   1
   1   3   4  20435. 6158.93   1
   1   3   4  14986. 5627.24   1
   1  -3  -4  14910. 6330.17   1
   1  -3  -4  17105. 6635.76   1
   1  -3  -4  23340. 7059.60   1
  -1   3  -4 4977.29 1512.77   1
  -1   3  -4  18032. 6998.10   1
  -1   3  -4  21429. 8045.40   1
  -1   3  -4  20293. 8602.64   1
  -1  -3   4  23131. 9810.78   1
  -1  -3  -4  20927. 6306.52   1
  -1  -3  -4  16887. 6338.69   1
  -1  -3  -4 2793.75 1070.95   1
  -1   3   4  21192. 8219.48   1
  -1   3   4 2643.33 1109.74   1
  -1   3   4  24588. 7439.92   1
  -1   3   4  16197. 6871.33   1
   1  -3   4  20435. 7931.88   1
   1  -3   4  22781. 8549.66   1
   1  -3   4  17654. 7486.27   1
   1   3  -4  21741. 9215.70   1
   1   3   5  13945. 5238.41   1
   1   3   5  10274. 3123.93   1
   1  -3  -5 3956.48 1555.34   1
   1  -3  -5 7894.03 3356.67   1
   1  -3  -5 -198.58 1634.81   1
  -1   3  -5 1166.51 1261.12   1
  -1   3  -5 6093.66 2590.35   1
  -1  -3   5 7245.97 3074.74   1
  -1  -3  -5 8894.03 2706.71   1
  -1  -3  -5  16537. 6210.97   1
  -1  -3  -5  706.43 1070.01   1
  -1   3   5  14598. 4499.52   1
  -1   3   5  10965. 4654.68   1
  -1   3   5 3318.82 1320.72   1
   1  -3   5 5846.73 2485.33   1
   1   3  -5 7204.34 3057.71   1
   1   3   6  20946. 6349.09   1
   1   3   6  20795. 8064.33   1
   1   3   6  15733. 5909.17   1
   1  -3  -6  12025. 5102.17   1
   1  -3  -6  22195. 8609.26   1
   1  -3  -6  321.48 2453.17   1
   1  -3  -6  24986. 7578.99   1
  -1   3  -6  22640. 9602.64   1
  -1   3  -6 5105.96 2752.13   1
  -1  -3   6  14617. 6196.78   1
  -1  -3  -6 1128.66 1675.50   1
  -1  -3  -6  19007. 5768.21   1
  -1  -3  -6  15355. 5769.15   1
  -1  -3  -6  18193. 7054.87   1
  -1   3   6  16263. 6315.04   1
  -1   3   6  20009. 6087.98   1
  -1   3   6  12734. 5403.02   1
   1  -3   6  12942. 4866.60   1
   1  -3   6  18259. 7743.61   1
   1  -3   6  20520. 7964.99   1
   1   3  -6  15099. 6403.02   1
   1   3   7  25430. 9545.88   1
   1   3   7  23567. 7131.50   1
   1   3   7 8496.68 3298.96   1
   1  -3  -7  12138. 4717.12   1
   1  -3  -7  18401. 5605.48   1
   1  -3  -7 5764.42 2451.27   1
   1  -3  -7  896.21 1918.64   1
  -1   3  -7  -47.26 2070.95   1
  -1  -3   7  12081. 5123.93   1
  -1  -3  -7 5879.84 2502.36   1
  -1  -3  -7  24276. 7343.42   1
  -1  -3  -7 9204.34 3572.37   1
  -1  -3  -7  32053.  12034.   1
  -1  -3  -7 1085.15 1444.65   1
  -1   3   7  18931. 5755.91   1
  -1   3   7 7838.21 3331.12   1
   1  -3   7  25099. 9424.78   1
   1  -3   7 6470.19 2748.34   1
   1   3  -7  10482. 4448.43   1
   1   3   8 1440.87 572.658   1
   1   3   8 1481.55 624.030   1
   1   3   8 1012.30 680.605   1
   1   3   8 2734.15 1188.27   1
   1   3   8 1821.19 824.313   1
   1  -3  -8 2233.68 897.445   1
   1  -3  -8  938.32 425.544   1
   1  -3  -8 1243.14 836.518   1
   1  -3  -8 -206.62 1249.76   1
  -1   3  -8  661.40 1375.59   1
  -1   3  -8  -75.45 389.120   1
  -1  -3  -8 1339.64 713.717   1
  -1  -3  -8 1372.75 612.204   1
  -1  -3  -8 -581.46 1057.71   1
  -1  -3  -8 1158.94 467.455   1
  -1   3   8  567.64 769.820   1
  -1   3   8  380.51 721.191   1
  -1   3   8 2321.66 994.323   1
   1  -3   8 1071.90 472.942   1
   1  -3   8  575.87 368.779   1
   1  -3   8 1169.35 888.173   1
   1   3  -8  423.94 1133.40   1
   1   3   9 1403.03 620.056   1
   1   3   9 4733.20 1838.22   1
   1   3   9 2603.59 1158.94   1
   1  -3  -9 3644.27 1435.19   1
   1  -3  -9 3490.06 1489.12   1
   1  -3  -9 1709.55 793.850   1
   1  -3  -9  354.30 1465.47   1
  -1   3  -9 -528.19 1763.48   1
  -1   3  -9 1298.96 691.485   1
  -1  -3   9  628.85 939.261   1
  -1  -3   9 1724.69 737.464   1
  -1  -3  -9 1553.45 682.119   1
  -1  -3  -9 2691.58 961.210   1
  -1  -3  -9  302.84 1276.25   1
  -1   3   9 1015.14 691.295   1
  -1   3   9  599.72 905.486   1
   1  -3   9 1784.29 1159.89   1
   1  -3   9 1367.08 637.085   1
   1   3  -9 -1146.6 1548.72   1
   1   3  -9 1714.28 738.883   1
   1   3  10  886.47 359.129   1
   1   3  10 1011.35 460.359   1
   1   3  10 1332.07 645.506   1
   1   3  10 3366.13 1623.46   1
   1  -3 -10  935.67 419.962   1
   1  -3 -10  865.85 387.890   1
   1  -3 -10 1411.54 695.458   1
   1  -3 -10 -843.80 1861.87   1
  -1   3 -10  266.04 2270.57   1
  -1   3 -10 -408.89 560.832   1
  -1  -3  10 1421.95 608.609   1
  -1  -3 -10 1689.69 694.512   1
  -1  -3 -10  992.43 453.831   1
  -1  -3 -10 -1402.1 1773.89   1
  -1  -3 -10  829.71 349.952   1
  -1   3  10 2098.39 1470.20   1
  -1   3  10 1269.63 552.790   1
   1  -3  10 2156.10 1602.65   1
   1  -3  10  882.50 545.600   1
   1  -3  10 1264.90 545.316   1
   1   3 -10  208.89 1964.05   1
   1   3 -10  999.05 439.640   1
   1   3  11 1342.48 593.093   1
   1   3  11  622.80 264.900   1
   1   3  11 1105.96 887.227   1
   1  -3 -11 1032.17 455.439   1
   1  -3 -11 -198.77 1116.37   1
  -1   3 -11  -75.96 1325.45   1
  -1  -3  11  579.75 256.291   1
  -1  -3 -11  454.40 218.637   1
  -1  -3 -11  403.88 1142.86   1
  -1  -3 -11  839.17 396.594   1
  -1   3  11  737.18 851.087   1
   1  -3  11  677.77 675.118   1
   1  -3  11 2268.68 1094.61   1
   1   3 -11 1088.93 474.266   1
   1   3 -11  290.35 1327.34   1
   1   3  12  132.07 196.972   1
   1   3  12 -225.83 444.465   1
   1  -3 -12  487.70 235.951   1
   1  -3 -12   77.35 672.469   1
  -1   3 -12  786.94 747.776   1
  -1  -3  12  178.90 490.444   1
  -1  -3  12  202.74 115.232   1
  -1  -3 -12    9.75 121.949   1
  -1  -3 -12 -278.24 643.046   1
  -1   3  12   -2.94 527.814   1
  -1   3  12  658.28 292.242   1
   1  -3  12  448.34 204.068   1
   1  -3  12 -272.47 540.681   1
   1  -3  12  -58.47 527.814   1
   1   3 -12 1263.95 546.263   1
   1   3 -12  343.80 770.766   1
   1   3  13 -201.42 137.654   1
   1   3  13 1049.19 467.738   1
   1   3  13  -10.54 411.163   1
   1  -3 -13  800.00 356.859   1
   1  -3 -13 -100.28 558.183   1
  -1   3 -13 -211.83 563.292   1
  -1  -3  13  597.26 498.013   1
  -1  -3  13  416.37 185.336   1
  -1  -3 -13  -99.15 113.150   1
  -1  -3 -13 -308.04 587.795   1
  -1  -3 -13  831.79 397.445   1
  -1   3  13  907.38 547.682   1
  -1   3  13  360.74 170.577   1
   1  -3  13  581.93 257.048   1
   1  -3  13  350.99 439.356   1
   1  -3  13 1041.63 676.631   1
   1   3 -13  529.71 248.155   1
   1   3 -13  220.72 609.839   1
   1   3  14  -44.91 109.744   1
   1   3  14  159.32 462.630   1
   1  -3 -14  387.70 198.013   1
   1  -3 -14  -31.60 713.339   1
  -1   3 -14 -419.30 590.539   1
  -1  -3  14  134.15 480.321   1
  -1  -3  14  337.27 156.764   1
  -1  -3 -14  -56.04  91.864   1
  -1  -3 -14  284.29 166.982   1
  -1  -3 -14  244.56 642.289   1
  -1   3  14  -37.87 492.336   1
  -1   3  14   13.93  66.859   1
   1  -3  14  189.12 108.325   1
   1  -3  14  128.00 732.355   1
   1  -3  14 -504.26 510.217   1
   1   3 -14  -75.55 622.516   1
   1   3  15  179.09 398.297   1
   1  -3 -15  110.41  98.770   1
   1  -3 -15  288.36 635.099   1
  -1   3 -15 -296.03 526.868   1
  -1  -3  15   45.70  52.895   1
  -1  -3  15  -34.25 453.926   1
  -1  -3 -15    7.53 100.662   1
  -1  -3 -15  -11.35 571.050   1
  -1  -3 -15   34.03  79.451   1
  -1   3  15  377.67 451.561   1
   1  -3  15  557.71 468.590   1
   1  -3  15 -190.26 945.600   1
   1   3 -15  229.33 124.787   1
   1   3 -15 -202.65 601.419   1
   1   3  16    3.67 412.866   1
   1  -3 -16   23.43  81.324   1
   1  -3 -16  -61.03 681.078   1
  -1   3 -16  224.98 599.526   1
  -1  -3  16    0.09  49.205   1
  -1  -3  16 -185.05 511.920   1
  -1  -3 -16   13.44  74.607   1
  -1  -3 -16 -165.28 651.560   1
  -1  -3 -16  172.56 114.002   1
  -1   3  16   62.60  60.293   1
  -1   3  16 -253.26 458.845   1
   1  -3  16  -13.32  57.247   1
   1  -3  16  -20.67 527.246   1
   1   3 -16  129.04  90.227   1
   1   3 -16   50.02 596.215   1
   1   4   1  25799. 6705.76   1
   1  -4  -1  15970. 6197.72   1
   1  -4  -1  19016. 8069.06   1
  -1   4  -1  15610. 6067.17   1
  -1   4  -1  22346. 8385.04   1
  -1  -4  -1  30199. 7850.51   1
  -1   4   1  18562. 7877.95   1
  -1   4   1  16036. 6225.16   1
   1  -4   1  21154. 7936.61   1
   1  -4   1  16443. 6388.83   1
   1   4   2 9706.71 2537.37   1
   1  -4  -2  10199. 3966.88   1
   1  -4  -2  18127. 7689.68   1
   1  -4  -2 5114.47 1596.97   1
  -1   4  -2  15118. 5875.11   1
  -1   4  -2 7718.06 2902.55   1
  -1   4  -2  10274. 2677.39   1
  -1  -4  -2 6457.89 2424.78   1
  -1  -4  -2 7838.21 2074.74   1
  -1   4   2  13841. 5876.06   1
  -1   4   2 4093.66 1299.90   1
  -1   4   2  11533. 4481.55   1
   1  -4   2 9763.47 3667.92   1
   1  -4   2  11211. 2921.47   1
   1  -4   2  13992. 5436.13   1
   1   4   3 3718.07 1409.65   1
   1   4   3 1786.19 675.307   1
   1  -4  -3  520.62 307.190   1
   1  -4  -3  700.95 396.972   1
  -1   4  -3 1526.02 586.281   1
  -1   4  -3  644.09 390.255   1
  -1   4  -3 3197.73 1228.95   1
  -1  -4  -3 2479.66 837.464   1
  -1  -4  -3  326.77 523.178   1
  -1  -4  -3 2653.73 1014.19   1
  -1   4   3 1685.90 766.130   1
  -1   4   3  911.07 425.733   1
   1  -4   3 4359.50 1652.79   1
   1  -4   3 1309.36 527.436   1
   1  -4   3  664.05 413.245   1
   1  -4   3 2882.68 1224.22   1
   1   4   4 1670.76 650.520   1
   1   4   4  315.14 332.923   1
   1   4   4 2625.35 897.161   1
   1  -4  -4 -337.84 1511.82   1
   1  -4  -4  677.20 379.470   1
   1  -4  -4 1132.45 468.685   1
   1  -4  -4  414.95 271.712   1
  -1   4  -4 1006.62 440.113   1
  -1   4  -4 1431.41 588.930   1
  -1   4  -4  864.90 734.626   1
  -1  -4  -4  755.06 386.092   1
  -1  -4  -4  234.15 795.647   1
  -1  -4  -4 1321.66 524.692   1
  -1   4   4  591.48 322.800   1
  -1   4   4  999.05 493.093   1
   1  -4   4 2646.17 1016.08   1
   1  -4   4  845.13 492.242   1
   1  -4   4  931.60 647.398   1
   1  -4   4  663.39 295.175   1
   1   4   5  281.93 221.759   1
   1   4   5 1212.87 529.328   1
   1   4   5 1078.52 408.514   1
   1  -4  -5  548.53 290.917   1
   1  -4  -5  363.20 487.511   1
   1  -4  -5  953.64 461.211   1
   1  -4  -5  356.01 2024.60   1
  -1   4  -5  457.14 412.393   1
  -1   4  -5 -397.07 1341.53   1
  -1   4  -5 1367.08 614.569   1
  -1   4  -5 1709.55 739.167   1
  -1  -4  -5 -635.38 1097.44   1
  -1  -4  -5 1074.74 406.054   1
  -1  -4  -5  491.86 280.038   1
  -1  -4  -5  626.77 340.019   1
  -1   4   5 1072.85 509.366   1
  -1   4   5  740.02 548.438   1
  -1   4   5 1222.33 512.488   1
   1  -4   5 1144.75 1024.60   1
   1  -4   5 1146.64 591.674   1
   1  -4   5 1977.29 847.965   1
   1   4   6 1673.60 669.914   1
   1   4   6 3731.31 1467.36   1
   1   4   6 1359.51 541.816   1
   1   4   6 2795.65 1404.92   1
   1  -4  -6 1371.81 621.097   1
   1  -4  -6  968.78 2626.30   1
  -1   4  -6 3315.04 1354.78   1
  -1   4  -6  280.89 373.793   1
  -1   4  -6  112.49 2313.15   1
  -1  -4   6 2199.62 939.450   1
  -1  -4  -6  796.21 400.094   1
  -1  -4  -6 4042.57 1585.62   1
  -1  -4  -6 1290.44 544.654   1
  -1  -4  -6  798.11 1550.61   1
  -1   4   6 1931.88 849.668   1
  -1   4   6 3701.04 1896.88   1
  -1   4   6 2877.01 1137.18   1
   1  -4   6 3320.72 1719.01   1
   1  -4   6 1576.16 651.371   1
   1  -4   6 4248.81 1695.36   1
   1   4  -6 1429.52 617.975   1
   1   4   7  272.94 192.715   1
   1   4   7   16.03 240.965   1
   1   4   7  268.12 835.666   1
   1   4   7   20.44 579.470   1
   1  -4  -7   56.44 196.216   1
   1  -4  -7 -270.86 807.473   1
   1  -4  -7  834.91 1622.52   1
   1  -4  -7   -2.90 153.548   1
  -1   4  -7  107.76 1898.77   1
  -1   4  -7 -211.45 360.548   1
  -1   4  -7 -304.07 360.075   1
  -1   4  -7 1468.31 634.342   1
  -1  -4   7  112.39 110.501   1
  -1  -4  -7  495.08 275.969   1
  -1  -4  -7 -711.64 1517.50   1
  -1  -4  -7   63.53 167.266   1
  -1  -4  -7   28.04 525.922   1
  -1   4   7 -159.51 781.078   1
  -1   4   7  -42.80 198.770   1
  -1   4   7   27.67 209.177   1
  -1   4   7  267.36 1016.08   1
   1  -4   7 -527.91 1087.04   1
   1  -4   7  398.30 301.892   1
   1  -4   7  194.61 144.749   1
   1   4  -7  388.74 204.163   1
   1   4   8  971.62 752.128   1
   1   4   8 1011.35 460.359   1
   1   4   8  438.32 216.651   1
   1   4   8  665.09 745.127   1
   1  -4  -8  414.95 1386.00   1
   1  -4  -8  479.94 264.144   1
   1  -4  -8 4029.32 1442.76   1
   1  -4  -8  742.19 349.290   1
  -1   4  -8   47.63 392.809   1
  -1   4  -8 -169.35 1567.64   1
  -1  -4   8  627.25 285.146   1
  -1  -4  -8 2237.46 967.833   1
  -1  -4  -8 -364.71 1258.28   1
  -1  -4  -8 2082.31 888.835   1
  -1  -4  -8  543.90 249.952   1
  -1   4   8 2228.95 1043.52   1
  -1   4   8   22.31 216.461   1
  -1   4   8  238.50 827.908   1
  -1   4   8  863.39 387.606   1
   1  -4   8  464.33 884.010   1
   1  -4   8  747.30 412.204   1
   1   4  -8  786.09 360.265   1
   1   4   9 1649.95 722.043   1
   1   4   9  400.57 193.566   1
   1   4   9 -453.26 841.910   1
   1   4   9   70.63 576.915   1
   1  -4  -9  629.04 624.692   1
   1  -4  -9  327.81 201.135   1
   1  -4  -9 -118.54 207.190   1
   1  -4  -9 -805.01 1458.84   1
  -1   4  -9  392.71 199.148   1
  -1   4  -9 -1433.3 1786.19   1
  -1   4  -9  -10.17 527.057   1
  -1  -4   9 1501.42 966.886   1
  -1  -4   9  245.51 129.990   1
  -1  -4  -9  352.22 224.030   1
  -1  -4  -9  968.78 1488.17   1
  -1  -4  -9  792.43 591.012   1
  -1   4   9  362.35 199.811   1
  -1   4   9  338.60 296.594   1
  -1   4   9  782.88 956.480   1
  -1   4   9  756.29 736.612   1
   1  -4   9  161.02 974.455   1
   1  -4   9  650.80 466.698   1
   1  -4   9  479.09 222.989   1
   1   4  -9  836.04 1506.15   1
   1   4  10 5244.08 1693.47   1
   1   4  10 1765.37 695.931   1
   1   4  10 1666.03 731.504   1
   1   4  10 7912.95 2622.51   1
   1  -4 -10 4298.01 1829.70   1
   1  -4 -10 1574.27 654.872   1
   1  -4 -10 2464.52 2264.90   1
  -1   4 -10 2689.69 1146.64   1
  -1   4 -10  139.92 642.762   1
  -1   4 -10 1549.67 2648.06   1
  -1  -4  10 2313.15 1593.19   1
  -1  -4  10 2190.16 932.544   1
  -1  -4 -10 1877.95 747.587   1
  -1  -4 -10 4507.09 1461.68   1
  -1  -4 -10  936.52 2291.39   1
  -1  -4 -10 1672.66 733.490   1
  -1   4  10 2202.46 944.559   1
  -1   4  10 3994.32 1961.21   1
   1  -4  10 3697.25 2188.27   1
   1  -4  10   79.56 487.228   1
   1  -4  10 2414.38 1029.33   1
   1   4 -10  777.86 2054.87   1
   1   4 -10 1973.51 845.695   1
   1   4  11 1750.23 889.971   1
   1   4  11  671.81 330.274   1
   1   4  11  670.67 828.003   1
   1   4  11  140.11 109.934   1
   1  -4 -11  237.75 233.585   1
   1  -4 -11  675.87 315.894   1
   1  -4 -11 1147.59 1214.76   1
   1  -4 -11 -178.81 759.886   1
  -1   4 -11  340.49 172.091   1
  -1   4 -11 -551.09 1353.83   1
  -1   4 -11  541.72 753.169   1
  -1  -4  11  461.12 205.298   1
  -1  -4  11 1137.18 935.193   1
  -1  -4 -11 1240.30 1356.67   1
  -1  -4 -11 1209.08 765.751   1
  -1  -4 -11  400.28 239.735   1
  -1  -4 -11   55.65 139.640   1
  -1   4  11  343.14 181.362   1
  -1   4  11 2712.39 1186.38   1
  -1   4  11 -1017.0 888.079   1
  -1   4  11 -101.14 219.678   1
   1  -4  11 -142.76 631.314   1
   1  -4  11  574.55 261.778   1
   1  -4  11 1682.12 1095.55   1
   1   4 -11  667.27 301.513   1
   1   4 -11  894.89 1370.86   1
   1   4  12  994.32 444.938   1
   1   4  12  638.88 268.874   1
   1   4  12  538.03 497.350   1
   1   4  12  443.61 491.863   1
   1  -4 -12  940.11 415.894   1
   1  -4 -12  847.97 433.964   1
   1  -4 -12 -580.04 771.712   1
   1  -4 -12  343.99 521.665   1
  -1   4 -12  251.47 723.746   1
  -1   4 -12  686.75 304.257   1
  -1  -4  12  685.62 561.305   1
  -1  -4  12  735.86 317.880   1
  -1  -4 -12  767.17 357.899   1
  -1  -4 -12  518.92 447.303   1
  -1  -4 -12 -533.21 721.854   1
  -1  -4 -12  196.12 155.440   1
  -1   4  12 1306.53 643.519   1
  -1   4  12  401.04 511.163   1
  -1   4  12  921.10 403.595   1
   1  -4  12  977.29 581.362   1
   1  -4  12    8.46 534.058   1
   1   4 -12  584.67 764.143   1
   1   4 -12  858.84 379.375   1
   1   4  13   46.87 100.757   1
   1   4  13  220.53 402.743   1
   1   4  13  173.32 153.737   1
   1   4  13  179.56 433.585   1
   1  -4 -13   90.55 114.664   1
   1  -4 -13  179.19 428.476   1
   1  -4 -13    0.05 177.389   1
  -1   4 -13  103.69  93.415   1
  -1   4 -13  345.88 592.052   1
  -1  -4  13  165.37 430.747   1
  -1  -4  13  151.28  81.164   1
  -1  -4 -13  335.86 221.476   1
  -1  -4 -13 -246.17 386.187   1
  -1  -4 -13 -210.79 625.165   1
  -1  -4 -13   42.58 122.706   1
  -1   4  13  233.02 126.679   1
  -1   4  13  -39.90 443.992   1
   1  -4  13  270.10 464.143   1
   1  -4  13  612.87 659.034   1
   1   4 -13 1260.17 545.033   1
   1   4 -13   89.46 626.300   1
   1   4  14  -43.23 108.798   1
   1   4  14  160.83 129.234   1
   1   4  14 -355.63 435.477   1
   1  -4 -14  684.20 493.472   1
   1  -4 -14  795.93 357.143   1
   1  -4 -14  562.16 750.614   1
   1  -4 -14   13.54 172.374   1
  -1   4 -14  127.91 104.730   1
  -1   4 -14 -323.46 577.010   1
  -1  -4  14  515.80 481.551   1
  -1  -4 -14  -46.65  92.308   1
  -1  -4 -14  163.67 605.865   1
  -1  -4 -14  250.71 366.225   1
  -1   4  14  313.34 153.548   1
  -1   4  14  -74.48 510.974   1
   1  -4  14 -110.22 442.100   1
   1  -4  14  308.33 754.209   1
   1   4 -14 -332.54 635.383   1
   1   4 -14  140.49 103.406   1
   1   4  15   24.47 116.462   1
   1   4  15  -40.56 105.960   1
   1   4  15  -47.86 382.213   1
   1  -4 -15   -1.79  87.143   1
   1  -4 -15   60.71 124.030   1
   1  -4 -15 -152.79 606.622   1
  -1   4 -15  121.66  89.934   1
  -1   4 -15  334.25 549.479   1
  -1  -4  15   22.41 448.249   1
  -1  -4  15   30.03  45.828   1
  -1  -4 -15   45.64 132.545   1
  -1  -4 -15   22.88  95.459   1
  -1  -4 -15  -46.51 588.647   1
  -1   4  15  130.46 459.508   1
  -1   4  15   80.61  70.568   1
   1  -4  15   66.17  73.519   1
   1  -4  15 -758.47 969.725   1
   1  -4  15  177.29 489.120   1
   1   4 -15   44.35  74.087   1
   1   4 -15  209.27 559.224   1
   1   5   1 326111.  84683.   1
   1  -5  -1 434437. 168306.   1
   1  -5  -1 299243. 126774.   1
  -1   5  -1 442478. 171428.   1
  -1   5  -1 394323. 147871.   1
  -1  -5  -1 409650. 106339.   1
  -1   5   1 313907. 133018.   1
  -1   5   1 342478. 103122.   1
  -1   5   1 428949. 166225.   1
   1  -5   1 504446. 195459.   1
   1  -5   1 360170. 135099.   1
   1   5   2  77512.  29073.   1
   1   5   2  73926.  19196.   1
   1  -5  -2 101041.  39158.   1
   1  -5  -2  77881.  23453.   1
   1  -5  -2  90246.  38250.   1
  -1   5  -2 109177.  42308.   1
  -1   5  -2  81542.  30587.   1
  -1   5  -2 102838.  26698.   1
  -1  -5  -2  77417.  29035.   1
  -1   5   2  74106.  31410.   1
  -1   5   2  89621.  26982.   1
  -1   5   2  91164.  35336.   1
   1  -5   2  64711.  24267.   1
   1  -5   2 118070.  45762.   1
   1  -5   2 101703.  26395.   1
   1   5   3 223652.  83888.   1
   1   5   3 332261. 100000.   1
   1   5   3 215515.  55970.   1
   1  -5  -3 347398. 134626.   1
   1  -5  -3 198581.  84172.   1
   1  -5  -3 365184. 109934.   1
  -1   5  -3 238789.  89565.   1
  -1   5  -3 257805.  66944.   1
  -1   5  -3 384768. 149101.   1
  -1  -5  -3 232450.  87162.   1
  -1   5   3 212583.  90095.   1
  -1   5   3 397540. 119678.   1
  -1   5   3 333585. 129234.   1
   1  -5   3 413150. 160076.   1
   1  -5   3 282687.  73396.   1
   1  -5   3 226679.  85014.   1
   1   5   4  56055.  21022.   1
   1   5   4  72649.  21873.   1
   1   5   4  97162.  37673.   1
   1  -5  -4  64087.  24834.   1
   1  -5  -4  64995.  19574.   1
   1  -5  -4  51069.  21646.   1
  -1   5  -4  77871.  30189.   1
  -1   5  -4  53746.  14030.   1
  -1   5  -4  36026.  15270.   1
  -1   5  -4  60662.  22753.   1
  -1  -5  -4  66433.  24920.   1
  -1  -5  -4  80369.  24191.   1
  -1   5   4  68165.  20520.   1
  -1   5   4  64390.  16821.   1
  -1   5   4  53604.  22725.   1
  -1   5   4  74834.  29007.   1
   1  -5   4  65307.  24494.   1
   1  -5   4  62100.  24078.   1
   1  -5   4  49896.  21145.   1
   1  -5   4  79546.  20700.   1
   1   5   5  14096. 4258.27   1
   1   5   5  13803. 5184.48   1
   1   5   5  12441. 4832.54   1
   1  -5  -5  11741. 4986.75   1
   1  -5  -5  10833. 4210.97   1
   1  -5  -5 2361.40 2766.32   1
   1  -5  -5  13264. 4014.19   1
  -1   5  -5  16783. 7115.41   1
  -1   5  -5  12810. 4992.43   1
  -1   5  -5  24172. 9078.51   1
  -1   5  -5 2768.21 1789.97   1
  -1  -5   5  11883. 5038.78   1
  -1  -5  -5  588.36 1232.73   1
  -1  -5  -5  15147. 4572.37   1
  -1  -5  -5  16462. 6182.59   1
  -1  -5  -5  11693. 4543.99   1
  -1   5   5  14078. 4258.27   1
  -1   5   5  15799. 6704.82   1
   1  -5   5  14853. 5780.51   1
   1  -5   5  14191. 6017.97   1
   1   5   6  685.05 334.437   1
   1   5   6  347.49 278.429   1
   1  -5  -6  265.47 394.891   1
   1  -5  -6  263.01 231.409   1
   1  -5  -6  -49.62 225.165   1
   1  -5  -6 -2123.9 2314.09   1
  -1   5  -6  -81.13 452.034   1
  -1   5  -6 1110.69 482.592   1
  -1   5  -6 1897.82 2002.84   1
  -1  -5  -6 -1007.6 1362.34   1
  -1  -5  -6 1068.12 413.907   1
  -1  -5  -6  683.25 349.479   1
  -1  -5  -6  911.64 416.745   1
  -1   5   6  741.63 489.593   1
  -1   5   6  425.64 1327.34   1
  -1   5   6  330.84 278.902   1
   1  -5   6 -1219.5 1360.45   1
   1  -5   6 1576.16 729.517   1
   1  -5   6  873.23 382.119   1
   1   5   7 1967.83 789.876   1
   1   5   7 3703.88 1413.43   1
   1   5   7 1275.31 522.232   1
   1  -5  -7  -29.16 555.534   1
   1  -5  -7  943.80 426.300   1
   1  -5  -7 1988.65 799.432   1
   1  -5  -7  149.67 1283.82   1
  -1   5  -7 3776.72 1529.80   1
  -1   5  -7 -912.96 1414.38   1
  -1  -5   7 1304.63 562.346   1
  -1  -5  -7 -532.36 1174.08   1
  -1  -5  -7 1309.36 511.920   1
  -1   5   7  474.27 678.334   1
  -1   5   7 1275.31 598.486   1
  -1   5   7 1094.61 854.871   1
  -1   5   7 2699.15 1062.44   1
   1  -5   7 5884.57 2229.89   1
   1  -5   7 -426.96 844.938   1
   1   5  -7  600.57 277.483   1
   1   5   8 1480.60 594.039   1
   1   5   8 2667.93 940.207   1
   1   5   8 1717.12 989.592   1
   1  -5  -8 1383.16 570.293   1
   1  -5  -8 -481.08 1479.66   1
   1  -5  -8  765.56 663.292   1
   1  -5  -8 1025.54 456.575   1
  -1   5  -8 -387.42 1816.46   1
  -1   5  -8 -671.14 528.760   1
  -1  -5   8 1563.86 671.523   1
  -1  -5  -8 2863.76 1226.11   1
  -1  -5  -8 1022.70 500.851   1
  -1  -5  -8  426.30 1370.86   1
  -1  -5  -8 1801.32 717.880   1
  -1   5   8 1321.66 579.375   1
  -1   5   8 1050.14 794.039   1
  -1   5   8 1034.06 435.099   1
  -1   5   8  713.81 988.646   1
   1  -5   8 1384.10 1108.80   1
   1  -5   8  332.73 350.331   1
   1  -5   8 1111.64 482.876   1
   1   5  -8 1438.98 625.827   1
   1   5   9  12365. 5247.87   1
   1   5   9  28155.  10918.   1
   1  -5  -9  22535. 8741.71   1
   1  -5  -9 8736.04 2749.29   1
   1  -5  -9  14551. 6171.23   1
   1  -5  -9  791.77 1381.27   1
  -1   5  -9 2293.28 1887.42   1
  -1   5  -9  12507. 5305.58   1
  -1  -5   9  20653. 8754.96   1
  -1  -5  -9  32753.  12696.   1
  -1  -5  -9 -953.64 1375.59   1
  -1   5   9  18884. 8010.40   1
  -1   5   9  29271.  11353.   1
  -1   5   9 8933.77 2806.05   1
   1  -5   9  17833. 7561.01   1
   1  -5   9 5006.62 1778.62   1
   1   5  -9 -303.97 1547.78   1
   1   5  -9  12450. 5280.03   1
   1   5  10  13794. 4213.81   1
   1   5  10 7723.74 3282.87   1
   1   5  10  11135. 4318.82   1
   1  -5 -10 9517.49 4036.89   1
   1  -5 -10  13973. 4270.57   1
   1  -5 -10  -27.80 2167.45   1
  -1   5 -10  304.92 2415.32   1
  -1   5 -10 8560.07 3631.97   1
  -1  -5  10 1912.96 1350.99   1
  -1  -5 -10  11769. 3606.43   1
  -1  -5 -10 5679.28 2417.22   1
  -1  -5 -10 1148.53 2158.94   1
  -1  -5 -10  10416. 4043.52   1
  -1   5  10  10710. 4160.83   1
  -1   5  10 9288.54 2885.52   1
  -1   5  10  10047. 4265.84   1
   1  -5  10 9526.95 4039.73   1
   1   5 -10  11135. 4721.85   1
   1   5 -10 -797.92 2014.19   1
   1   5  11 2529.80 966.886   1
   1   5  11 2575.21 1107.85   1
   1   5  11 8107.84 3147.58   1
   1  -5 -11 3013.24 1286.66   1
   1  -5 -11 3187.32 1181.65   1
   1  -5 -11 1255.44 1401.13   1
  -1   5 -11 1174.08 1299.90   1
  -1   5 -11 2596.97 1248.82   1
  -1   5 -11 3537.37 1504.26   1
  -1  -5  11 3930.93 1667.93   1
  -1  -5  11 1421.95 888.930   1
  -1  -5 -11 6590.34 2563.86   1
  -1  -5 -11 2135.29 922.610   1
  -1  -5 -11  -22.73 1135.29   1
  -1  -5 -11 3959.31 1350.99   1
  -1   5  11 3666.03 1561.97   1
  -1   5  11 3670.76 1331.12   1
  -1   5  11 2251.65 1079.47   1
   1  -5  11 2596.02 1118.26   1
   1  -5  11 2563.86 1090.82   1
   1  -5  11 2780.51 1249.76   1
   1   5 -11  613.53 1140.02   1
   1   5 -11 2484.39 1065.28   1
   1   5  12  147.02 458.278   1
   1   5  12   87.79 110.312   1
   1   5  12  219.30 161.116   1
   1   5  12   18.33 519.867   1
   1  -5 -12  -56.30 874.455   1
   1  -5 -12   63.40 225.922   1
   1  -5 -12    2.36 104.825   1
   1  -5 -12  112.20 503.311   1
  -1   5 -12  -25.05 743.519   1
  -1   5 -12  276.06 142.952   1
  -1  -5  12  770.39 595.269   1
  -1  -5  12  524.50 229.139   1
  -1  -5 -12  324.41 447.776   1
  -1  -5 -12  317.12 193.566   1
  -1  -5 -12  480.04 828.665   1
  -1  -5 -12   -3.56 140.303   1
  -1   5  12   97.45 560.737   1
  -1   5  12  264.71 146.074   1
  -1   5  12   36.71 278.145   1
  -1   5  12 -187.32 562.440   1
   1  -5  12 -439.17 567.644   1
   1  -5  12 -444.65 606.433   1
   1  -5  12   40.41  60.587   1
   1   5 -12  493.94 798.675   1
   1   5  13 2083.25 815.326   1
   1   5  13 2907.28 1244.09   1
   1   5  13 1375.59 619.394   1
   1  -5 -13 -151.84 651.371   1
   1  -5 -13 2913.90 1243.14   1
   1  -5 -13 1935.67 751.087   1
  -1   5 -13 -400.00 586.944   1
  -1   5 -13 4384.10 1861.87   1
  -1  -5  13 4298.96 1824.03   1
  -1  -5 -13 1361.40 578.334   1
  -1  -5 -13 3145.69 1346.26   1
  -1  -5 -13  -31.85 655.345   1
  -1  -5 -13 2630.08 1031.22   1
  -1   5  13  508.14 512.204   1
  -1   5  13 2210.97 843.046   1
  -1   5  13 3443.71 1465.47   1
   1  -5  13 -148.06 677.577   1
   1  -5  13 4825.92 2047.30   1
   1   5 -13 -219.58 616.839   1
   1   5 -13 2869.44 1222.33   1
   1   5  14  163.01  97.446   1
   1   5  14  211.35 148.817   1
   1   5  14  428.95 454.304   1
   1   5  14  -28.13 398.959   1
   1  -5 -14   -3.13 580.794   1
   1  -5 -14  -75.34 203.973   1
   1  -5 -14  231.41 145.222   1
   1  -5 -14   69.26 445.411   1
  -1   5 -14  125.54 560.075   1
  -1   5 -14  153.64 107.285   1
  -1  -5  14  251.47 450.425   1
  -1  -5  14  485.90 212.015   1
  -1  -5 -14  404.82 406.528   1
  -1  -5 -14  265.09 178.713   1
  -1  -5 -14  -69.94 635.099   1
  -1  -5 -14   37.87 105.109   1
  -1   5  14  129.61 468.117   1
  -1   5  14  199.15 487.890   1
  -1   5  14  257.71 136.329   1
  -1   5  14  -50.48 175.875   1
   1  -5  14 -329.71 824.786   1
   1  -5  14  517.41 484.768   1
   1  -5  14  240.49 119.584   1
   1   5 -14  190.07 123.463   1
   1   5 -14  624.41 640.681   1
   1   5  15  224.12 144.749   1
   1   5  15  -33.14  77.587   1
   1   5  15 -188.55 444.465   1
   1   5  15 -149.67 428.949   1
   1  -5 -15  -15.21 149.385   1
   1  -5 -15   42.47  94.267   1
   1  -5 -15 -346.83 464.995   1
   1  -5 -15 -196.88 547.019   1
  -1   5 -15 -178.81 586.471   1
  -1   5 -15  158.37 108.325   1
  -1  -5  15 1078.52 575.212   1
  -1  -5 -15  332.83 607.095   1
  -1  -5 -15  242.38 391.863   1
  -1  -5 -15  -83.02 105.676   1
  -1   5  15  149.38 457.805   1
  -1   5  15  129.80  86.102   1
  -1   5  15  591.77 521.854   1
  -1   5  15   13.33 129.517   1
   1  -5  15  204.92 459.318   1
   1  -5  15 -1373.7 1076.63   1
   1  -5  15   92.43  69.877   1
   1   5 -15 -455.53 613.434   1
   1   5 -15  796.21 350.804   1
   1   6   1  18723. 4871.33   1
   1  -6  -1  13273. 5163.67   1
  -1   6  -1  15951. 5989.59   1
  -1   6  -1  10691. 4167.45   1
  -1  -6  -1  23321. 6071.90   1
  -1   6   1  11542. 4497.63   1
   1  -6   1  10123. 3945.12   1
   1  -6   1  15374. 5771.04   1
   1   6   2 3319.77 1248.82   1
   1   6   2 6187.32 1629.14   1
   1  -6  -2 7163.66 2800.38   1
   1  -6  -2 4860.92 1542.10   1
   1  -6  -2 9791.85 4163.67   1
  -1   6  -2 8313.14 3252.60   1
  -1   6  -2 5535.47 1444.65   1
  -1   6  -2 5666.03 2138.12   1
  -1  -6  -2 4202.46 1578.05   1
  -1   6   2 5016.08 1593.19   1
  -1   6   2  11183. 4752.12   1
  -1   6   2 9801.31 3821.19   1
   1  -6   2 6050.14 1579.94   1
   1  -6   2 7482.49 2932.83   1
   1   6   3 3609.27 1363.29   1
   1   6   3 4655.62 1271.52   1
   1  -6  -3 2938.50 1169.35   1
   1  -6  -3 3776.72 1211.92   1
   1  -6  -3 3651.84 1576.16   1
  -1   6  -3 4578.05 1254.49   1
  -1   6  -3 3504.25 1424.79   1
  -1   6  -3 3249.76 1253.55   1
  -1  -6  -3 4431.41 1669.82   1
  -1   6   3 6043.51 1879.85   1
  -1   6   3 2526.01 1108.80   1
  -1   6   3 3436.14 1124.88   1
  -1   6   3 3745.50 1481.55   1
   1  -6   3 4666.98 1767.26   1
   1  -6   3 5505.20 1497.63   1
   1  -6   3 3893.09 1568.59   1
   1   6   4  10407. 3908.23   1
   1   6   4 8806.05 3431.41   1
   1   6   4  10416. 3159.88   1
   1  -6  -4 9041.62 3844.84   1
   1  -6  -4 8877.00 3456.00   1
  -1   6  -4 9242.19 3620.62   1
  -1   6  -4 9044.46 3413.43   1
  -1   6  -4 8687.79 2486.28   1
  -1  -6  -4  11580. 3511.82   1
  -1  -6  -4  12895. 4841.06   1
  -1   6   4 9004.72 3829.70   1
  -1   6   4  13680. 4142.85   1
  -1   6   4  11202. 3245.98   1
  -1   6   4 9151.36 3561.96   1
   1  -6   4  14570. 5672.65   1
   1  -6   4  14872. 3986.75   1
   1  -6   4  11637. 4372.75   1
   1   6   5 2168.40 892.714   1
   1   6   5 1358.56 544.370   1
   1   6   5 1584.67 582.781   1
   1  -6  -5 2087.04 933.963   1
   1  -6  -5 1763.48 731.314   1
   1  -6  -5 1182.59 2739.83   1
  -1   6  -5 1050.14 627.719   1
  -1   6  -5  382.59 1718.07   1
  -1   6  -5 4775.78 2025.54   1
  -1   6  -5  710.22 448.155   1
  -1  -6  -5 1766.32 730.936   1
  -1  -6  -5 1098.39 456.102   1
  -1  -6  -5 1273.41 499.337   1
  -1  -6  -5 -740.30 1163.67   1
  -1   6   5 2035.95 909.933   1
  -1   6   5 2045.41 832.828   1
  -1   6   5 1960.26 1603.59   1
   1  -6   5 2020.81 1376.54   1
   1  -6   5 1464.52 712.677   1
   1  -6   5 1599.81 653.358   1
   1   6   6  679.75 382.686   1
   1   6   6  916.65 440.208   1
   1  -6  -6  802.93 379.186   1
   1  -6  -6 -170.96 1901.61   1
  -1   6  -6 1524.12 652.317   1
  -1   6  -6 3029.33 1289.50   1
  -1   6  -6 1812.68 821.002   1
  -1   6  -6 -275.12 1643.33   1
  -1  -6   6 1465.47 628.855   1
  -1  -6  -6 -225.17 1290.44   1
  -1  -6  -6 1257.33 456.480   1
  -1   6   6 1849.57 834.247   1
  -1   6   6  149.67 1072.85   1
  -1   6   6 1766.32 718.542   1
   1  -6   6 1049.19 452.128   1
   1  -6   6 2336.80 926.205   1
   1  -6   6  440.40 1144.75   1
   1  -6   6 1442.76 694.985   1
   1   6  -6  954.59 418.164   1
   1   6   7  530.27 331.220   1
   1   6   7 -221.10 247.966   1
   1   6   7 1925.26 820.718   1
   1   6   7  935.00 417.880   1
   1  -6  -7  382.40 241.722   1
   1  -6  -7  906.72 421.570   1
   1  -6  -7 -154.49 1164.62   1
   1  -6  -7  235.95 384.200   1
  -1   6  -7 -168.78 450.898   1
  -1   6  -7  578.52 1243.14   1
  -1   6  -7  107.76 436.991   1
  -1  -6   7 1949.86 832.828   1
  -1  -6  -7  227.06 1129.61   1
  -1  -6  -7  586.66 317.502   1
  -1  -6  -7  641.15 321.286   1
  -1   6   7 1423.84 632.071   1
  -1   6   7  266.04 408.041   1
  -1   6   7  598.20 292.053   1
  -1   6   7  125.07 734.436   1
   1  -6   7  550.33 358.751   1
   1  -6   7  352.79 754.304   1
   1  -6   7 1115.42 481.362   1
   1  -6   7  280.51 385.809   1
   1   6   8  615.70 285.241   1
   1   6   8  654.87 376.442   1
   1   6   8 2767.26 1143.80   1
   1  -6  -8  122.89 191.958   1
   1  -6  -8  442.29 1423.84   1
   1  -6  -8 1623.46 636.329   1
   1  -6  -8 1573.32 685.524   1
  -1   6  -8  190.26 413.528   1
  -1   6  -8  436.99 564.427   1
  -1   6  -8 1161.78 1778.62   1
  -1  -6   8  979.19 428.571   1
  -1  -6  -8 1169.35 456.575   1
  -1  -6  -8 -231.13 1286.66   1
  -1  -6  -8  574.08 281.741   1
  -1   6   8  649.20 295.553   1
  -1   6   8 1682.12 1069.06   1
   1  -6   8 1699.15 733.206   1
   1  -6   8 1114.47 1090.82   1
   1  -6   8 1567.64 671.806   1
   1   6  -8  630.75 291.674   1
   1   6   9  512.58 382.592   1
   1   6   9  444.09 235.667   1
   1   6   9 1609.27 972.563   1
   1  -6  -9  802.27 374.456   1
   1  -6  -9  518.83 560.170   1
   1  -6  -9  398.77 214.002   1
   1  -6  -9 -301.42 1526.02   1
  -1   6  -9 1959.32 840.586   1
  -1   6  -9   -5.79 1463.57   1
  -1   6  -9  887.42 661.210   1
  -1  -6   9  815.51 353.547   1
  -1  -6  -9  520.34 263.387   1
  -1  -6  -9  588.36 358.656   1
  -1  -6  -9  783.92 361.967   1
  -1  -6  -9  551.09 1421.95   1
  -1   6   9  323.75 1017.97   1
  -1   6   9 1516.55 763.386   1
  -1   6   9  639.45 309.460   1
  -1   6   9  282.40 178.051   1
   1  -6   9  194.89 1021.76   1
   1  -6   9 1747.40 747.965   1
   1  -6   9   44.33 397.351   1
   1   6  -9  797.54 369.725   1
   1   6  10 1416.27 574.834   1
   1   6  10 1026.49 629.801   1
   1   6  10  330.37 1088.93   1
   1  -6 -10  731.50 336.707   1
  -1   6 -10  251.94 785.524   1
  -1   6 -10 1062.44 467.360   1
  -1   6 -10  832.35 1764.43   1
  -1  -6  10  560.17 248.060   1
  -1  -6 -10 1221.38 691.768   1
  -1  -6 -10 1938.50 838.977   1
  -1  -6 -10  -51.73 1675.50   1
  -1  -6 -10 1311.26 541.438   1
  -1   6  10 -163.29 1160.83   1
  -1   6  10 1345.32 899.242   1
  -1   6  10 1182.59 524.219   1
   1  -6  10  661.78 1203.40   1
   1  -6  10 -196.78 581.078   1
   1  -6  10  549.86 245.695   1
   1   6 -10 1008.51 446.925   1
   1   6 -10  497.07 1432.35   1
   1   6  11 1080.42 622.043   1
   1   6  11  945.32 426.868   1
   1   6  11 1179.75 738.694   1
   1  -6 -11  212.68 204.636   1
   1  -6 -11  224.31 701.418   1
   1  -6 -11  116.46 1035.95   1
   1  -6 -11  715.89 322.327   1
  -1   6 -11 -286.00 810.028   1
  -1   6 -11  857.52  999.05   1
  -1  -6  11  975.40 420.056   1
  -1  -6  11  -18.75 604.257   1
  -1  -6 -11  303.97 1033.11   1
  -1  -6 -11 1213.81 534.247   1
  -1  -6 -11 1027.44 619.489   1
  -1  -6 -11  516.65 280.321   1
  -1   6  11  587.42 273.793   1
  -1   6  11 1993.38 893.660   1
  -1   6  11   25.48 740.113   1
  -1   6  11  821.85 356.007   1
   1  -6  11  253.45 731.125   1
   1  -6  11 -201.99 605.770   1
   1  -6  11  975.40 418.637   1
   1   6 -11  786.66 355.913   1
   1   6 -11 -716.93 920.907   1
   1   6  12  202.65 489.971   1
   1   6  12  430.46 207.568   1
   1   6  12  319.30 193.945   1
   1   6  12  187.70 518.069   1
   1  -6 -12 -453.55 723.557   1
   1  -6 -12 1235.57 598.675   1
   1  -6 -12  669.91 301.040   1
   1  -6 -12 -160.93 215.421   1
  -1   6 -12 1201.51 517.786   1
  -1   6 -12  -74.59 772.847   1
  -1   6 -12  181.08 755.628   1
  -1  -6  12 -326.02 521.097   1
  -1  -6  12  764.71 328.666   1
  -1  -6 -12  -48.20 829.800   1
  -1  -6 -12   28.21 450.331   1
  -1  -6 -12  123.65 168.212   1
  -1  -6 -12  266.79 181.741   1
  -1   6  12  920.72 405.014   1
  -1   6  12  673.70 616.650   1
  -1   6  12  488.74 557.426   1
  -1   6  12  336.80 226.963   1
   1  -6  12    0.76 600.756   1
   1  -6  12 1154.21 493.282   1
   1  -6  12  304.73 565.089   1
   1   6 -12 -279.09 742.667   1
   1   6 -12 1004.73 442.951   1
   1   6  13  315.70 197.824   1
   1   6  13  588.74 442.100   1
   1   6  13  217.50 129.801   1
   1   6  13 -112.30 414.191   1
   1  -6 -13  980.13 530.085   1
   1  -6 -13  -50.79  93.245   1
   1  -6 -13   67.88 551.939   1
   1  -6 -13 -101.89 196.026   1
  -1   6 -13    3.22 635.950   1
  -1   6 -13  492.71 224.787   1
  -1  -6  13  183.35 450.898   1
  -1  -6  13  111.35  63.973   1
  -1  -6 -13   90.19 158.846   1
  -1  -6 -13  335.38 430.369   1
  -1  -6 -13  -39.65 686.092   1
  -1  -6 -13   22.15 134.342   1
  -1   6  13   14.12  92.744   1
  -1   6  13  162.72 499.053   1
  -1   6  13 -554.11 486.849   1
  -1   6  13  386.85 241.154   1
   1  -6  13  215.14 430.747   1
   1  -6  13  368.02 768.684   1
   1  -6  13  168.50  86.755   1
   1   6 -13  -89.25 636.045   1
   1   6 -13  845.03 374.266   1
   1   6  14  114.10 145.790   1
   1   6  14   84.43  84.503   1
   1   6  14  714.95 468.495   1
   1   6  14 -400.38 439.640   1
   1  -6 -14  -99.05 166.603   1
   1  -6 -14  264.52 155.440   1
   1  -6 -14   51.71 412.677   1
   1  -6 -14  152.13 544.560   1
  -1   6 -14  696.69 310.596   1
  -1   6 -14  234.06 575.307   1
  -1  -6  14  472.37 438.694   1
  -1  -6  14  179.28  87.266   1
  -1  -6 -14  162.25 162.062   1
  -1  -6 -14  -67.92 393.756   1
  -1  -6 -14  -25.00 118.638   1
  -1  -6 -14  124.60 659.034   1
  -1   6  14 -105.87 180.984   1
  -1   6  14   81.06 508.420   1
  -1   6  14  235.48 133.680   1
  -1   6  14  256.29 481.362   1
   1  -6  14 -530.18 862.913   1
   1  -6  14  324.69 147.304   1
   1  -6  14  481.08 463.576   1
   1   6 -14 -118.83 576.915   1
   1   6 -14  262.54 148.723   1
   1   6  15   66.00  80.653   1
   1   6  15   -8.31 442.384   1
   1   6  15   43.32 117.691   1
   1   6  15   48.69 426.395   1
   1  -6 -15 -321.29 471.712   1
   1  -6 -15   71.37 146.831   1
   1  -6 -15  -13.74  94.702   1
   1  -6 -15    5.73 591.863   1
  -1   6 -15   99.24 569.536   1
  -1   6 -15   44.55  92.337   1
  -1  -6  15  -11.11  38.808   1
  -1  -6  15 -289.12 481.930   1
  -1  -6 -15  -94.80 129.896   1
  -1  -6 -15  276.92 384.389   1
  -1  -6 -15   18.29 114.191   1
  -1  -6 -15 -327.34 653.736   1
  -1   6  15  770.39 577.956   1
  -1   6  15   58.30  74.730   1
  -1   6  15  173.89 487.606   1
  -1   6  15  -24.25 157.710   1
   1  -6  15   50.72 505.108   1
   1  -6  15  726.11 1135.29   1
   1  -6  15   58.85  53.018   1
   1   6 -15  295.84 159.886   1
   1   6 -15   38.98 626.962   1
   1   7   1 1913.91 529.612   1
   1  -7  -1 3299.90 1320.72   1
  -1   7  -1 1363.29 541.059   1
  -1  -7  -1 1909.18 583.065   1
  -1   7   1 3025.54 1223.27   1
   1  -7   1 1680.23 647.114   1
   1   7   2 4312.20 1619.68   1
   1   7   2 9317.87 2436.14   1
  -1   7  -2 3335.85 1353.83   1
  -1  -7  -2 5189.21 1947.96   1
  -1  -7  -2 8079.46 2165.56   1
  -1   7   2 4220.43 1676.44   1
   1  -7   2 3767.26 1515.61   1
   1  -7   2 7370.85 1919.58   1
   1   7   3 119016.  44645.   1
   1  -7  -3  96878.  37550.   1
   1  -7  -3  66036.  27994.   1
   1  -7  -3  95553.  28751.   1
  -1   7  -3 114191.  44248.   1
  -1   7  -3 140019.  52526.   1
  -1  -7  -3  29423. 7714.28   1
  -1  -7  -3 116083.  43519.   1
  -1   7   3  57408.  24333.   1
  -1   7   3 105582.  31769.   1
  -1   7   3  66528.  17370.   1
  -1   7   3 101892.  39470.   1
   1  -7   3 113907.  44144.   1
   1  -7   3 139640.  52375.   1
   1   7   4 1877.01 693.282   1
   1   7   4 2618.73  999.05   1
   1  -7  -4 5905.39 2310.31   1
   1  -7  -4 -1055.8 2556.29   1
   1  -7  -4 5082.30 2175.02   1
  -1   7  -4  12006. 4689.68   1
  -1   7  -4 1224.22 579.848   1
  -1   7  -4 5245.03 1860.93   1
  -1  -7  -4 5880.79 2303.69   1
  -1  -7  -4 2705.77 905.297   1
  -1  -7  -4 1815.51 704.257   1
  -1   7   4 6537.36 2787.13   1
  -1   7   4 3508.98 1139.07   1
  -1   7   4 4182.59 1889.31   1
  -1   7   4 6449.38 2519.39   1
   1  -7   4 2213.81 876.726   1
   1  -7   4 4687.79 1624.41   1
   1  -7   4 7155.15 2822.14   1
   1   7   5  10180. 3825.92   1
   1   7   5 8403.02 2555.34   1
   1   7   5 8290.44 3232.73   1
   1  -7  -5 7048.24 2749.29   1
   1  -7  -5  10397. 3150.42   1
   1  -7  -5 7458.84 3176.91   1
   1  -7  -5   43.50 2283.82   1
  -1   7  -5 9886.46 3876.06   1
  -1   7  -5 4294.22 1909.18   1
  -1   7  -5  11183. 4224.22   1
  -1  -7  -5  10918. 3302.74   1
  -1  -7  -5 6703.87 2617.78   1
  -1   7   5 6544.93 2789.02   1
  -1   7   5 7631.97 2503.31   1
  -1   7   5 9438.02 2871.33   1
  -1   7   5 9334.90 3632.92   1
   1  -7   5  15866. 5962.15   1
   1  -7   5 6245.03 2066.22   1
   1  -7   5 7458.84 2933.77   1
   1   7   6 1386.94 564.805   1
   1   7   6 2022.70 709.271   1
   1   7   6 3858.08 1524.12   1
   1  -7  -6 2771.99 1102.17   1
   1  -7  -6 -1112.6 1596.02   1
   1  -7  -6 5311.25 2265.84   1
  -1   7  -6 2808.89 1219.49   1
  -1   7  -6 3660.36 1553.45   1
  -1   7  -6 -467.08 1314.10   1
  -1   7  -6  625.35 574.739   1
  -1  -7  -6  316.93 1324.50   1
  -1  -7  -6 2432.35 797.729   1
  -1  -7  -6 3347.21 1326.39   1
  -1   7   6 5652.79 2419.11   1
  -1   7   6 2498.58 996.215   1
  -1   7   6 2090.82 1142.86   1
   1  -7   6 5605.48 2377.48   1
   1  -7   6 1027.44 973.509   1
   1  -7   6 2438.98 1049.19   1
   1   7   7 9895.92 2999.05   1
   1   7   7  13453. 5223.27   1
   1  -7  -7 9631.02 2926.20   1
   1  -7  -7  14598. 5667.92   1
   1  -7  -7   32.49 1368.97   1
  -1   7  -7  11183. 4740.77   1
  -1  -7   7 8744.55 3707.66   1
  -1  -7  -7 9877.00 2992.43   1
  -1  -7  -7 -293.94 1197.73   1
  -1  -7  -7 8375.58 3257.33   1
  -1   7   7  11514. 4472.09   1
  -1   7   7 8822.13 2684.95   1
  -1   7   7  12668. 5377.48   1
   1  -7   7  11400. 4833.49   1
   1  -7   7  13642. 5314.09   1
   1   7  -7 6192.99 2627.24   1
   1   7   8  598.30 338.978   1
   1   7   8  462.72 250.615   1
   1   7   8 2298.01 1019.87   1
   1  -7  -8  779.28 375.118   1
   1  -7  -8 1205.30 513.434   1
   1  -7  -8 1270.58 521.286   1
   1  -7  -8  729.23 1760.64   1
  -1   7  -8  929.71 408.703   1
  -1   7  -8 -577.96 515.799   1
  -1   7  -8  509.93 1503.31   1
  -1   7  -8 -314.85 643.424   1
  -1  -7   8 2205.30 941.532   1
  -1  -7  -8  635.57 1349.10   1
  -1  -7  -8  793.57 350.047   1
  -1  -7  -8  601.80 304.635   1
  -1   7   8  467.27 240.586   1
  -1   7   8 1072.85 509.744   1
  -1   7   8 1459.79 1047.30   1
   1  -7   8   -9.12 955.534   1
   1  -7   8  392.34 424.124   1
   1  -7   8 1304.63 559.413   1
   1   7   9 2797.54 908.608   1
   1  -7  -9 1983.91 804.067   1
   1  -7  -9 1598.86 697.823   1
   1  -7  -9 2403.97 838.504   1
   1  -7  -9 -1543.0 2013.24   1
  -1   7  -9 2192.05 939.450   1
  -1   7  -9 -133.87 1796.59   1
  -1  -7   9 1808.89 770.482   1
  -1  -7  -9 1892.15 769.063   1
  -1  -7  -9  717.03 1627.25   1
  -1   7   9 2010.40 765.373   1
  -1   7   9 2559.13 1008.51   1
  -1   7   9 1706.72 756.764   1
   1  -7   9 2804.16 1536.42   1
   1  -7   9 1760.64 749.857   1
   1   7  -9 1662.25 715.326   1
   1   7  10   89.69 154.683   1
   1   7  10  -48.53 414.001   1
   1   7  10 -240.49 757.237   1
   1  -7 -10  224.60 207.001   1
   1  -7 -10 -198.20 1195.84   1
   1  -7 -10  388.36 220.340   1
  -1   7 -10  118.92 107.379   1
  -1   7 -10 -333.59 1175.97   1
  -1   7 -10 -348.15 932.922   1
  -1  -7 -10  294.32 379.659   1
  -1  -7 -10  -38.62 152.223   1
  -1  -7 -10  273.98 1223.27   1
  -1  -7 -10  225.17 193.756   1
  -1   7  10  214.76 851.466   1
  -1   7  10  849.86 798.107   1
  -1   7  10  551.09 283.633   1
  -1   7  10  105.20 141.059   1
   1  -7  10 -613.62 641.154   1
   1  -7  10 -431.98 824.219   1
   1  -7  10  200.57 102.933   1
   1   7 -10  151.75 135.856   1
   1   7  11 3431.41 1464.52   1
   1   7  11 2886.47 1136.23   1
   1   7  11 2570.48 921.853   1
   1  -7 -11 1228.95 518.637   1
   1  -7 -11 1952.69 838.410   1
   1  -7 -11 1553.45 723.178   1
   1  -7 -11  457.52 737.275   1
  -1   7 -11 2284.77 974.455   1
  -1   7 -11  388.36 803.973   1
  -1   7 -11   73.30 822.800   1
  -1  -7  11 2175.02 924.502   1
  -1  -7 -11 2032.16 736.896   1
  -1  -7 -11 3172.18 1353.83   1
  -1  -7 -11  169.91 862.535   1
  -1  -7 -11 2181.64 869.725   1
  -1   7  11 3600.75 1251.65   1
  -1   7  11 1262.06 715.042   1
  -1   7  11 2015.14 796.310   1
   1  -7  11  285.90 582.497   1
   1  -7  11 2473.03 942.005   1
   1  -7  11 2759.69 1173.13   1
   1   7 -11 2285.71 976.347   1
   1   7 -11    3.98 705.013   1
   1   7  12  409.27 443.897   1
   1   7  12  501.70 262.819   1
   1   7  12  404.92 207.285   1
   1   7  12  205.01 475.875   1
   1  -7 -12  171.62 135.667   1
   1  -7 -12 -129.33 581.173   1
   1  -7 -12  492.53 296.215   1
   1  -7 -12  495.46 538.599   1
  -1   7 -12 -186.28 633.963   1
  -1   7 -12  240.78 131.031   1
  -1   7 -12  592.71 854.777   1
  -1  -7  12  317.79 142.006   1
  -1  -7  12   51.34 442.478   1
  -1  -7 -12   44.02 425.449   1
  -1  -7 -12  626.49 304.635   1
  -1  -7 -12  255.53 185.903   1
  -1  -7 -12 -215.33 767.360   1
  -1   7  12  162.63 140.681   1
  -1   7  12 1022.70 631.693   1
  -1   7  12   76.06 148.628   1
  -1   7  12  -30.17 544.086   1
   1  -7  12 -480.42 663.008   1
   1  -7  12 -294.13 476.064   1
   1  -7  12  508.51 222.989   1
   1   7 -12   19.75 643.519   1
   1   7 -12  119.11 108.988   1
   1   7  13 1573.32 686.376   1
   1   7  13 1198.67 586.944   1
   1   7  13  914.66 617.975   1
   1   7  13 1636.71 646.262   1
   1  -7 -13 1466.41 631.693   1
   1  -7 -13 1050.14 615.137   1
   1  -7 -13 -351.75 650.520   1
  -1   7 -13 -116.84 648.628   1
  -1   7 -13 1754.02 751.939   1
  -1  -7  13 2340.58 994.323   1
  -1  -7  13  943.14 555.250   1
  -1  -7 -13 -560.17 766.035   1
  -1  -7 -13 1437.08 628.098   1
  -1  -7 -13  669.72 504.068   1
  -1  -7 -13 1162.72 478.334   1
  -1   7  13 1136.23 464.711   1
  -1   7  13 1403.03 662.629   1
  -1   7  13 1395.46 605.014   1
  -1   7  13 1725.64 758.183   1
   1  -7  13 -619.49 835.855   1
   1  -7  13  888.27 599.621   1
   1  -7  13 1612.11 685.430   1
   1   7 -13 1499.53 644.749   1
   1   7 -13  373.60 670.576   1
   1   7  14 -144.47 436.234   1
   1   7  14   28.56 144.655   1
   1   7  14   42.02  91.816   1
   1   7  14  326.96 450.141   1
   1  -7 -14 -345.22 587.322   1
   1  -7 -14  122.99 161.873   1
   1  -7 -14 -110.60 102.933   1
   1  -7 -14   19.08 428.003   1
  -1   7 -14  172.85 586.660   1
  -1  -7  14   76.04  48.619   1
  -1  -7  14   86.50 446.925   1
  -1  -7 -14  144.47 139.830   1
  -1  -7 -14 -320.53 660.264   1
  -1  -7 -14  145.88 139.357   1
  -1  -7 -14  190.26 432.734   1
  -1   7  14   41.17  97.351   1
  -1   7  14 -243.80 479.943   1
  -1   7  14   16.03 125.544   1
  -1   7  14  320.06 495.931   1
   1  -7  14 -579.85 997.161   1
   1  -7  14   31.30  43.160   1
   1  -7  14  239.64 477.956   1
   1   7 -14  213.62 613.339   1
   1   7  15  194.80 433.491   1
   1   7  15  -15.82  85.042   1
   1   7  15  -90.48 422.895   1
   1  -7 -15  130.27 157.805   1
   1  -7 -15 1272.47 594.134   1
   1  -7 -15 -199.91 554.588   1
   1  -7 -15   26.57  81.684   1
  -1   7 -15   -4.60 623.840   1
  -1   7 -15  376.54 186.944   1
  -1  -7  15   23.14 454.777   1
  -1  -7  15  174.65  82.734   1
  -1  -7 -15  739.83 526.016   1
  -1  -7 -15  106.05 121.003   1
  -1  -7 -15  -77.82 119.300   1
  -1  -7 -15  -70.61 678.334   1
  -1   7  15  207.28 121.192   1
  -1   7  15  -55.43 505.392   1
  -1   7  15  -35.68 126.868   1
  -1   7  15   84.72 506.811   1
   1  -7  15  807.38 1219.49   1
   1  -7  15  177.67  86.055   1
   1  -7  15  457.14 497.161   1
   1   7 -15 -127.53 631.504   1
   1   7 -15  174.08 125.355   1
   1   8   1  15601. 4056.76   1
   1  -8  -1  14286. 5554.39   1
  -1   8  -1  16443. 6393.56   1
  -1   8  -1  15307. 5747.39   1
  -1  -8  -1  18259. 4763.48   1
  -1   8   1  15658. 6085.14   1
  -1   8   1  12696. 4770.10   1
   1  -8   1  17862. 6940.39   1
   1  -8   1  14730. 5529.80   1
   1   8   2  26821.  10066.   1
   1   8   2  14106. 3675.49   1
   1  -8  -2  16017. 6219.48   1
  -1   8  -2  19886. 7729.42   1
  -1   8  -2  16140. 6064.33   1
  -1  -8  -2  16254. 4271.52   1
  -1  -8  -2  20445. 7669.81   1
  -1   8   2  16490. 6406.81   1
   1  -8   2  22526. 8752.12   1
   1  -8   2  23046. 8649.00   1
   1   8   3 5477.76 2060.55   1
   1  -8  -3 2729.42 946.073   1
   1  -8  -3 2980.13 1201.51   1
   1  -8  -3 1528.85 2467.36   1
  -1   8  -3 2514.66 1085.15   1
  -1  -8  -3 6105.95 2294.23   1
  -1  -8  -3  298.49 740.775   1
  -1   8   3 1907.28 752.601   1
  -1   8   3 3054.87 1233.68   1
  -1   8   3 3875.11 1681.17   1
   1  -8   3 4899.71 1418.16   1
   1  -8   3 4705.77 1785.24   1
   1  -8   3 2045.41 907.189   1
   1   8   4 137275.  53207.   1
   1   8   4  89574.  33595.   1
   1  -8  -4 142289.  55137.   1
   1  -8  -4  79442.  33680.   1
   1  -8  -4  80388.  24201.   1
  -1   8  -4 195648.  75809.   1
  -1   8  -4  64352.  24144.   1
  -1  -8  -4 144749.  56093.   1
  -1  -8  -4  89801.  33680.   1
  -1   8   4  72469.  30719.   1
  -1   8   4  88363.  26604.   1
  -1   8   4 124409.  48212.   1
   1  -8   4  76481.  28685.   1
   1  -8   4 144749.  56112.   1
   1   8   5 5524.12 2167.45   1
   1   8   5 9933.76 3734.15   1
   1  -8  -5 6101.22 2385.05   1
   1  -8  -5  10757. 3262.06   1
   1  -8  -5 4197.73 1803.21   1
   1  -8  -5  547.21 2054.87   1
  -1   8  -5 5467.36 2187.32   1
  -1   8  -5 3150.42 1535.48   1
  -1  -8  -5  10473. 3176.91   1
  -1  -8  -5 4631.03 1819.30   1
  -1  -8  -5   63.11 1036.90   1
  -1   8   5 4206.24 1806.05   1
  -1   8   5 9791.85 2983.91   1
  -1   8   5 5124.88 2004.73   1
   1  -8   5 2299.90 1188.27   1
   1  -8   5 6397.34 2532.64   1
   1  -8   5  10549. 3971.61   1
   1   8   6  72479.  28089.   1
   1  -8  -6  81618.  31637.   1
   1  -8  -6  68259.  28931.   1
   1  -8  -6 -563.01 1537.37   1
  -1   8  -6  86339.  33472.   1
  -1  -8  -6 -540.78 1175.02   1
  -1   8   6  67389.  28571.   1
  -1   8   6  77540.  30057.   1
   1  -8   6  83377.  32318.   1
   1   8   7 7931.88 3087.98   1
   1   8   7 7873.22 2402.08   1
   1  -8  -7 5634.81 1732.26   1
   1  -8  -7 7998.10 3112.58   1
   1  -8  -7 6498.57 2764.43   1
   1  -8  -7 -1817.4 1865.66   1
  -1   8  -7 -1044.5 1412.49   1
  -1   8  -7 8137.17 3450.33   1
  -1  -8  -7 6459.79 2517.50   1
  -1  -8  -7  184.96 1404.92   1
  -1  -8  -7 7939.44 2415.32   1
  -1   8   7 5543.04 1711.45   1
  -1   8   7 9150.42 3557.23   1
  -1   8   7 6020.81 2564.80   1
   1  -8   7 1928.10 1271.52   1
   1  -8   7 7462.62 3164.61   1
   1  -8   7 6334.90 2497.63   1
   1   8   8  88042.  34115.   1
   1  -8  -8 1585.62 1531.69   1
   1  -8  -8  69376.  29404.   1
  -1   8  -8  616.37 1399.24   1
  -1   8  -8  67919.  28789.   1
  -1  -8   8  62252.  26386.   1
  -1  -8  -8 -690.25 1354.78   1
  -1  -8  -8  91249.  35364.   1
  -1   8   8  61797.  26197.   1
  -1   8   8  81646.  31637.   1
   1  -8   8  74806.  31703.   1
   1   8  -8  46859.  19858.   1
   1   8   9  592.05 344.749   1
   1   8   9  842.38 376.537   1
   1   8   9 -631.60 1316.93   1
   1  -8  -9  304.82 257.616   1
   1  -8  -9 1601.70 666.603   1
   1  -8  -9  545.88 2017.03   1
   1  -8  -9  417.31 372.280   1
  -1   8  -9  986.75 434.153   1
  -1   8  -9  111.16 557.237   1
  -1   8  -9 -630.37 2045.41   1
  -1   8  -9  121.66 787.511   1
  -1  -8  -9  680.98 330.274   1
  -1  -8  -9  658.85 2058.65   1
  -1  -8  -9  665.18 348.628   1
  -1   8   9  275.12 416.934   1
  -1   8   9  395.55 264.049   1
  -1   8   9 1308.42 538.315   1
  -1   8   9  752.51 1518.45   1
   1  -8   9 -819.96 1624.41   1
   1  -8   9 -597.35 522.421   1
   1  -8   9  332.17 152.791   1
   1   8  -9 1219.49 527.719   1
   1   8  10 6333.96 2465.47   1
   1   8  10 2067.17 770.198   1
   1   8  10 2154.21 1061.49   1
   1  -8 -10  458.47 1095.55   1
   1  -8 -10 5697.25 2224.22   1
   1  -8 -10 1675.50 686.565   1
  -1   8 -10 -742.19 1062.44   1
  -1   8 -10 5275.30 2241.25   1
  -1   8 -10 -1021.8 1090.82   1
  -1  -8  10 5091.76 2159.88   1
  -1  -8 -10 8688.73 3689.68   1
  -1  -8 -10  521.19 1315.99   1
  -1  -8 -10 2311.26 762.629   1
  -1  -8 -10 8494.79 3303.69   1
  -1   8  10 2545.88 929.611   1
  -1   8  10 1412.49 1021.76   1
  -1   8  10 7968.77 3096.50   1
   1  -8  10  389.59 634.909   1
   1  -8  10 1662.25 1066.22   1
   1  -8  10 5628.19 2386.94   1
   1   8  11    0.60 150.615   1
   1   8  11  852.88 435.477   1
   1   8  11  339.64 551.844   1
   1  -8 -11  435.29 428.666   1
   1  -8 -11 -289.03 652.223   1
   1  -8 -11   62.85 204.541   1
   1  -8 -11  576.82 276.916   1
  -1   8 -11 -1111.6 941.343   1
  -1   8 -11 -659.03 688.268   1
  -1   8 -11   -0.35  96.783   1
  -1  -8 -11   19.67 177.010   1
  -1  -8 -11  441.15 823.178   1
  -1  -8 -11  233.87 321.759   1
  -1  -8 -11  -98.11 129.707   1
  -1   8  11    6.75 560.548   1
  -1   8  11  328.48 189.593   1
   1  -8  11   53.74 558.467   1
   1  -8  11   56.03  53.822   1
   1  -8  11  103.41 585.430   1
   1   8 -11  853.93 379.281   1
   1   8 -11  415.89 606.622   1
   1   8  12 2413.43 1038.79   1
   1   8  12 3605.48 1409.65   1
   1   8  12 4361.40 1374.64   1
   1   8  12 2096.50 813.055   1
   1  -8 -12 -251.75 652.790   1
   1  -8 -12 3438.03 1467.36   1
   1  -8 -12 3914.85 1262.06   1
  -1   8 -12 -180.51 646.641   1
  -1   8 -12   83.22 938.599   1
  -1  -8  12 3944.18 1672.66   1
  -1  -8 -12 1931.88 836.612   1
  -1  -8 -12 3900.66 1232.73   1
  -1  -8 -12 3789.97 1481.55   1
  -1  -8 -12   41.25 744.181   1
  -1   8  12 3605.48 1203.40   1
  -1   8  12 4253.54 1660.36   1
  -1   8  12 4508.04 1923.37   1
   1  -8  12  552.22 708.892   1
   1  -8  12 3822.13 1621.57   1
   1   8 -12  -34.01 581.078   1
   1   8 -12 3656.57 1555.34   1
   1   8  13   40.70 112.866   1
   1   8  13  334.91 193.661   1
   1   8  13  588.93 466.509   1
   1   8  13  269.63 568.968   1
   1  -8 -13 -501.04 647.776   1
   1  -8 -13    3.88 157.994   1
   1  -8 -13  236.71 444.370   1
   1  -8 -13   70.60 108.325   1
  -1   8 -13  560.26 744.086   1
  -1   8 -13  266.51 144.560   1
  -1   8 -13 -1324.5 1223.27   1
  -1  -8  13   78.27  46.991   1
  -1  -8  13 -169.63 468.117   1
  -1  -8 -13   19.31 416.367   1
  -1  -8 -13   18.02 789.971   1
  -1  -8 -13  355.16 200.189   1
  -1  -8 -13   56.01 143.992   1
  -1   8  13 -218.64 610.595   1
  -1   8  13 -170.67 477.861   1
  -1   8  13  356.01 197.729   1
  -1   8  13 -106.81 107.285   1
   1  -8  13  346.36 922.705   1
   1  -8  13 -198.01 525.165   1
   1  -8  13  113.53  62.479   1
   1   8 -13  212.77 674.266   1
   1   8 -13 -106.15 105.960   1
   1   8  14  630.94 267.833   1
   1   8  14  364.90 207.758   1
   1   8  14  -55.98 440.397   1
   1   8  14 -105.39 456.859   1
   1  -8 -14   66.33 444.843   1
   1  -8 -14   12.29 576.726   1
   1  -8 -14  558.28 260.454   1
  -1   8 -14  576.35 259.035   1
  -1   8 -14  295.36 611.636   1
  -1  -8  14  -17.20 447.209   1
  -1  -8 -14  596.78 736.329   1
  -1  -8 -14  366.22 210.312   1
  -1  -8 -14  393.09 471.996   1
  -1  -8 -14  472.94 237.275   1
  -1   8  14  510.60 245.317   1
  -1   8  14   93.00 526.963   1
  -1   8  14  386.47 533.301   1
  -1   8  14  201.80 133.491   1
   1  -8  14 -165.18 472.658   1
   1  -8  14  432.83 1035.00   1
   1  -8  14  603.97 260.265   1
   1   8 -14  517.50 241.911   1
   1   8 -14  358.75 623.840   1
   1   8  15  -10.51  93.368   1
   1   8  15  588.27 522.232   1
   1   8  15  118.26 124.598   1
   1   8  15 -183.63 479.375   1
   1  -8 -15   74.24  84.229   1
   1  -8 -15  127.34 623.462   1
   1  -8 -15    0.00 156.764   1
   1  -8 -15  477.48 549.858   1
  -1   8 -15    4.72 575.685   1
  -1   8 -15   65.90  82.800   1
  -1  -8  15  269.44 118.448   1
  -1  -8  15  235.48 488.741   1
  -1  -8 -15  414.95 711.636   1
  -1  -8 -15  -89.21 496.877   1
  -1  -8 -15  -87.14 131.031   1
  -1   8  15  152.13 111.637   1
  -1   8  15  268.12 531.977   1
  -1   8  15   99.15 524.597   1
  -1   8  15   95.08 113.907   1
   1  -8  15  510.50 1316.93   1
   1  -8  15  -46.80 519.394   1
   1  -8  15  212.68  96.499   1
   1   8 -15  246.17 141.343   1
   1   8 -15  588.84 659.697   1
   1  -9  -1  10823. 4214.75   1
   1  -9  -1  675.69 1696.31   1
  -1   9  -1  11362. 4426.67   1
  -1   9  -1 8185.42 3083.25   1
  -1   9   1  11902. 4632.92   1
  -1   9   1 4831.59 1659.41   1
  -1   9   1  12375. 4651.84   1
   1  -9   1  10605. 4134.34   1
   1  -9   1 9220.43 3464.52   1
   1   9   2 1187.32 371.523   1
   1  -9  -2   76.05 255.345   1
   1  -9  -2 1904.44 2259.22   1
  -1   9  -2 -335.95 428.098   1
  -1  -9  -2 1996.21 755.345   1
  -1   9   2  514.85 351.750   1
  -1   9   2 1228.95 1311.26   1
   1  -9   2  444.75 441.343   1
   1   9   3 2040.68 858.088   1
   1  -9  -3  661.40 486.849   1
   1  -9  -3  770.29 397.729   1
   1  -9  -3 -423.94 2329.23   1
  -1   9  -3  32696.  12271.   1
  -1   9  -3 2305.58 1023.65   1
  -1  -9  -3  234.53 655.250   1
  -1   9   3  865.47 443.992   1
  -1   9   3 2061.49 817.029   1
  -1   9   3 1182.59 1402.08   1
   1  -9   3  610.41 515.610   1
   1  -9   3  385.90 627.814   1
   1  -9   3  23340. 8763.47   1
   1   9   4  145.03 168.496   1
   1   9   4  187.89 300.473   1
   1   9   4  965.94 536.802   1
   1  -9  -4  395.93 441.532   1
   1  -9  -4  734.53 415.515   1
   1  -9  -4  802.84 419.489   1
   1  -9  -4  -85.89 2318.82   1
  -1   9  -4  526.11 534.153   1
  -1   9  -4  537.75 940.680   1
  -1   9  -4    2.22 425.733   1
  -1  -9  -4  417.88 314.285   1
  -1  -9  -4   88.64 880.321   1
  -1   9   4  678.52 339.356   1
  -1   9   4 -162.16 1248.82   1
  -1   9   4  802.84 492.336   1
  -1   9   4 1131.50 529.517   1
   1  -9   4  671.71 880.888   1
   1  -9   4  337.94 300.662   1
   1  -9   4  -93.74 432.071   1
   1   9   5  505.11 430.558   1
   1   9   5 1199.62 546.263   1
   1   9   5 1533.58 659.697   1
   1  -9  -5 5749.29 2449.38   1
   1  -9  -5   41.74 1451.28   1
   1  -9  -5    0.99 333.018   1
  -1   9  -5  525.64 525.827   1
  -1   9  -5 -171.71 750.047   1
  -1  -9  -5 -563.20 889.592   1
  -1  -9  -5 -244.28 365.846   1
  -1  -9  -5  791.20 398.297   1
  -1   9   5 2508.04 1101.23   1
  -1   9   5  501.42 417.975   1
  -1   9   5 9454.11 4016.08   1
   1  -9   5  276.35 620.340   1
   1  -9   5  536.23 463.576   1
   1   9   6 -173.60 247.020   1
   1   9   6  441.82 359.981   1
   1   9   6  627.62 721.759   1
   1  -9  -6  192.05 216.745   1
   1  -9  -6  322.04 1438.03   1
   1  -9  -6  166.60 196.689   1
   1  -9  -6   24.99 362.819   1
  -1   9  -6  -76.40 875.780   1
  -1   9  -6 -525.45 538.315   1
  -1   9  -6  367.74 619.205   1
  -1  -9  -6  724.03 383.160   1
  -1  -9  -6   -2.76 1202.46   1
  -1  -9  -6  500.95 307.947   1
  -1   9   6  -28.81 922.610   1
  -1   9   6  -42.14 387.795   1
  -1   9   6  304.54 219.678   1
  -1   9   6  -18.12 188.458   1
   1  -9   6 1200.57 562.724   1
   1  -9   6 -291.58 735.855   1
   1  -9   6  513.81 431.031   1
   1   9   7  362.35 382.403   1
   1   9   7 1429.52 608.136   1
   1   9   7 2264.90 1057.71   1
   1  -9  -7  174.46 181.835   1
   1  -9  -7  563.58 382.308   1
   1  -9  -7 -1058.7 1332.07   1
   1  -9  -7  448.82 265.752   1
  -1   9  -7  158.94 1112.58   1
  -1   9  -7  -19.31 517.123   1
  -1   9  -7  119.68 717.312   1
  -1  -9  -7  455.25 324.408   1
  -1  -9  -7  -22.23 1297.07   1
  -1   9   7  312.01 1022.70   1
  -1   9   7  375.78 235.194   1
  -1   9   7  743.61 457.899   1
  -1   9   7  152.22 184.295   1
   1  -9   7 1073.79 599.810   1
   1  -9   7  279.85 395.648   1
   1  -9   7 -1074.7 1017.03   1
   1   9   8  923.37 424.692   1
   1   9   8 1156.10 472.753   1
   1   9   8  470.10 938.410   1
   1  -9  -8 2022.70 689.403   1
   1  -9  -8  232.26 258.089   1
   1  -9  -8  269.16 1491.01   1
   1  -9  -8  387.51 240.870   1
  -1   9  -8  327.72 638.978   1
  -1   9  -8 -172.56 1291.39   1
  -1   9  -8 -753.74 753.642   1
  -1   9  -8 1273.41 546.263   1
  -1  -9  -8  661.30 371.617   1
  -1  -9  -8 -243.42 1478.71   1
  -1  -9  -8 1233.68 478.713   1
  -1   9   8 1684.01 613.150   1
  -1   9   8  560.17 303.122   1
  -1   9   8  572.28 290.728   1
  -1   9   8 -221.85 1084.20   1
   1  -9   8  650.71 1088.93   1
   1  -9   8 -672.00 482.686   1
   1  -9   8  884.48 597.540   1
   1  -9   8  943.71 405.014   1
   1   9   9  105.30 192.053   1
   1   9   9  534.15 896.782   1
   1  -9  -9  932.64 430.652   1
   1  -9  -9  352.60 267.076   1
   1  -9  -9  434.25 254.399   1
   1  -9  -9  433.40 1498.58   1
  -1   9  -9   69.78 565.752   1
  -1   9  -9  123.08 112.961   1
  -1   9  -9 -451.28 1250.71   1
  -1   9  -9 -1017.0 1027.44   1
  -1  -9   9  833.87 358.562   1
  -1  -9  -9  351.37 288.836   1
  -1  -9  -9 -473.41 1450.33   1
  -1  -9  -9  453.64 298.864   1
  -1   9   9 -537.09 1103.12   1
  -1   9   9  100.09 173.226   1
  -1   9   9 1106.91 506.811   1
  -1   9   9  305.30 217.975   1
   1  -9   9 -782.21 649.006   1
   1  -9   9   30.73 1078.52   1
   1   9  10  345.98 331.504   1
   1   9  10  372.94 242.857   1
   1   9  10  168.59 666.508   1
   1  -9 -10 -126.58 232.829   1
   1  -9 -10 -136.42 445.506   1
   1  -9 -10   -0.08 864.427   1
  -1   9 -10 -472.00 803.500   1
  -1   9 -10  167.55 127.152   1
  -1   9 -10  119.11 1017.97   1
  -1  -9 -10  336.71 287.512   1
  -1  -9 -10  281.36 260.075   1
  -1  -9 -10  418.26 1032.17   1
  -1   9  10  304.45 391.390   1
  -1   9  10  331.79 210.407   1
  -1   9  10 -443.33 721.191   1
  -1   9  10  289.59 196.878   1
   1  -9  10  105.68 757.142   1
   1  -9  10 -456.95 588.363   1
   1  -9  10  304.07 138.978   1
   1   9 -10  538.50 251.182   1
   1   9  11  666.51 306.338   1
   1   9  11   65.02 586.092   1
   1  -9 -11  566.41 290.917   1
   1  -9 -11  640.87 338.978   1
   1  -9 -11 -192.24 642.573   1
   1  -9 -11  618.45 422.705   1
  -1   9 -11  247.68 146.168   1
  -1   9 -11  539.07 667.549   1
  -1   9 -11 -231.69 1034.06   1
  -1  -9  11  352.79 157.616   1
  -1  -9 -11  228.86 797.445   1
  -1  -9 -11 -208.99 289.214   1
  -1  -9 -11  851.37 385.052   1
  -1  -9 -11  965.94 421.854   1
  -1   9  11  505.30 259.886   1
  -1   9  11  300.66 418.164   1
  -1   9  11 1107.85 462.535   1
  -1   9  11  -84.64 628.192   1
   1  -9  11 -211.73 601.892   1
   1  -9  11 -125.73 591.674   1
   1   9 -11  200.28 140.870   1
   1   9  12  -84.41 139.167   1
   1   9  12  209.27 340.397   1
   1   9  12  211.35 515.704   1
   1  -9 -12  292.34 187.322   1
   1  -9 -12  125.64 207.474   1
   1  -9 -12  -26.53 334.058   1
   1  -9 -12  352.51 586.471   1
  -1   9 -12 2012.30 1399.24   1
  -1   9 -12   39.04 524.976   1
  -1  -9  12   61.49  54.787   1
  -1  -9 -12 -185.15 303.311   1
  -1  -9 -12   80.37 140.492   1
  -1  -9 -12  230.75 183.444   1
  -1  -9 -12 -403.69 663.765   1
  -1   9  12  167.55 177.767   1
  -1   9  12   93.90 541.248   1
  -1   9  12  101.70 142.289   1
  -1   9  12  466.41 435.004   1
   1  -9  12 -210.12 767.549   1
   1  -9  12   20.26  37.710   1
   1  -9  12   23.03 483.538   1
   1   9 -12 -206.81 514.096   1
   1   9 -12  -70.72 111.637   1
   1   9  13  -79.25 380.984   1
   1   9  13  126.11 128.855   1
   1   9  13  341.34 199.905   1
   1   9  13 -110.97 508.798   1
   1  -9 -13 -157.99 588.552   1
   1  -9 -13  173.60 171.239   1
   1  -9 -13  -32.44 116.840   1
  -1   9 -13  120.34 102.933   1
  -1   9 -13 -494.80 1193.00   1
  -1   9 -13  233.77 635.099   1
  -1  -9  13  159.60 442.857   1
  -1  -9  13  214.95  97.540   1
  -1  -9 -13  477.20 249.669   1
  -1  -9 -13   21.67 330.747   1
  -1  -9 -13 -115.61 728.476   1
  -1  -9 -13   58.64 142.857   1
  -1   9  13  265.00 568.590   1
  -1   9  13   -5.55  95.175   1
  -1   9  13 -132.54 467.738   1
   1  -9  13 -108.70 501.135   1
   1  -9  13 -835.95 946.073   1
   1  -9  13  117.69  60.076   1
   1   9 -13  296.59 181.551   1
   1   9 -13 -260.93 569.063   1
   1   9  14  -53.46 470.198   1
   1   9  14  -42.67 110.501   1
   1   9  14  -25.77 464.143   1
   1  -9 -14 -151.84 446.073   1
   1  -9 -14  -36.84 166.225   1
   1  -9 -14 -380.70 613.528   1
   1  -9 -14  108.61 114.096   1
  -1   9 -14  -52.44  80.842   1
  -1   9 -14 -217.03 620.624   1
  -1  -9  14  -24.40 427.436   1
  -1  -9  14   46.44  35.686   1
  -1  -9 -14  165.75 147.682   1
  -1  -9 -14   13.18 368.590   1
  -1  -9 -14  234.63 733.490   1
  -1  -9 -14  -21.11 147.871   1
  -1   9  14 -531.60 514.758   1
  -1   9  14 -115.23 518.448   1
  -1   9  14  -77.90 117.124   1
   1  -9  14 -187.80 467.360   1
   1  -9  14   88.09 1056.76   1
   1  -9  14   -1.21  26.954   1
   1   9 -14 -168.78 116.272   1
   1   9 -14 -422.71 635.477   1
   1   9  15   84.17 105.582   1
   1   9  15  -69.97 533.585   1
   1  -9 -15 -288.08 192.431   1
   1  -9 -15  498.39 230.653   1
  -1   9 -15  254.02 698.959   1
  -1   9 -15   31.69  67.710   1
  -1  -9  15  100.19 543.330   1
  -1  -9  15  104.07  53.481   1
  -1  -9 -15   75.00 112.110   1
  -1  -9 -15  -46.15 134.815   1
  -1  -9 -15 -147.40 737.653   1
  -1   9  15  331.50 180.227   1
  -1   9  15  -59.70 509.839   1
  -1   9  15  -45.93 101.514   1
   1  -9  15  118.83  60.624   1
   1  -9  15  109.56 562.630   1
   1   9 -15   50.28  84.797   1
   1   9 -15 -127.34 678.807   1
   1  10   1  28940. 7520.33   1
   1 -10  -1  35497.  13765.   1
  -1  10  -1  28638.  10747.   1
  -1  10  -1  25970.  10085.   1
  -1 -10   1  22176. 5761.58   1
  -1 -10  -1  43784.  11391.   1
  -1  10   1  35024.  13586.   1
  -1  10   1  29432.  11050.   1
   1 -10   1  26594.  10322.   1
   1 -10   1  25393. 9526.95   1
   1  10  -1  24390. 6337.74   1
   1  10   2 1820.24 785.997   1
   1 -10  -2 2449.38 992.430   1
   1 -10  -2 1148.53 2315.99   1
  -1  10  -2 8145.69 3084.20   1
  -1 -10  -2  850.61 563.008   1
  -1  10   2 1148.53 1155.15   1
  -1  10   2 2730.37 1105.96   1
   1 -10   2  11097. 4172.18   1
   1  10   3 8063.38 3149.48   1
   1 -10  -3 4740.77 1865.66   1
   1 -10  -3 2891.20 1003.78   1
   1 -10  -3  914.28 2285.71   1
  -1  10  -3 2734.15 1115.42   1
  -1 -10  -3 -259.70 631.598   1
  -1  10   3 5322.61 2091.77   1
  -1  10   3 1182.59 1172.18   1
  -1  10   3 3015.13 1062.44   1
   1 -10   3  237.84 501.229   1
   1 -10   3 3191.10 1228.00   1
   1  10   4 2306.53 884.294   1
   1  10   4 1238.41 573.509   1
   1 -10  -4 -336.80 1461.68   1
   1 -10  -4  637.84 484.957   1
  -1  10  -4 1706.72 789.403   1
  -1  10  -4  810.78 645.222   1
  -1  10  -4  551.47 530.936   1
  -1 -10  -4 1817.41 764.995   1
  -1 -10  -4  335.38 745.505   1
  -1  10   4 1076.63 497.634   1
  -1  10   4  -36.05 797.539   1
  -1  10   4  499.62 524.408   1
   1 -10   4 1151.37 607.852   1
   1 -10   4  353.64 524.219   1
   1 -10   4 2423.84 959.318   1
   1  10   5 6988.64 2728.47   1
   1  10   5 4657.52 1468.31   1
   1 -10  -5 5011.35 1967.83   1
   1 -10  -5 3125.82 1341.53   1
   1 -10  -5  410.22 1300.85   1
  -1  10  -5 5310.31 2126.77   1
  -1  10  -5 1228.95 766.130   1
  -1 -10  -5 5903.49 1840.11   1
  -1 -10  -5 4993.37 1957.42   1
  -1 -10  -5 -524.60 972.563   1
  -1  10   5 4436.14 1892.15   1
  -1  10   5 2563.86 1127.72   1
  -1  10   5 5964.04 2333.02   1
   1 -10   5 -102.74 568.968   1
   1 -10   5 6378.42 2519.39   1
   1  10   6 8139.06 3171.24   1
   1  10   6 5036.89 1579.00   1
   1 -10  -6 4456.95 1403.03   1
   1 -10  -6 6810.78 2660.36   1
   1 -10  -6   92.58 1699.15   1
   1 -10  -6 5059.60 2155.15   1
  -1  10  -6 -122.99 919.299   1
  -1 -10  -6 5317.88 2082.31   1
  -1 -10  -6  409.18 1359.51   1
  -1 -10  -6 5460.73 1705.77   1
  -1  10   6 5315.04 1662.25   1
  -1  10   6 8584.67 3646.16   1
  -1  10   6 6771.04 2639.54   1
  -1  10   6 3143.80 1523.18   1
   1 -10   6  231.13 820.813   1
   1 -10   6 7282.87 2863.76   1
   1 -10  -7 1047.30 473.415   1
   1 -10  -7  113.62 381.362   1
   1 -10  -7  -27.78 1499.53   1
   1 -10  -7  387.80 291.390   1
  -1  10  -7   65.27 691.768   1
  -1  10  -7  150.43 1015.14   1
  -1  10  -7 -247.49 630.936   1
  -1 -10  -7   76.04 1377.48   1
  -1 -10  -7  262.35 298.013   1
  -1  10   7  461.12 414.285   1
  -1  10   7 1013.24 462.062   1
  -1  10   7  585.71 1080.42   1
  -1  10   7  245.51 220.908   1
   1 -10   7  603.88 506.811   1
   1 -10   7  -30.55 894.228   1
   1 -10   7 -144.47 376.726   1
   1  10   8  24778. 7473.98   1
   1  10   8  33453.  12971.   1
   1 -10  -8  41334.  16026.   1
   1 -10  -8  464.14 2246.92   1
   1 -10  -8  26206.  11116.   1
  -1  10  -8 1146.64 1759.70   1
  -1 -10  -8   11.64 1998.11   1
  -1 -10  -8  24030. 7245.03   1
  -1 -10  -8  34182.  13254.   1
  -1  10   8  24078.  10208.   1
  -1  10   8  37190.  14418.   1
   1 -10   8 7146.63 2614.95   1
   1 -10   8  22412. 9498.57   1
   1  10   9 1020.81 423.368   1
   1  10   9  727.15 348.060   1
   1  10   9 1607.38 964.048   1
   1 -10  -9  500.38 303.311   1
   1 -10  -9 1896.88 655.250   1
   1 -10  -9 1127.72 510.028   1
   1 -10  -9  787.98 1219.49   1
  -1  10  -9 1335.85 815.231   1
  -1  10  -9 1311.26 561.683   1
  -1  10  -9  353.64 964.048   1
  -1  10  -9  895.08 1194.89   1
  -1 -10  -9   18.22 1315.99   1
  -1 -10  -9  897.54 381.078   1
  -1 -10  -9  642.86 352.980   1
  -1  10   9  667.93 944.181   1
  -1  10   9 1079.47 491.579   1
  -1  10   9  591.96 287.322   1
  -1  10   9 1476.82 572.847   1
   1 -10   9 -608.51 966.886   1
   1 -10   9 2149.48 913.149   1
   1 -10   9  663.20 691.485   1
   1  10  10  11088. 4305.58   1
   1  10  10 3542.10 1126.77   1
   1  10  10 1789.97 803.121   1
   1 -10 -10  -36.53 691.579   1
   1 -10 -10 3417.22 1088.93   1
   1 -10 -10 5469.25 2327.34   1
   1 -10 -10  10870. 4228.00   1
  -1  10 -10 6471.14 2746.45   1
  -1  10 -10  329.80 599.999   1
  -1  10 -10 -599.05 1061.49   1
  -1 -10  10 7400.18 3137.18   1
  -1 -10 -10  -29.49 859.318   1
  -1 -10 -10 3306.52 1039.73   1
  -1 -10 -10  11429. 4443.70   1
  -1  10  10 3446.54 1112.58   1
  -1  10  10 5457.89 2322.61   1
  -1  10  10 7566.69 2943.23   1
  -1  10  10 1422.89 749.952   1
   1 -10  10  508.32 647.303   1
   1 -10  10 -524.88 623.746   1
   1 -10  10 9678.33 4101.23   1
   1  10 -10 6438.97 2731.31   1
   1  10  11  216.65 337.370   1
   1  10  11  240.11 176.632   1
   1  10  11 -150.14 517.313   1
   1 -10 -11 1837.27 804.635   1
   1 -10 -11  343.90 251.655   1
   1 -10 -11 -202.27 600.283   1
   1 -10 -11  326.02 382.403   1
  -1  10 -11  190.44 152.223   1
  -1  10 -11  218.54 527.057   1
  -1  10 -11 -262.72 1143.80   1
  -1 -10 -11 -175.97 737.937   1
  -1 -10 -11  530.75 325.165   1
  -1 -10 -11  120.44 186.566   1
  -1  10  11  297.73 384.957   1
  -1  10  11  168.21 178.146   1
  -1  10  11 -538.79 594.323   1
   1 -10  11  377.20 656.102   1
   1 -10  11  366.89 161.116   1
   1 -10  11  192.62 576.726   1
   1  10 -11  563.95 261.022   1
   1  10  12 -245.79 379.281   1
   1  10  12  161.59 142.668   1
   1  10  12  214.00 555.061   1
   1 -10 -12   -7.25 190.255   1
   1 -10 -12   -6.10 347.966   1
   1 -10 -12  235.48 586.187   1
  -1  10 -12  289.78 159.129   1
  -1  10 -12  -70.43 1362.34   1
  -1  10 -12    7.91 543.330   1
  -1 -10  12  314.66 139.167   1
  -1 -10 -12  830.37 386.471   1
  -1 -10 -12  227.81 301.324   1
  -1 -10 -12 -297.82 708.892   1
  -1 -10 -12  300.76 199.243   1
  -1  10  12 1548.72 677.861   1
  -1  10  12  314.95 411.069   1
  -1  10  12 -180.61 595.458   1
  -1  10  12  249.38 168.496   1
   1 -10  12  -97.63 509.839   1
   1 -10  12 -620.43 836.612   1
   1  10 -12  -30.17 524.314   1
   1  10 -12  259.22 157.994   1
   1  10  13  -21.72 121.760   1
   1  10  13 -531.60 426.963   1
   1  10  13 -245.60 536.991   1
   1 -10 -13 -155.35 517.407   1
   1 -10 -13   72.99 394.796   1
   1 -10 -13  282.97 193.188   1
   1 -10 -13  154.12 183.160   1
  -1  10 -13  153.07 553.074   1
  -1  10 -13  147.78 113.245   1
  -1  10 -13  971.62 1443.71   1
  -1 -10  13  169.16  79.877   1
  -1 -10 -13  -97.73 686.660   1
  -1 -10 -13  -44.35 133.585   1
  -1 -10 -13 -482.02 431.031   1
  -1 -10 -13   91.74 148.344   1
  -1  10  13  194.23 163.103   1
  -1  10  13 -291.96 471.807   1
  -1  10  13  424.88 584.957   1
  -1  10  13   -4.20 110.501   1
   1 -10  13  888.46 957.426   1
   1 -10  13  236.61 490.823   1
   1 -10  13   53.97  38.401   1
   1  10 -13   12.63  93.094   1
   1  10 -13  -20.20 536.234   1
   1  10  14   12.09 121.003   1
   1  10  14  173.32 402.932   1
   1  10  14  340.02 543.613   1
   1  10  14   65.21 116.840   1
   1 -10 -14 1454.11 628.192   1
   1 -10 -14   22.19 166.887   1
   1 -10 -14 -334.44 589.876   1
   1 -10 -14 -228.29 406.528   1
  -1  10 -14 -1310.3 1804.16   1
  -1  10 -14   91.59 582.024   1
  -1 -10  14  121.29  59.092   1
  -1 -10  14 -103.50 473.793   1
  -1 -10 -14  153.93 144.276   1
  -1 -10 -14  155.25 740.302   1
  -1 -10 -14  193.38 362.914   1
  -1 -10 -14   67.42 139.451   1
  -1  10  14  285.71 172.658   1
  -1  10  14  272.28 154.210   1
  -1  10  14 -256.01 573.036   1
  -1  10  14    8.63 512.677   1
   1 -10  14   48.49 534.058   1
   1 -10  14  233.11 104.068   1
   1 -10  14 -355.44 1198.67   1
   1  10 -14   54.75 540.397   1
   1  10 -14  287.42 157.710   1
   1 -11  -1  285.71 318.637   1
   1 -11  -1  474.74 324.881   1
   1 -11  -1 -387.51 1539.26   1
  -1  11  -1  979.19 513.245   1
  -1  11  -1  589.97 382.970   1
  -1  11  -1  802.65 450.993   1
  -1 -11  -1  738.50 433.112   1
  -1  11   1  404.45 849.857   1
  -1  11   1  919.77 433.396   1
  -1  11   1  276.06 308.514   1
   1 -11   1  667.36 415.326   1
   1 -11   1   90.91 754.115   1
   1 -11   1  820.34 358.372   1
   1  11  -1  813.91 251.655   1
   1  11   2 1515.61 452.034   1
   1 -11  -2 1379.37 604.541   1
   1 -11  -2  189.40 1570.48   1
  -1  11  -2 1338.69 678.996   1
  -1 -11  -2  207.85 284.863   1
  -1 -11  -2 1777.67 706.054   1
  -1  11   2  945.32 466.414   1
   1 -11   2 1666.03 763.954   1
   1  11   3 7162.72 2805.11   1
   1 -11  -3 5617.78 2204.35   1
   1 -11  -3  896.12 1320.72   1
  -1  11  -3  37209.  13973.   1
  -1  11  -3 5663.19 2257.33   1
  -1 -11  -3 7964.99 3111.63   1
  -1 -11  -3  642.10 633.112   1
  -1  11   3  241.91 730.179   1
   1 -11   3 5447.49 2168.40   1
   1 -11   3  24201. 9084.19   1
   1 -11   3   48.89 296.688   1
   1  11   4 1676.44 711.352   1
   1 -11  -4  946.07 560.737   1
   1 -11  -4  108.14 1414.38   1
   1 -11  -4 1824.97 751.087   1
  -1  11  -4 2225.16 1007.57   1
  -1  11  -4  437.94 577.672   1
  -1 -11  -4 2510.88 1017.03   1
  -1 -11  -4 -444.18 736.423   1
  -1  11   4 1017.03 565.657   1
  -1  11   4 2100.28 854.588   1
  -1  11   4  557.90 822.232   1
   1 -11   4   64.04 492.431   1
   1 -11   4 1935.67 868.400   1
   1  11   5 3088.93 1231.79   1
   1  11   5 1775.78 683.916   1
   1 -11  -5 1157.05 573.509   1
   1 -11  -5 3511.82 1502.36   1
   1 -11  -5 1372.75 1769.16   1
   1 -11  -5 2419.11 974.455   1
  -1  11  -5 1146.64 672.469   1
  -1  11  -5 -155.16 813.717   1
  -1  11  -5 -427.72 596.026   1
  -1 -11  -5  712.39 1179.75   1
  -1  11   5 2287.60 928.003   1
  -1  11   5 1543.04 1255.44   1
  -1  11   5  656.29 462.251   1
   1 -11   5  -46.69 712.582   1
   1 -11   5  831.03 435.950   1
   1 -11   5 3120.15 1288.55   1
   1  11   6  410.31 452.317   1
   1  11   6  419.96 273.226   1
   1  11   6  577.48 785.051   1
   1 -11  -6  473.13 315.799   1
   1 -11  -6 1116.37 530.936   1
   1 -11  -6  503.50 274.077   1
   1 -11  -6  187.13 1508.04   1
  -1  11  -6 -106.43 584.768   1
  -1  11  -6  150.52 859.034   1
  -1  11  -6  518.83 722.043   1
  -1 -11  -6 -1038.8 1280.98   1
  -1 -11  -6 1402.08 610.028   1
  -1 -11  -6  121.76 452.980   1
  -1  11   6  675.40 328.003   1
  -1  11   6  732.83 504.635   1
  -1  11   6  795.46 1151.37   1
  -1  11   6  211.73 236.329   1
   1 -11   6  -70.91 360.738   1
   1 -11   6  545.41 783.159   1
   1 -11   6  950.80 573.604   1
   1  11   7 2683.06 1081.36   1
   1  11   7 2747.40 921.097   1
   1  11   7 3045.41 1352.88   1
   1 -11  -7  233.59 1759.70   1
   1 -11  -7 3736.99 1496.69   1
   1 -11  -7 4519.39 1927.15   1
  -1  11  -7 1293.28 874.644   1
  -1  11  -7  722.80 1153.26   1
  -1  11  -7 -611.07 812.677   1
  -1 -11  -7 3129.61 1262.06   1
  -1 -11  -7 -1734.2 1565.75   1
  -1 -11  -7 1870.39 684.200   1
  -1  11   7 7894.98 3355.72   1
  -1  11   7  273.42 1399.24   1
   1 -11   7  532.92 480.132   1
   1 -11   7  694.32 1190.16   1
   1  11   8  508.70 340.208   1
   1  11   8  -66.30 240.776   1
   1  11   8  278.05 985.808   1
   1 -11  -8   -2.52 287.701   1
   1 -11  -8   76.61 327.720   1
   1 -11  -8 -397.73 1442.76   1
   1 -11  -8 -103.50 162.251   1
  -1  11  -8 -370.20 713.339   1
  -1  11  -8   29.01 982.970   1
  -1  11  -8 -718.92 1182.59   1
  -1 -11  -8  488.08 1510.88   1
  -1 -11  -8   96.40 297.918   1
  -1 -11  -8  728.48 362.819   1
  -1  11   8  297.82 204.730   1
  -1  11   8 -106.43 357.805   1
  -1  11   8  111.07 203.784   1
  -1  11   8 -541.82 1097.44   1
   1 -11   8  390.73 1099.34   1
   1 -11   8 -819.02 657.521   1
   1 -11   8 -374.93 526.963   1
   1  11   9 1709.55 711.163   1
   1  11   9 3984.86 1259.22   1
   1 -11  -9  702.55 384.768   1
   1 -11  -9  697.63 332.166   1
   1 -11  -9   50.73 1002.84   1
  -1  11  -9 -393.00 733.017   1
  -1  11  -9   23.99 703.311   1
  -1  11  -9 1011.35 1161.78   1
  -1 -11  -9  391.01 332.450   1
  -1 -11  -9 3583.72 1131.50   1
  -1 -11  -9  310.31 1152.32   1
  -1  11   9  850.05 392.526   1
  -1  11   9  162.16 789.782   1
  -1  11   9  519.58 282.497   1
   1 -11   9 1291.39 771.995   1
   1 -11   9  895.36 939.734   1
   1 -11   9 1105.01 472.185   1
   1  11  10   55.30 179.659   1
   1  11  10  209.65 323.368   1
   1  11  10   73.12 554.777   1
   1 -11 -10  226.21 236.707   1
   1 -11 -10  326.58 317.597   1
   1 -11 -10   19.36 136.045   1
   1 -11 -10  397.54 693.944   1
  -1  11 -10  242.48 138.316   1
  -1  11 -10  384.58 565.846   1
  -1  11 -10 -931.50 1180.70   1
  -1  11 -10 -357.14 546.452   1
  -1 -11 -10  301.13 835.666   1
  -1 -11 -10  143.24 237.559   1
  -1 -11 -10  824.03 365.752   1
  -1  11  10  672.00 409.933   1
  -1  11  10   49.79 135.478   1
  -1  11  10   53.12 172.091   1
  -1  11  10  302.46 591.485   1
   1 -11  10   86.47 625.260   1
   1 -11  10 -381.08 618.448   1
   1 -11  10  330.65 148.912   1
   1  11  11  -33.72 314.096   1
   1  11  11   94.26 158.751   1
   1  11  11  349.57 583.916   1
   1 -11 -11 -281.74 337.937   1
   1 -11 -11  -15.10 194.229   1
   1 -11 -11  363.20 223.746   1
   1 -11 -11 -313.34 573.888   1
  -1  11 -11 -180.79 472.469   1
  -1  11 -11 -1868.5 1386.94   1
  -1  11 -11   73.60 116.272   1
  -1 -11  11  199.15  94.797   1
  -1 -11 -11 -404.92 713.434   1
  -1 -11 -11  254.21 282.497   1
  -1 -11 -11  111.35 202.743   1
  -1  11  11  352.89 403.405   1
  -1  11  11  899.15 416.840   1
  -1  11  11  136.05 165.657   1
  -1  11  11 -165.18 550.993   1
   1 -11  11   18.16 556.953   1
   1 -11  11 -410.41 677.388   1
   1 -11  11  110.88  62.526   1
   1  11 -11  387.32 187.701   1
   1  11  12  -87.29 350.898   1
   1  11  12  261.02 170.199   1
   1  11  12 -267.45 653.169   1
   1 -11 -12   88.31 178.429   1
   1 -11 -12 -430.46 336.045   1
   1 -11 -12 -234.25 622.421   1
   1 -11 -12  491.58 266.603   1
  -1  11 -12  172.37 135.194   1
  -1  11 -12  -87.53 568.022   1
  -1  11 -12 -659.32 1537.37   1
  -1 -11  12  232.83 111.069   1
  -1 -11 -12   54.38 747.871   1
  -1 -11 -12  146.74 144.655   1
  -1 -11 -12  203.31 181.078   1
  -1 -11 -12  -53.44 268.685   1
  -1  11  12  -13.33 638.505   1
  -1  11  12   -6.26 375.686   1
  -1  11  12  387.32 200.946   1
  -1  11  12  282.97 180.321   1
   1 -11  12 -156.29 625.165   1
   1 -11  12 -506.24 861.305   1
   1 -11  12  264.43 116.651   1
   1  11 -12  183.25 119.300   1
   1  11  13  222.42 152.223   1
   1  11  13 -476.25 402.932   1
   1  11  13  -96.22 528.666   1
   1 -11 -13 -109.18 534.153   1
   1 -11 -13   68.21 176.632   1
   1 -11 -13  -33.42 360.265   1
  -1  11 -13  -70.93  86.972   1
  -1  11 -13  433.96 1735.10   1
  -1  11 -13 -425.54 544.086   1
  -1 -11  13  191.39  87.256   1
  -1 -11 -13   69.42 153.358   1
  -1 -11 -13 -216.93 697.445   1
  -1 -11 -13 -169.16 315.704   1
  -1 -11 -13  269.73 188.836   1
  -1  11  13  229.04 413.623   1
  -1  11  13  153.26 560.075   1
  -1  11  13  198.68 142.573   1
   1 -11  13 -1188.3 1098.39   1
   1 -11  13   56.90  36.471   1
   1 -11  13  264.43 536.045   1
   1  11 -13 -127.44 468.401   1
   1  11 -13  208.70 130.558   1
   1  11  14   76.92 126.017   1
   1  11  14  270.86 438.126   1
   1  11  14 -105.87 523.367   1
   1 -11 -14  471.43 419.678   1
   1 -11 -14  182.12 186.376   1
   1 -11 -14  182.97 589.971   1
  -1  11 -14  117.98 579.091   1
  -1  11 -14  552.03 1982.97   1
  -1  11 -14   -8.07  63.425   1
  -1 -11  14   10.18  29.820   1
  -1 -11 -14  -79.28 116.840   1
  -1 -11 -14  -58.40 142.195   1
  -1 -11 -14 -424.31 708.135   1
  -1 -11 -14 -428.19 430.463   1
  -1  11  14 -615.51 504.730   1
  -1  11  14  177.77 139.357   1
  -1  11  14  -98.96 569.252   1
  -1  11  14   91.14 112.866   1
   1 -11  14  201.14 585.335   1
   1 -11  14 -1578.0 1418.16   1
   1 -11  14   52.02  41.097   1
   1  11 -14   10.42  75.516   1
   1  11 -14  -66.08 519.205   1
   1  12   1  229.33 302.270   1
   1  12   1  741.63 250.615   1
   1 -12  -1  479.66 342.100   1
   1 -12  -1  674.27 364.806   1
   1 -12  -1 -654.59 937.464   1
  -1  12  -1  313.15 311.258   1
  -1  12  -1  406.91 385.619   1
  -1 -12   1  849.29 248.060   1
  -1 -12  -1  345.98 394.134   1
  -1  12   1  865.47 423.084   1
  -1  12   1  859.79 437.464   1
   1 -12   1  658.75 310.028   1
   1 -12   1  349.29 334.248   1
   1  12  -1  824.79 245.411   1
   1  12   2  30530.  11845.   1
   1 -12  -2  24172. 9379.37   1
  -1  12  -2  35743.  13869.   1
  -1  12  -2  25922. 9744.55   1
  -1 -12  -2 9583.72 2567.64   1
  -1  12   2  14096. 3770.10   1
   1 -12   2  37048.  14371.   1
   1 -12   2  27852.  10454.   1
   1  12   3 3479.66 1388.83   1
   1 -12  -3  674.46 1472.09   1
  -1  12  -3 4701.04 1276.25   1
  -1 -12  -3 5267.73 2067.17   1
  -1  12   3 3537.37 1324.50   1
   1 -12   3 3600.75 1470.20   1
   1  12   4  19962. 7749.28   1
   1 -12  -4 -1709.6 1713.34   1
   1 -12  -4  20161. 7824.02   1
   1 -12  -4 8161.77 2536.42   1
  -1  12  -4  23614. 9182.58   1
  -1  12  -4 1212.87 767.360   1
  -1 -12  -4  18004. 6990.53   1
  -1 -12  -4  351.75 873.036   1
  -1  12   4  19309. 7494.79   1
   1 -12   4  -27.90 512.204   1
   1 -12   4  23056. 8956.47   1
   1  12   5  703.41 362.441   1
   1  12   5  457.90 625.260   1
   1 -12  -5    7.09 1562.91   1
   1 -12  -5  455.34 305.676   1
   1 -12  -5  462.06 545.979   1
  -1  12  -5  445.41 746.546   1
  -1  12  -5 -930.84 713.717   1
  -1  12  -5 -109.65 549.574   1
  -1 -12  -5  677.20 376.915   1
  -1 -12  -5  125.17 1155.15   1
  -1  12   5  567.08 318.070   1
  -1  12   5  163.95 506.054   1
  -1  12   5  227.81 1101.23   1
   1 -12   5  381.08 368.495   1
   1 -12   5  148.34 570.104   1
   1 -12   5  -55.26 431.409   1
   1  12   6  34626.  13425.   1
   1 -12  -6 -538.50 1556.29   1
   1 -12  -6  37597.  14579.   1
   1 -12  -6  26689.  11315.   1
  -1  12  -6  32479.  12630.   1
  -1  12  -6 -301.32 854.020   1
  -1 -12  -6  43122.  16727.   1
  -1 -12  -6 -1264.9 1384.10   1
  -1  12   6  34664.  13444.   1
   1 -12   6  28846.  11211.   1
   1 -12   6  481.08 799.526   1
   1  12   7  394.89 422.422   1
   1  12   7 2026.49 832.544   1
   1  12   7  276.63 1242.19   1
   1 -12  -7  557.43 387.890   1
   1 -12  -7  379.38 237.464   1
   1 -12  -7   86.83 374.550   1
   1 -12  -7 -1878.9 2134.34   1
  -1  12  -7  315.52 796.877   1
  -1  12  -7 -706.72 1333.96   1
  -1  12  -7 -265.18 1009.46   1
  -1 -12  -7 -308.61 1644.27   1
  -1 -12  -7  650.80 412.299   1
  -1 -12  -7  936.04 489.593   1
  -1  12   7  569.63 294.418   1
  -1  12   7  522.42 440.208   1
  -1  12   7  704.73 377.388   1
  -1  12   7 -263.58 1565.75   1
   1 -12   7  -18.44 511.258   1
   1 -12   7   68.80 1349.10   1
   1 -12   7 1208.14 717.786   1
   1  12   8 9470.19 2878.90   1
   1 -12  -8 9489.11 3702.93   1
   1 -12  -8 5368.96 2284.77   1
   1 -12  -8 8835.38 2693.47   1
   1 -12  -8 -390.07 1172.18   1
  -1  12  -8    8.31 773.888   1
  -1  12  -8  316.27 1314.10   1
  -1 -12  -8 -820.72 1301.80   1
  -1 -12  -8 7691.57 2344.37   1
  -1  12   8 7374.64 2263.01   1
  -1  12   8 8458.84 3294.23   1
  -1  12   8 4980.13 2122.04   1
   1 -12   8 2928.10 1296.12   1
   1 -12   8  249.38 1011.35   1
   1  12   9 -139.55 229.896   1
   1  12   9  359.98 346.452   1
   1  12   9  401.89 637.180   1
   1 -12  -9   59.40 275.023   1
   1 -12  -9 -505.49 714.663   1
   1 -12  -9 -301.04 321.286   1
   1 -12  -9    4.27 131.504   1
  -1  12  -9 -310.50 689.119   1
  -1  12  -9 -610.50 530.368   1
  -1  12  -9 -113.81 1176.91   1
  -1 -12  -9 -859.03 883.916   1
  -1 -12  -9  -70.44 284.200   1
  -1 -12  -9  213.91 297.256   1
  -1  12   9  543.90 270.198   1
  -1  12   9  233.96 390.350   1
  -1  12   9  345.51 237.654   1
  -1  12   9   79.27 591.485   1
   1 -12   9 -100.66 501.419   1
   1 -12   9 -193.85 638.978   1
   1 -12   9  -62.65 592.904   1
   1  12  10  647.68 402.365   1
   1  12  10  142.38 179.848   1
   1  12  10 -109.37 562.251   1
   1 -12 -10  214.85 232.072   1
   1 -12 -10  234.44 184.768   1
   1 -12 -10   14.21 612.582   1
   1 -12 -10  456.86 352.980   1
  -1  12 -10  -32.44 528.571   1
  -1  12 -10  -14.27 490.160   1
  -1  12 -10 -706.81 1236.52   1
  -1 -12 -10  367.27 778.429   1
  -1 -12 -10  512.49 315.137   1
  -1 -12 -10  562.35 316.556   1
  -1  12  10  176.82 182.214   1
  -1  12  10  196.31 181.646   1
  -1  12  10  455.53 573.982   1
   1 -12  10  -15.47 579.659   1
   1 -12  10 -438.22 708.325   1
   1 -12  10  567.55 244.654   1
   1  12  11  339.64 361.778   1
   1  12  11  249.95 177.767   1
   1  12  11 -480.98 566.792   1
   1 -12 -11  227.06 296.972   1
   1 -12 -11   75.37 187.039   1
   1 -12 -11  160.26 168.969   1
   1 -12 -11  -46.17 554.304   1
  -1  12 -11  386.85 185.998   1
  -1  12 -11 -299.34 445.884   1
  -1  12 -11 -155.72 471.523   1
  -1  12 -11 -234.91 1469.25   1
  -1 -12  11  130.56  68.496   1
  -1 -12 -11  347.21 685.619   1
  -1 -12 -11   45.61 271.428   1
  -1 -12 -11   43.38 189.593   1
  -1  12  11   99.72 348.628   1
  -1  12  11  240.87 179.754   1
  -1  12  11  173.70 157.710   1
  -1  12  11 -494.89 560.927   1
   1 -12  11  277.29 541.059   1
   1 -12  11  352.41 155.440   1
   1 -12  11 -883.35 892.620   1
   1  12  12 1342.48 542.478   1
   1  12  12 1906.34 684.200   1
   1  12  12   -5.20 582.686   1
   1 -12 -12 1727.53 621.191   1
   1 -12 -12 2500.47 1074.74   1
   1 -12 -12 1446.55 591.296   1
   1 -12 -12 -114.00 556.953   1
  -1  12 -12  118.64 512.488   1
  -1  12 -12 2046.36 873.698   1
  -1  12 -12 -1214.8 1723.74   1
  -1 -12  12 2137.18 907.189   1
  -1 -12 -12 -190.07 685.051   1
  -1 -12 -12 1413.43 579.280   1
  -1 -12 -12 1648.06 599.243   1
  -1  12  12 1587.51 628.382   1
  -1  12  12 1614.95 701.040   1
  -1  12  12 1386.00 556.953   1
  -1  12  12 -208.99 571.996   1
   1 -12  12 -190.07 546.357   1
   1 -12  12 2244.08 952.695   1
   1 -12  12 -490.35 936.612   1
   1  12 -12 2046.36 873.320   1
   1  12  13 -414.85 403.973   1
   1  12  13  311.83 180.038   1
   1  12  13  -33.75 543.613   1
   1 -12 -13  -73.48 169.442   1
   1 -12 -13  372.66 373.510   1
   1 -12 -13 -116.27 141.722   1
   1 -12 -13 -140.21 521.002   1
  -1  12 -13   30.25  80.672   1
  -1  12 -13 -185.62 536.234   1
  -1  12 -13 1438.03 2074.74   1
  -1 -12  13  191.77  92.639   1
  -1 -12 -13  168.40 316.083   1
  -1 -12 -13   43.06 697.350   1
  -1 -12 -13  198.49 180.605   1
  -1  12  13  303.78 578.524   1
  -1  12  13 -135.48 432.639   1
  -1  12  13  -22.27 110.123   1
  -1  12  13  161.31 145.506   1
   1 -12  13  135.67  64.021   1
   1 -12  13 -150.05 600.378   1
   1 -12  13 -584.67 1145.69   1
   1  12 -13  256.48 131.599   1
   1  12  14   -2.10 117.218   1
   1  12  14  130.37 535.193   1
   1 -12 -14  269.73 168.685   1
   1 -12 -14   69.65 161.305   1
   1 -12 -14   99.53 631.693   1
  -1  12 -14  475.97 610.501   1
  -1  12 -14  105.87  67.635   1
  -1 -12  14   78.73  44.172   1
  -1 -12 -14  381.65 200.284   1
  -1 -12 -14   57.41 151.939   1
  -1 -12 -14  518.54 776.820   1
  -1  12  14  358.75 622.989   1
  -1  12  14   90.78 119.300   1
   1 -12  14  121.10  58.108   1
   1 -12  14  -82.19 650.993   1
   1  12 -14   55.88  70.151   1
   1  12 -14   56.58 548.817   1
   1  13   1  11154. 4338.69   1
   1  13   1  17701. 4604.54   1
   1 -13  -1  15610. 6063.38   1
  -1  13  -1  13217. 4980.13   1
  -1  13  -1  16632. 6462.62   1
  -1 -13   1  15733. 4089.87   1
  -1 -13  -1  18392. 4812.67   1
  -1 -13  -1  18070. 6780.50   1
  -1  13   1  15837. 6149.47   1
  -1  13   1  16897. 6349.09   1
   1 -13   1  16556. 6216.64   1
   1 -13   1  16840. 6541.15   1
   1  13  -1  16556. 4303.69   1
   1  13   2  195.93 270.671   1
   1  13   2  199.34 247.114   1
   1 -13  -2  823.84 402.838   1
   1 -13  -2 1007.57 1527.91   1
  -1  13  -2  130.18 314.853   1
  -1  13  -2  349.76 367.455   1
  -1 -13  -2  408.33 294.607   1
  -1  13   2  716.18 360.170   1
  -1  13   2  744.18 967.833   1
   1 -13   2    2.09 330.274   1
   1 -13   2   68.32 232.355   1
   1 -13  -3 219394.  85033.   1
  -1  13  -3 202743.  78552.   1
  -1  13  -3 168401.  63188.   1
  -1  13   3 185430.  71835.   1
   1 -13   3 266982. 103500.   1
   1 -13   3 210028.  78761.   1
   1  13   4  268.78 266.698   1
   1 -13  -4  293.85 282.119   1
   1 -13  -4 -503.22 1553.45   1
  -1  13  -4 -224.03 656.669   1
  -1  13  -4 -190.44 497.161   1
  -1  13  -4  552.70 578.997   1
  -1 -13  -4  168.31 278.808   1
  -1 -13  -4   -2.67 789.876   1
  -1  13   4 2121.10 853.736   1
  -1  13   4  176.16 237.937   1
  -1  13   4  828.10 1084.20   1
   1 -13   4   78.96 425.165   1
   1 -13   4 1561.97 660.170   1
   1 -13   4  -73.02 369.158   1
   1  13   5  13056. 5079.47   1
   1 -13  -5  12318. 4796.59   1
   1 -13  -5 -391.39 1603.59   1
   1 -13  -5  13538. 4125.82   1
  -1  13  -5 9230.83 3671.71   1
  -1  13  -5   86.25 790.349   1
  -1 -13  -5  11324. 4414.38   1
  -1 -13  -5 -1128.7 1107.85   1
  -1  13   5  10539. 3229.89   1
   1 -13   5  675.12 564.616   1
   1  13   6  11665. 4539.26   1
   1 -13  -6  14863. 5777.67   1
   1 -13  -6 7644.27 2369.91   1
   1 -13  -6 1095.55 2368.97   1
  -1  13  -6  -56.65 1308.42   1
  -1 -13  -6  12356. 4809.83   1
  -1 -13  -6 -439.55 1635.76   1
  -1  13   6 5652.79 1776.72   1
  -1  13   6  14059. 5466.41   1
   1 -13   6 -755.72 1084.20   1
   1  13   7 2202.46 781.740   1
   1 -13  -7 2204.35 916.177   1
   1 -13  -7 1388.83 613.055   1
   1 -13  -7 -434.25 1156.10   1
  -1  13  -7 1035.95 884.767   1
  -1  13  -7 -267.83 704.162   1
  -1 -13  -7  716.08 1307.47   1
  -1 -13  -7 1893.09 696.593   1
  -1 -13  -7 2302.74 957.426   1
  -1  13   7 3459.79 1330.18   1
  -1  13   7 1543.04 656.480   1
   1 -13   7   15.71 796.404   1
   1 -13   7 2648.06 1165.56   1
   1  13   8  148.82 362.630   1
   1  13   8 1796.59 847.397   1
   1 -13  -8  438.13 228.571   1
   1 -13  -8 1055.82 538.126   1
   1 -13  -8  481.55 375.402   1
   1 -13  -8 -364.99 812.960   1
  -1  13  -8  124.31 773.320   1
  -1  13  -8 -406.34 547.398   1
  -1  13  -8  236.33 1167.45   1
  -1 -13  -8  -98.01 979.185   1
  -1 -13  -8  485.90 460.927   1
  -1  13   8  445.22 319.489   1
  -1  13   8  415.23 434.342   1
  -1  13   8  611.26 294.512   1
  -1  13   8  113.24 634.626   1
   1 -13   8 1295.17 728.760   1
   1 -13   8  590.54 732.733   1
   1 -13   8 -359.22 642.194   1
   1  13   9 2126.77 727.625   1
   1  13   9 1632.92 675.496   1
   1 -13  -9 1642.38 708.798   1
   1 -13  -9  189.40 634.909   1
   1 -13  -9 2280.98 978.239   1
  -1  13  -9 1478.71 908.325   1
  -1  13  -9  -69.94 475.875   1
  -1  13  -9 -1660.4 1495.74   1
  -1 -13  -9 -741.82 831.503   1
  -1 -13  -9 2366.13 785.430   1
  -1  13   9 2470.20 1060.55   1
  -1  13   9 1184.48 665.278   1
  -1  13   9 1743.61 713.907   1
   1 -13   9 2368.97 1130.56   1
   1 -13   9  309.37 643.992   1
   1 -13   9  103.97 498.580   1
   1  13  10  369.35 383.349   1
   1  13  10  445.88 254.210   1
   1  13  10 -234.72 537.275   1
   1 -13 -10  126.30 238.316   1
   1 -13 -10  526.30 360.927   1
   1 -13 -10   15.79 143.614   1
   1 -13 -10 -289.97 546.736   1
  -1  13 -10 -147.87 442.005   1
  -1  13 -10  -58.76 536.045   1
  -1  13 -10 -1209.1 1344.37   1
  -1 -13 -10 -149.29 680.983   1
  -1 -13 -10   45.14 286.471   1
  -1 -13 -10  311.07 258.656   1
  -1  13  10  113.91 528.287   1
  -1  13  10  434.91 414.096   1
  -1  13  10  209.74 186.376   1
  -1  13  10  256.76 186.376   1
   1 -13  10 -1346.3 864.805   1
   1 -13  10  114.76 557.332   1
   1  13  11 1444.65 586.565   1
   1  13  11 2631.03 871.806   1
   1  13  11 1403.97 752.790   1
   1 -13 -11  170.29 607.852   1
   1 -13 -11 2680.22 880.605   1
   1 -13 -11 1550.61 680.510   1
   1 -13 -11  865.56 396.499   1
  -1  13 -11  257.90 428.855   1
  -1  13 -11 -107.28 534.437   1
  -1  13 -11 -1702.9 1749.29   1
  -1 -13 -11 -306.05 760.643   1
  -1 -13 -11 1199.62 512.582   1
  -1 -13 -11 2952.69 937.558   1
  -1  13  11 4030.27 1293.28   1
  -1  13  11  860.36 396.499   1
  -1  13  11 1350.05 746.546   1
  -1  13  11 1263.01 515.893   1
   1 -13  11 1936.61 821.948   1
   1 -13  11  439.55 614.853   1
   1 -13  11 -577.01 967.833   1
   1  13  12 -370.96 406.338   1
   1  13  12  647.87 291.863   1
   1  13  12  218.92 528.949   1
   1 -13 -12  222.52 190.634   1
   1 -13 -12  366.98 228.477   1
   1 -13 -12  261.49 546.736   1
   1 -13 -12  446.55 337.937   1
  -1  13 -12   81.30  78.808   1
  -1  13 -12 -112.87 464.995   1
  -1  13 -12 -1723.7 1919.58   1
  -1 -13  12  449.86 194.134   1
  -1 -13 -12  -45.17 710.879   1
  -1 -13 -12  254.30 306.528   1
  -1 -13 -12  675.21 321.665   1
  -1  13  12 -332.73 543.140   1
  -1  13  12  503.69 239.262   1
  -1  13  12  282.31 403.973   1
  -1  13  12  153.07 155.629   1
   1 -13  12  728.95 1038.79   1
   1 -13  12 -166.32 535.572   1
   1 -13  12  377.01 164.238   1
   1  13  13  181.08 142.384   1
   1  13  13  156.01 392.999   1
   1  13  13 -348.72 552.412   1
   1 -13 -13  230.46 188.836   1
   1 -13 -13  -60.15 337.180   1
   1 -13 -13 -106.34 580.983   1
  -1  13 -13 -358.28 521.192   1
  -1  13 -13   70.79  76.272   1
  -1  13 -13 -2443.7 2404.92   1
  -1 -13  13  136.42  66.850   1
  -1 -13 -13 -201.99 343.614   1
  -1 -13 -13 -176.63 693.755   1
  -1 -13 -13   82.33 173.037   1
  -1  13  13   33.80 591.769   1
  -1  13  13  283.82 162.535   1
  -1  13  13 -277.39 415.042   1
  -1  13  13   59.83 123.084   1
   1 -13  13 -932.17 1323.56   1
   1 -13  13  133.11  64.068   1
   1 -13  13 -108.89 591.201   1
   1  13 -13  197.45 101.703   1
   1  14   1    7.36 256.007   1
   1  14   1   26.46 175.213   1
   1 -14  -1  -25.52 291.296   1
   1 -14  -1   99.72 259.697   1
   1 -14  -1 -134.06 942.194   1
  -1  14  -1 -215.89 450.141   1
  -1  14  -1  -76.99 274.645   1
  -1  14  -1  567.17 584.484   1
  -1 -14   1  235.95 114.759   1
  -1 -14  -1  -48.78 246.263   1
  -1 -14  -1  -15.89 134.342   1
  -1 -14  -1  -94.99 408.609   1
  -1  14   1  314.85 272.185   1
  -1  14   1  383.73 785.146   1
  -1  14   1 -106.43 309.460   1
   1 -14   1  -53.81 278.713   1
   1 -14   1  -47.58 536.518   1
   1 -14   1  286.09 232.166   1
   1  14  -1   42.37 137.275   1
   1  14   2  278.71 276.348   1
   1 -14  -2  217.60 258.751   1
   1 -14  -2  260.08 1215.70   1
   1 -14  -2  156.67 285.809   1
  -1  14  -2 -102.46 346.736   1
  -1  14  -2 1819.30 716.745   1
  -1 -14  -2  764.99 580.605   1
  -1 -14  -2  -60.05 265.846   1
  -1  14   2  804.26 884.200   1
  -1  14   2  361.49 273.604   1
  -1  14   2  302.27 437.559   1
   1 -14   2  505.20 402.176   1
   1 -14   2 1222.33 366.982   1
   1  14   3  509.08 323.273   1
   1  14   3 1543.04 546.641   1
   1 -14  -3  767.36 443.046   1
   1 -14  -3  527.34 1380.32   1
  -1  14  -3  131.88 650.709   1
  -1  14  -3   73.60 500.189   1
  -1 -14  -3  394.23 680.226   1
  -1 -14  -3  639.64 425.449   1
  -1  14   3  691.39 383.065   1
  -1  14   3  190.54 955.534   1
   1 -14   3  819.96 575.401   1
   1 -14   3  331.98 302.176   1
   1  14   4  868.12 444.560   1
   1  14   4 1196.78 589.403   1
   1 -14  -4  801.32 455.629   1
   1 -14  -4  528.95 1877.95   1
  -1  14  -4  431.69 726.111   1
  -1  14  -4  -29.35 573.888   1
  -1 -14  -4 -370.29 833.112   1
  -1 -14  -4  707.76 425.165   1
  -1  14   4  880.70 434.626   1
  -1  14   4 1475.87 1387.89   1
   1 -14   4  296.97 513.812   1
   1 -14   4 1396.40 615.704   1
   1  14   5  719.96 394.796   1
   1  14   5 1222.33 927.435   1
   1 -14  -5 -449.67 532.355   1
   1 -14  -5  354.02 310.312   1
   1 -14  -5 -321.76 2315.99   1
  -1  14  -5  -19.87 673.131   1
  -1  14  -5 -396.12 834.058   1
  -1  14  -5 -811.35 1229.89   1
  -1 -14  -5 -551.18 1228.95   1
  -1 -14  -5  629.23 409.744   1
  -1  14   5  107.95 525.922   1
  -1  14   5  758.28 387.606   1
  -1  14   5 1248.82 1779.56   1
   1 -14   5  536.42 446.925   1
   1 -14   5  150.05 624.219   1
   1 -14   5  681.08 566.130   1
   1  14   6  500.85 769.252   1
   1 -14  -6  390.16 495.931   1
   1 -14  -6  942.67 465.184   1
   1 -14  -6  113.24 1181.65   1
  -1  14  -6 1441.81 889.214   1
  -1  14  -6 -1170.3 1153.26   1
  -1  14  -6 -237.37 704.824   1
  -1 -14  -6 2157.99 903.878   1
  -1 -14  -6  146.55 990.538   1
  -1  14   6  739.64 380.227   1
  -1  14   6  439.36 449.668   1
   1 -14   6 1366.13 744.938   1
   1 -14   6  495.46 577.199   1
   1 -14   6 -124.31 512.204   1
   1  14   7  606.62 362.062   1
   1  14   7  942.57 524.408   1
   1  14   7  291.49 773.036   1
   1 -14  -7  477.77 1001.89   1
   1 -14  -7  143.14 441.059   1
   1 -14  -7  266.79 166.982   1
   1 -14  -7  732.26 428.571   1
  -1  14  -7 -444.18 835.193   1
  -1  14  -7  309.27 614.096   1
  -1  14  -7  353.07 1055.82   1
  -1 -14  -7 -124.03 1043.52   1
  -1 -14  -7  296.97 366.982   1
  -1 -14  -7  165.09 428.760   1
  -1  14   7  667.08 488.174   1
  -1  14   7  958.37 870.482   1
  -1  14   7  369.91 302.649   1
   1 -14   7  471.05 559.413   1
   1 -14   7  -77.81 587.322   1
   1 -14   7  340.78 573.699   1
   1  14   8 1347.21 558.845   1
   1  14   8 1806.05 752.317   1
   1  14   8  628.57 616.083   1
   1 -14  -8 1214.76 532.071   1
   1 -14  -8 1527.91 582.686   1
   1 -14  -8 -180.79 635.666   1
  -1  14  -8  675.97 803.027   1
  -1  14  -8   -8.97 437.559   1
  -1  14  -8 1040.68 1152.32   1
  -1 -14  -8   40.34 785.335   1
  -1 -14  -8  996.21 497.824   1
  -1 -14  -8 1226.11 524.787   1
  -1  14   8 1624.41 624.313   1
  -1  14   8  343.61 587.890   1
   1 -14   8 -468.59 548.344   1
   1 -14   8 -401.89 612.866   1
   1 -14   8  563.67 571.239   1
   1  14   9   50.51 368.401   1
   1  14   9  -17.75 202.554   1
   1  14   9  -49.52 565.657   1
   1 -14  -9  328.19 205.014   1
   1 -14  -9  780.70 409.744   1
   1 -14  -9 -488.93 567.265   1
   1 -14  -9  495.65 321.097   1
  -1  14  -9  262.54 436.045   1
  -1  14  -9 -913.43 666.414   1
  -1  14  -9 -368.40 1350.05   1
  -1 -14  -9  282.69 326.301   1
  -1 -14  -9  378.43 298.013   1
  -1 -14  -9 -328.76 701.702   1
  -1  14   9  359.60 515.515   1
  -1  14   9 -124.41 414.285   1
  -1  14   9  356.20 216.651   1
  -1  14   9  351.94 249.385   1
   1 -14   9  -77.47 547.587   1
   1 -14   9  -30.35 391.390   1
   1 -14   9  -52.07 696.877   1
   1  14  10  561.87 366.887   1
   1  14  10  -14.19 175.686   1
   1  14  10 -271.71 593.188   1
   1 -14 -10 -137.18 224.125   1
   1 -14 -10 1387.89 609.366   1
   1 -14 -10  218.35 534.910   1
   1 -14 -10  126.02 304.635   1
  -1  14 -10 -222.80 494.418   1
  -1  14 -10    1.93 420.813   1
  -1  14 -10 -1550.6 1754.02   1
  -1 -14 -10 -517.03 671.333   1
  -1 -14 -10   44.10 215.232   1
  -1 -14 -10 -131.41 268.969   1
  -1  14  10 -261.59 376.915   1
  -1  14  10  705.68 333.301   1
  -1  14  10  337.94 209.271   1
  -1  14  10  -92.20 513.623   1
   1 -14  10  360.17 869.630   1
   1 -14  10   28.70 528.003   1
   1  14  11 -137.46 354.210   1
   1  14  11 -145.13 156.007   1
   1  14  11 -186.09 547.398   1
   1 -14 -11   -7.58 134.248   1
   1 -14 -11 -340.87 309.839   1
   1 -14 -11  456.20 561.873   1
   1 -14 -11  -58.52 189.877   1
  -1  14 -11  -90.48 445.033   1
  -1  14 -11  217.79 408.514   1
  -1  14 -11  766.51 1640.49   1
  -1 -14 -11   26.06 269.725   1
  -1 -14 -11  124.98 201.040   1
  -1 -14 -11 -826.77 655.250   1
  -1  14  11  140.78 538.032   1
  -1  14  11 -318.92 380.794   1
  -1  14  11   65.51 124.219   1
  -1  14  11  -11.55 136.329   1
   1 -14  11  156.86 953.641   1
   1 -14  11  166.41 507.663   1
   1  14  12   23.11 143.046   1
   1  14  12  682.97 422.232   1
   1  14  12 -183.25 568.779   1
   1 -14 -12  250.05 584.105   1
   1 -14 -12  160.17 147.020   1
   1 -14 -12  -75.50 192.053   1
   1 -14 -12  486.38 357.994   1
  -1  14 -12 -408.23 414.948   1
  -1  14 -12  -21.48 494.134   1
  -1  14 -12 -691.01 1934.72   1
  -1 -14 -12 -141.82 302.933   1
  -1 -14 -12   92.77 195.364   1
  -1 -14 -12 -119.87 670.766   1
  -1  14  12 -241.63 559.318   1
  -1  14  12   33.57 110.028   1
  -1  14  12  -12.84 128.761   1
  -1  14  12 -148.06 370.482   1
   1 -14  12 -516.27 1175.02   1
   1 -14  12   78.70  45.591   1
   1 -14  12 -100.09 527.341   1
   1  14  13    6.93 126.679   1
   1  14  13  387.51 460.548   1
   1  14  13 -434.82 602.081   1
   1 -14 -13   18.25 164.238   1
   1 -14 -13  -17.15 120.151   1
   1 -14 -13  217.03 364.143   1
   1 -14 -13  -32.02 575.969   1
  -1  14 -13  177.20 553.453   1
  -1  14 -13   12.79  51.220   1
  -1 -14  13   52.02  40.322   1
  -1 -14 -13 -185.43 759.507   1
  -1 -14 -13 -440.11 383.538   1
  -1 -14 -13 -140.30 180.132   1
  -1  14  13  -46.80 496.026   1
  -1  14  13 -131.22 567.171   1
  -1  14  13   73.98 119.867   1
  -1  14  13   35.14 105.014   1
   1 -14  13  365.37 589.593   1
   1 -14  13   46.20  36.216   1
   1  15   1  901.04 467.360   1
   1  15   1  855.06 306.149   1
   1 -15  -1 1461.68 639.356   1
   1 -15  -1  763.01 428.382   1
   1 -15  -1 -203.69 897.445   1
  -1  15  -1  543.24 527.246   1
  -1  15  -1 3119.20 1164.62   1
  -1  15  -1  364.24 384.011   1
  -1 -15   1 1058.66 304.162   1
  -1 -15  -1 1175.97 536.139   1
  -1 -15  -1  120.81 292.526   1
  -1  15   1  714.57 471.428   1
  -1  15   1 3127.72 1228.95   1
   1 -15   1  486.66 406.906   1
   1 -15   1 1587.51 635.099   1
   1  15  -1 1057.71 326.679   1
   1  15   2 1715.23 741.059   1
   1  15   2  266.98 298.675   1
   1 -15  -2  414.85 454.588   1
   1 -15  -2  282.69 1333.02   1
  -1  15  -2 -619.20 677.199   1
  -1  15  -2 1896.88 846.924   1
  -1 -15  -2  790.63 451.655   1
  -1 -15  -2 1939.45 746.641   1
  -1  15   2  307.57 306.055   1
  -1  15   2  723.84 1186.38   1
  -1  15   2 -154.12 476.442   1
   1 -15   2 1657.52 770.860   1
   1 -15   2  264.14 198.675   1
   1  15  -2 -219.77 273.604   1
   1  15   3 2786.18 1125.83   1
   1 -15  -3 -1918.6 2138.12   1
  -1  15  -3 1518.45 803.405   1
  -1  15  -3  24153. 9110.68   1
  -1 -15  -3  138.51 761.399   1
   1 -15   3 2069.06 945.978   1
   1 -15   3  24059. 9035.94   1
   1  15   4 1340.59 583.443   1
   1  15   4 1902.55 757.237   1
   1 -15  -4  171.81 1740.77   1
  -1  15  -4  324.60 573.415   1
  -1  15  -4 -539.73 927.435   1
  -1 -15  -4  -58.50 938.977   1
  -1 -15  -4 1185.43 562.913   1
  -1  15   4 1494.80 1459.79   1
   1 -15   4  368.40 506.527   1
   1 -15   4  764.71 456.764   1
   1  15   5 6722.79 2628.19   1
   1 -15  -5 5085.14 1631.03   1
   1 -15  -5  740.78 1199.62   1
   1 -15  -5 6644.27 2600.75   1
  -1  15  -5 1786.19 780.605   1
  -1 -15  -5 6110.69 2399.24   1
  -1 -15  -5 -401.42 1008.51   1
  -1  15   5 5746.45 1810.78   1
  -1  15   5 7785.23 3036.89   1
   1  15   6  504.07 341.627   1
   1  15   6  178.43 646.073   1
   1 -15  -6  106.81 307.757   1
   1 -15  -6 -252.79 941.626   1
   1 -15  -6 -231.13 513.528   1
  -1  15  -6  -89.32 949.857   1
  -1  15  -6 -301.99 637.275   1
  -1  15  -6  465.66 742.951   1
  -1 -15  -6  278.90 913.055   1
  -1 -15  -6   90.70 341.627   1
  -1  15   6  262.63 281.741   1
  -1  15   6  605.77 837.653   1
  -1  15   6  525.73 532.828   1
   1 -15   6  403.78 567.265   1
   1 -15   6  297.26 380.321   1
   1 -15   6  776.82 561.873   1
   1  15   7  615.33 366.982   1
   1  15   7 1509.93 622.800   1
   1  15   7 1618.73 747.965   1
   1 -15  -7  580.70 358.562   1
   1 -15  -7 1698.20 679.186   1
   1 -15  -7   61.01 677.294   1
  -1  15  -7  -82.08 448.628   1
  -1  15  -7  158.37 677.483   1
  -1  15  -7 -926.96 1042.57   1
  -1 -15  -7 2618.73 902.364   1
  -1 -15  -7  775.50 444.181   1
  -1 -15  -7 -505.11 871.901   1
  -1  15   7 -136.42 546.546   1
  -1  15   7 1019.87 531.882   1
  -1  15   7  561.97 327.814   1
   1 -15   7  254.68 563.386   1
   1 -15   7   86.69 381.835   1
   1 -15   7  117.12 477.199   1
   1  15   8  338.03 457.994   1
   1  15   8   89.29 226.490   1
   1  15   8  257.43 591.863   1
   1 -15  -8    9.63 232.261   1
   1 -15  -8  481.55 246.736   1
   1 -15  -8  654.49 398.486   1
   1 -15  -8   81.92 575.307   1
  -1  15  -8 -510.78 642.762   1
  -1  15  -8  253.07 426.963   1
  -1  15  -8 -632.92 1160.83   1
  -1 -15  -8 -619.68 808.892   1
  -1 -15  -8  -27.31 371.901   1
  -1 -15  -8  436.99 313.907   1
  -1  15   8 1280.98 568.022   1
  -1  15   8  245.98 534.342   1
  -1  15   8  155.25 217.597   1
   1 -15   8  101.61 440.397   1
   1 -15   8 -226.58 453.453   1
   1 -15   8   82.50 658.561   1
   1  15   9  372.28 407.663   1
   1  15   9  516.74 285.619   1
   1 -15  -9  343.14 266.036   1
   1 -15  -9  121.10 134.437   1
   1 -15  -9  288.08 474.172   1
   1 -15  -9   61.18 331.693   1
  -1  15  -9 -145.51 566.792   1
  -1  15  -9  180.89 435.477   1
  -1  15  -9 -1719.0 1478.71   1
  -1 -15  -9  108.42 629.517   1
  -1 -15  -9  607.85 395.648   1
  -1  15   9  252.41 228.287   1
  -1  15   9  515.52 394.323   1
  -1  15   9   47.81 480.605   1
   1 -15   9 -102.84 386.471   1
   1 -15   9  193.66 457.710   1
   1 -15   9 -881.08 837.274   1
   1  15  10  -14.93 313.623   1
   1  15  10  212.68 186.093   1
   1  15  10  -43.81 640.018   1
   1 -15 -10  117.88 202.081   1
   1 -15 -10  296.88 315.610   1
   1 -15 -10  138.22 143.425   1
   1 -15 -10   37.62 525.827   1
  -1  15 -10  244.28 427.530   1
  -1  15 -10  161.40 497.350   1
  -1  15 -10 -474.93 1779.56   1
  -1 -15 -10  -48.19 666.603   1
  -1 -15 -10  382.21 285.998   1
  -1 -15 -10  296.59 246.641   1
  -1  15  10   63.76 633.585   1
  -1  15  10  254.30 357.143   1
  -1  15  10   44.97 129.801   1
  -1  15  10  231.79 195.932   1
   1 -15  10 -125.73 529.328   1
   1 -15  10 -702.65 961.210   1
   1  15  11  259.98 367.076   1
   1  15  11   76.72 149.385   1
   1  15  11 -104.35 527.152   1
   1 -15 -11   70.12 194.040   1
   1 -15 -11  895.55 411.542   1
   1 -15 -11  509.08 265.941   1
   1 -15 -11   24.55 483.822   1
  -1  15 -11  191.96 459.886   1
  -1  15 -11  -69.09 378.808   1
  -1  15 -11 -362.06 1785.24   1
  -1 -15 -11  108.14 637.937   1
  -1 -15 -11  765.47 366.225   1
  -1 -15 -11  283.25 219.110   1
  -1  15  11   30.14 534.058   1
  -1  15  11  633.68 421.759   1
  -1  15  11  373.23 209.461   1
  -1  15  11   73.82 136.518   1
   1 -15  11 -706.43 1076.63   1
   1 -15  11  -87.01 493.472   1
   1  15  12  -45.41 134.626   1
   1  15  12  242.01 379.943   1
   1  15  12  -79.21 561.305   1
   1 -15 -12   88.16 191.201   1
   1 -15 -12  -27.47 322.705   1
   1 -15 -12 -177.58 540.302   1
  -1  15 -12  165.75 459.413   1
  -1  15 -12  256.39 351.182   1
  -1  15 -12 -1550.6 2265.84   1
  -1 -15 -12   48.81 351.939   1
  -1 -15 -12   50.55 184.484   1
  -1 -15 -12 -441.72 706.811   1
  -1  15  12   54.62 544.938   1
  -1  15  12 -249.86 407.474   1
  -1  15  12  143.24 143.614   1
   1 -15  12 1177.86 1333.02   1
   1 -15  12  463.39 526.490   1
   1  16   1 2999.05 1215.70   1
   1  16   1 3877.95 1059.60   1
   1 -16  -1 3063.38 1210.03   1
   1 -16  -1 3475.87 1397.35   1
  -1  16  -1 2854.30 1171.24   1
  -1 -16   1 4345.31 1657.52   1
  -1 -16   1 3527.91 932.166   1
  -1 -16  -1 2908.23 960.264   1
  -1 -16  -1 3116.36 1184.48   1
  -1  16   1 5006.62 1977.29   1
   1 -16   1 2881.74 1182.59   1
   1 -16   1 3353.83 1287.61   1
   1  16  -1 3398.29 908.514   1
   1  16   2  11930. 4644.27   1
   1  16   2  17824. 4666.03   1
  -1  16  -2  11381. 4444.65   1
  -1  16  -2  49574.  12904.   1
  -1 -16   2  17219. 4475.87   1
  -1 -16  -2  16963. 6592.24   1
  -1 -16  -2  16774. 6295.17   1
  -1  16   2  20927. 7885.52   1
   1 -16   2  12621. 4921.47   1
   1 -16   2  21589. 8110.68   1
   1  16  -2  15307. 3993.37   1
   1  16   3 -117.41 266.603   1
   1  16   3  541.53 424.787   1
   1 -16  -3 -236.80 302.743   1
   1 -16  -3  277.39 861.210   1
  -1  16  -3 -849.67 1032.17   1
  -1  16  -3  159.41 465.184   1
  -1 -16  -3   11.16 709.744   1
  -1 -16  -3  120.06 303.595   1
  -1  16   3  374.74 291.485   1
  -1  16   3 -371.71 898.958   1
   1 -16   3  211.92 433.207   1
   1 -16   3  454.30 397.256   1
   1  16   4 4534.53 1787.13   1
   1 -16  -4 4723.74 1863.76   1
   1 -16  -4   41.36 1010.41   1
  -1  16  -4 -390.07 1016.08   1
  -1 -16  -4 4894.03 1929.04   1
  -1 -16  -4 -167.08 711.068   1
  -1  16   4 3270.57 1297.07   1
  -1  16   4 3361.40 1342.48   1
   1 -16   4 1642.38 729.517   1
   1  16   5  259.32 296.405   1
   1  16   5 -483.92 550.614   1
   1 -16  -5  -40.87 299.716   1
   1 -16  -5   -0.15 776.253   1
  -1  16  -5 -928.38 986.754   1
  -1  16  -5  -61.00 382.592   1
  -1  16  -5 -697.54 666.130   1
  -1 -16  -5  457.52 354.777   1
  -1 -16  -5   -6.83 801.135   1
  -1  16   5  399.72 305.487   1
  -1  16   5   70.96 468.401   1
  -1  16   5  132.92 703.311   1
   1 -16   5  716.93 494.891   1
   1 -16   5  -36.98 496.594   1
   1  16   6 1398.30 609.839   1
   1  16   6   53.09 556.385   1
   1 -16  -6 1326.39 584.011   1
   1 -16  -6  -28.33 614.664   1
   1 -16  -6 1325.45 634.815   1
  -1  16  -6  362.72 652.696   1
  -1  16  -6  259.03 398.675   1
  -1  16  -6 -1688.7 1094.61   1
  -1 -16  -6 -336.80 745.222   1
  -1  16   6 1224.22 598.013   1
  -1  16   6  711.83 362.157   1
  -1  16   6 1091.77 642.667   1
   1 -16   6  178.33 481.646   1
   1 -16   6   28.69 497.256   1
   1  16   7  142.76 425.638   1
   1  16   7  352.89 285.052   1
   1  16   7  164.62 582.686   1
   1 -16  -7 -198.20 484.295   1
   1 -16  -7  379.47 278.997   1
   1 -16  -7   99.34 621.002   1
  -1  16  -7 -320.34 571.523   1
  -1  16  -7   95.17 456.007   1
  -1  16  -7 -866.04 1062.44   1
  -1 -16  -7  -23.95 270.388   1
  -1 -16  -7  363.10 668.211   1
  -1  16   7  -67.58 477.861   1
  -1  16   7  219.49 219.678   1
  -1  16   7  143.99 579.375   1
   1 -16   7   83.34 320.530   1
   1 -16   7 -492.24 626.584   1
   1 -16   7  201.89 413.528   1
   1  16   8 1277.20 575.212   1
   1  16   8 2905.39 1153.26   1
   1  16   8   16.51 557.048   1
   1 -16  -8 1580.89 666.603   1
   1 -16  -8  132.45 498.391   1
   1 -16  -8  708.51 468.211   1
  -1  16  -8  201.99 1122.99   1
  -1  16  -8 -572.28 446.736   1
  -1 -16  -8 1926.20 800.378   1
  -1 -16  -8 -343.99 691.768   1
  -1 -16  -8 1613.05 643.235   1
  -1  16   8  976.35 492.147   1
  -1  16   8  199.81 529.233   1
  -1  16   8 1613.05 666.792   1
   1 -16   8  659.13 727.435   1
   1 -16   8  236.52 376.537   1
   1  16   9  114.66 191.769   1
   1  16   9  187.04 360.643   1
   1  16   9  101.99 615.893   1
   1 -16  -9  156.29 211.447   1
   1 -16  -9   -3.61 312.299   1
   1 -16  -9 -190.63 507.473   1
   1 -16  -9  -13.43 124.219   1
  -1  16  -9  208.99 459.224   1
  -1  16  -9  -77.34 512.961   1
  -1  16  -9 -856.95 1414.38   1
  -1 -16  -9 -328.95 688.552   1
  -1 -16  -9   -7.56 220.719   1
  -1 -16  -9  834.72 436.423   1
  -1  16   9  -36.96 329.044   1
  -1  16   9 -180.04 543.424   1
  -1  16   9  133.02 193.850   1
   1 -16   9  254.30 349.385   1
   1 -16   9 -451.47 458.845   1
   1 -16   9 1299.90 1038.79   1
   1  16  10  -53.44 181.551   1
   1  16  10  328.38 351.750   1
   1  16  10  -92.30 546.168   1
   1 -16 -10  143.24 199.338   1
   1 -16 -10  323.37 326.017   1
   1 -16 -10  -88.25 440.870   1
   1 -16 -10  -94.38 132.072   1
  -1  16 -10 -414.00 420.340   1
  -1  16 -10  -29.08 413.528   1
  -1  16 -10 -1686.8 1682.12   1
  -1 -16 -10  121.38 203.216   1
  -1 -16 -10  147.21 588.647   1
  -1 -16 -10  273.32 317.218   1
  -1  16  10  170.29 131.410   1
  -1  16  10  276.44 374.172   1
  -1  16  10 -442.86 506.717   1
  -1  16  10   34.63 177.199   1
   1 -16  10   11.80 295.459   1
   1 -16  10  209.74 424.503   1
   1 -16  10  190.26 1017.03   1
   1  16  11   43.59 165.657   1
   1  16  11  100.66 337.086   1
   1  16  11 -228.29 590.728   1
   1 -16 -11   71.25 117.124   1
   1 -16 -11 -158.75 338.032   1
   1 -16 -11 -212.20 473.320   1
   1 -16 -11  142.48 191.674   1
  -1  16 -11 -213.91 378.145   1
  -1  16 -11  214.85 484.011   1
  -1  16 -11 1596.02 2322.61   1
  -1 -16 -11  -59.77 295.364   1
  -1 -16 -11  -86.09 200.473   1
  -1 -16 -11 -303.31 639.356   1
  -1  16  11  165.09 522.989   1
  -1  16  11  173.70 384.389   1
  -1  16  11  190.16 184.200   1
  -1  16  11   71.58 103.217   1
   1 -16  11  285.90 477.861   1
   1 -16  11 -1246.9 1219.49   1
   1  16  12  363.01 201.230   1
   1  16  12  707.85 627.246   1
   1 -16 -12   84.49 183.633   1
   1 -16 -12 -216.84 555.912   1
  -1  16 -12  157.24 476.064   1
  -1  16 -12  188.65 348.249   1
  -1 -16 -12  -18.37 181.930   1
  -1 -16 -12  -30.19 695.647   1
  -1  16  12  -62.06 142.952   1
  -1  16  12  -93.65 108.325   1
  -1  16  12  124.22 575.969   1
   1 -16  12   67.52 482.024   1
   1  17   1  736.42 582.686   1
   1  17   1 1084.20 505.771   1
   1  17   1 1475.87 446.263   1
   1 -17  -1 1097.44 534.531   1
   1 -17  -1 1491.01 653.074   1
  -1  17  -1 -178.33 709.555   1
  -1  17  -1 1267.74 582.497   1
  -1  17  -1 3379.37 1175.02   1
  -1 -17   1 1141.91 330.179   1
  -1 -17  -1  573.89 460.737   1
  -1 -17  -1  540.49 354.493   1
  -1  17   1 3029.33 1140.02   1
  -1  17   1  877.86 615.988   1
  -1  17   1 2112.58 870.671   1
   1 -17   1 1368.97 629.801   1
   1 -17   1 1601.70 659.602   1
   1  17  -1 1258.28 379.659   1
   1  17   2   48.69 360.454   1
   1  17   2  684.39 386.660   1
   1  17   2  149.67 295.742   1
   1 -17  -2 -581.27 501.797   1
   1 -17  -2   34.16 296.783   1
   1 -17  -2  221.95 685.524   1
  -1  17  -2  613.24 849.573   1
  -1  17  -2  969.72 435.004   1
  -1  17  -2   81.27 361.116   1
  -1 -17   2  345.13 332.450   1
  -1 -17  -2  411.45 201.892   1
  -1 -17  -2 -431.03 486.660   1
  -1 -17  -2  833.68 446.452   1
  -1  17   2  452.22 305.203   1
  -1  17   2  199.05 810.974   1
  -1  17   2  210.60 530.274   1
   1 -17   2  323.27 375.118   1
   1 -17   2 -143.05 207.568   1
   1 -17   2  898.30 453.737   1
   1  17  -2 -204.82 234.910   1
   1 -17  -3 1729.42 762.535   1
   1 -17  -3 -392.90 627.246   1
  -1  17  -3 2066.22 957.426   1
  -1  17  -3 8141.90 3216.65   1
  -1 -17  -3  123.18 605.960   1
  -1  17   3 2185.43 901.702   1
   1 -17   3 1415.33 720.056   1
   1 -17   3 7306.52 2771.05   1
   1  17   4  303.22 293.472   1
   1  17   4  163.86 402.270   1
   1 -17  -4   38.03 288.458   1
   1 -17  -4  -69.91 552.223   1
  -1  17  -4  456.67 532.355   1
  -1  17  -4 -681.93 947.965   1
  -1 -17  -4  -15.96 557.048   1
  -1 -17  -4   43.42 330.274   1
  -1  17   4  -93.48 238.127   1
  -1  17   4 -317.41 606.338   1
   1 -17   4  375.12 494.039   1
   1 -17   4  496.69 396.310   1
   1  17   5  633.30 359.602   1
   1  17   5  240.21 484.011   1
   1 -17  -5 -179.75 506.054   1
   1 -17  -5  340.87 305.676   1
  -1  17  -5  -59.51 530.652   1
  -1  17  -5  814.76 976.347   1
  -1 -17  -5  596.69 368.022   1
  -1 -17  -5  148.72 635.004   1
  -1  17   5  493.38 298.675   1
  -1  17   5  473.23 616.556   1
   1 -17   5  128.95 426.963   1
   1 -17   5 -326.11 413.245   1
   1  17   6  475.02 298.297   1
   1  17   6  357.33 553.736   1
   1 -17  -6  207.00 552.507   1
   1 -17  -6  545.22 317.880   1
   1 -17  -6  160.83 545.884   1
  -1  17  -6 -337.37 474.739   1
  -1  17  -6   68.30 315.515   1
  -1  17  -6  330.84 978.239   1
  -1 -17  -6  755.16 400.189   1
  -1 -17  -6  -17.06 768.495   1
  -1  17   6  263.10 224.125   1
  -1  17   6  -18.72 552.601   1
  -1  17   6  203.03 477.388   1
   1 -17   6 -129.61 500.473   1
   1 -17   6 -133.77 427.341   1
   1  17   7 1295.17 557.615   1
   1 -17  -7  466.22 310.974   1
   1 -17  -7  219.49 449.006   1
   1 -17  -7 -164.24 507.757   1
  -1  17  -7    4.06 351.466   1
  -1  17  -7   -1.82 502.459   1
  -1 -17  -7  247.87 614.569   1
  -1 -17  -7  939.92 462.157   1
  -1  17   7 -447.40 496.310   1
  -1  17   7  614.10 317.975   1
  -1  17   7 -434.91 529.801   1
   1 -17   7  345.22 405.771   1
   1 -17   7   60.31 257.899   1
   1  17   8  524.41 286.944   1
   1  17   8 -107.95 434.531   1
   1  17   8 -283.92 626.584   1
   1 -17  -8 -375.21 404.541   1
   1 -17  -8  584.01 578.524   1
   1 -17  -8  154.49 212.110   1
  -1  17  -8  172.56 451.466   1
  -1  17  -8  357.43 449.763   1
  -1  17  -8  228.38 1261.12   1
  -1 -17  -8  419.87 291.296   1
  -1 -17  -8  819.58 487.701   1
  -1 -17  -8 -157.14 712.014   1
  -1  17   8 -363.58 429.990   1
  -1  17   8  143.90 193.093   1
  -1  17   8  424.12 553.358   1
   1 -17   8   23.11 343.235   1
   1 -17   8  209.08 333.396   1
   1 -17   8  356.48 823.556   1
   1  17   9   41.76 371.712   1
   1  17   9 -180.04 535.099   1
   1 -17  -9   32.12 109.177   1
   1 -17  -9  559.60 293.377   1
   1 -17  -9 -151.47 451.277   1
   1 -17  -9  897.26 435.099   1
  -1  17  -9  258.47 389.971   1
  -1  17  -9  270.48 479.659   1
  -1  17  -9 -1626.3 1521.29   1
  -1 -17  -9  828.95 391.390   1
  -1 -17  -9 -139.07 570.482   1
  -1 -17  -9  106.53 331.031   1
  -1  17   9   18.38 509.176   1
  -1  17   9  896.03 448.628   1
  -1  17   9   85.20 176.916   1
   1 -17   9  163.29 362.630   1
   1 -17   9 -228.38 936.612   1
   1 -17   9 -118.54 315.421   1
   1  17  10 -109.74 357.616   1
   1  17  10   38.70 182.308   1
   1  17  10 -635.67 582.308   1
   1 -17 -10  -78.27 185.336   1
   1 -17 -10  123.37 322.800   1
   1 -17 -10  -70.18 428.760   1
  -1  17 -10 -101.14 372.280   1
  -1  17 -10  -32.18 492.526   1
  -1  17 -10  -77.49 1642.38   1
  -1 -17 -10  144.18 210.974   1
  -1 -17 -10  145.22 340.965   1
  -1 -17 -10 -313.62 596.120   1
  -1  17  10  223.27 540.586   1
  -1  17  10  354.68 388.458   1
  -1  17  10  -70.52 182.876   1
   1 -17  10  -85.19 409.366   1
   1 -17  10 -910.12 1148.53   1
   1 -17  10   32.53 281.267   1
   1  17  11   18.23 414.285   1
   1  17  11 -114.76 164.617   1
   1  17  11 -392.81 581.646   1
   1 -17 -11  120.34 177.010   1
   1 -17 -11 -117.03 329.517   1
   1 -17 -11  -64.48 114.380   1
   1 -17 -11  -82.06 471.333   1
  -1  17 -11 -173.70 348.439   1
  -1  17 -11  271.71 515.515   1
  -1  17 -11 -1767.3 2216.65   1
  -1 -17 -11  -48.57 628.287   1
  -1 -17 -11 -131.50 180.511   1
  -1 -17 -11  186.38 323.652   1
  -1  17  11   76.49 530.558   1
  -1  17  11  102.18 457.048   1
  -1  17  11  -28.97 176.253   1
   1 -17  11  149.95 456.480   1
   1 -17  11  503.31 1370.86   1
   1  18   1   61.41 297.445   1
   1  18   1 -190.26 450.615   1
   1  18   1  318.54 207.852   1
   1 -18  -1  482.78 361.778   1
   1 -18  -1  155.63 268.685   1
   1 -18  -1  -43.34 384.673   1
  -1  18  -1  993.38 490.444   1
  -1  18  -1  130.65 321.949   1
  -1  18  -1 -975.40 712.204   1
  -1 -18   1  405.01 182.876   1
  -1 -18   1  700.19 350.520   1
  -1 -18  -1  456.20 229.612   1
  -1 -18  -1  412.49 412.772   1
  -1 -18  -1  746.74 429.517   1
  -1  18   1  544.94 370.388   1
  -1  18   1  180.23 520.151   1
  -1  18   1  -49.41 454.210   1
   1 -18   1  375.12 271.618   1
   1 -18   1  291.49 357.616   1
   1 -18   1   20.83 265.941   1
   1  18  -1  726.68 421.854   1
   1  18  -1  196.50 191.296   1
   1 -18  -2  214.00 460.927   1
   1 -18  -2 3223.27 1300.85   1
  -1  18  -2 1210.97 913.717   1
  -1 -18  -2   85.93 459.886   1
  -1  18   2 3778.61 1496.69   1
  -1  18   2  532.45 527.246   1
  -1  18   2 2280.98 834.909   1
   1  18  -2  684.67 260.454   1
   1  18   3  -49.65 250.142   1
   1  18   3 -279.94 277.105   1
   1  18   3  167.64 345.127   1
   1 -18  -3  127.25 305.203   1
   1 -18  -3   -4.68 432.355   1
  -1  18  -3  -68.67 395.175   1
  -1  18  -3 -331.60 882.308   1
  -1 -18   3 -134.82 323.462   1
  -1 -18  -3 -166.32 539.072   1
  -1 -18  -3 -325.83 317.313   1
  -1 -18  -3   15.35 152.791   1
  -1  18   3  323.37 270.104   1
  -1  18   3   98.39 515.420   1
   1 -18   3  429.99 429.422   1
   1 -18   3  125.07  74.456   1
   1 -18   3  372.75 336.897   1
   1  18   4 1901.61 785.240   1
   1  18   4 1088.93 525.922   1
   1 -18  -4 2007.57 834.058   1
   1 -18  -4 -418.83 488.930   1
  -1  18  -4 -284.67 1005.68   1
  -1 -18  -4 2360.45 972.563   1
  -1 -18  -4  -14.57 554.966   1
  -1  18   4 1988.65 810.974   1
  -1  18   4  801.80 647.587   1
   1 -18   4 1221.38 591.201   1
   1  18   5  724.12 368.306   1
   1  18   5   -7.38 465.184   1
   1 -18  -5  -98.11 243.614   1
   1 -18  -5  475.21 445.127   1
  -1  18  -5 -121.57 414.853   1
  -1  18  -5 -536.71 994.323   1
  -1 -18  -5   92.42 605.960   1
  -1 -18  -5  341.82 288.647   1
  -1  18   5  509.46 283.065   1
  -1  18   5 -204.45 507.000   1
   1 -18   5   90.91 373.320   1
   1 -18   5  254.30 436.896   1
   1  18   6  594.80 562.819   1
   1 -18  -6  222.71 441.248   1
  -1  18  -6 -1529.8 1225.16   1
  -1 -18  -6 -122.80 653.547   1
  -1  18   6 2045.41 828.381   1
  -1  18   6 3701.04 1234.63   1
  -1  18   6 1225.16 638.315   1
   1 -18   6  137.65 598.675   1
   1 -18   6 1283.82 676.726   1
   1  18   7  487.70 288.836   1
   1  18   7 -327.15 590.444   1
   1 -18  -7  745.51 378.997   1
   1 -18  -7  -72.29 494.891   1
   1 -18  -7  360.64 485.430   1
  -1  18  -7  150.61 457.994   1
  -1  18  -7  180.23 341.721   1
  -1  18  -7    7.55 1192.05   1
  -1 -18  -7  644.75 355.250   1
  -1 -18  -7   87.10 555.156   1
  -1  18   7  502.27 466.509   1
  -1  18   7  335.95 232.829   1
  -1  18   7  145.98 570.671   1
   1 -18   7  -81.10 737.748   1
   1 -18   7   -0.65 341.911   1
   1  18   8 3255.44 1283.82   1
   1  18   8 2681.17 906.243   1
   1  18   8  632.83 602.932   1
   1 -18  -8 1172.18 529.895   1
   1 -18  -8 2122.99 855.723   1
   1 -18  -8  -57.66 415.894   1
  -1  18  -8 -2674.5 1641.44   1
  -1  18  -8   93.54 363.576   1
  -1 -18  -8 2578.05 1033.11   1
  -1 -18  -8  -31.55 476.537   1
  -1  18   8 2513.72 868.022   1
  -1  18   8 2524.12 1001.89   1
  -1  18   8 -177.48 519.110   1
   1 -18   8  294.04 915.988   1
   1 -18   8   20.59 267.928   1
   1  18   9  -83.73 394.512   1
   1  18   9  376.63 236.991   1
   1  18   9 -106.91 530.463   1
   1 -18  -9  355.72 466.982   1
   1 -18  -9   -1.84 417.597   1
   1 -18  -9   51.67 186.282   1
  -1  18  -9 -247.87 386.092   1
  -1  18  -9 -105.39 413.623   1
  -1  18  -9 1171.24 1581.83   1
  -1 -18  -9   -2.55 215.705   1
  -1 -18  -9   51.44 363.860   1
  -1 -18  -9  -39.03 601.135   1
  -1  18   9  263.39 391.863   1
  -1  18   9 -111.26 467.833   1
  -1  18   9  120.34 173.794   1
   1 -18   9 -378.24 346.641   1
   1 -18   9   45.96 335.004   1
   1 -18   9 -386.38 1044.46   1
   1  18  10 -283.44 396.594   1
   1  18  10  -56.14 173.131   1
   1  18  10  418.35 607.757   1
   1 -18 -10  746.17 343.992   1
   1 -18 -10  316.08 340.302   1
   1 -18 -10 -216.75 444.938   1
  -1  18 -10 -142.38 487.228   1
  -1  18 -10   51.00 345.506   1
  -1  18 -10 -2141.0 2017.03   1
  -1 -18 -10 -471.14 372.374   1
  -1 -18 -10  265.18 617.975   1
  -1  18  10  -24.78 486.471   1
  -1  18  10   74.77 360.738   1
  -1  18  10  173.04 187.039   1
   1 -18  10  298.86 1203.40   1
   1 -18  10  -74.43 268.306   1
   1 -18  10 -159.32 396.026   1
   1  19   1 -257.52 259.413   1
   1  19   1  156.76 481.267   1
   1  19   1   -3.28 200.378   1
   1 -19  -1  221.38 267.266   1
   1 -19  -1 -198.68 342.762   1
   1 -19  -1  249.10 286.092   1
  -1  19  -1   69.09 281.173   1
  -1  19  -1 -896.03 724.503   1
  -1  19  -1  493.28 367.928   1
  -1 -19   1  -52.52 231.788   1
  -1 -19   1    6.21 138.600   1
  -1 -19  -1 -299.53 414.758   1
  -1 -19  -1  -50.83 266.698   1
  -1 -19  -1  517.69 252.507   1
  -1  19   1 -115.89 494.039   1
  -1  19   1  101.23 242.762   1
  -1  19   1   55.27 466.225   1
   1 -19   1  218.45 294.796   1
   1 -19   1  -21.74 231.031   1
   1 -19   1 -146.64 282.214   1
   1  19  -1   -6.99 270.104   1
   1  19  -1   10.74 174.077   1
   1  19   2  -26.08 418.921   1
   1  19   2  187.89 242.005   1
   1  19   2   10.34 301.135   1
   1 -19  -2 -118.73 366.509   1
   1 -19  -2 -448.91 378.713   1
   1 -19  -2 -203.88 285.714   1
  -1  19  -2 -169.44 825.732   1
  -1  19  -2  122.80 214.002   1
  -1  19  -2  122.42 298.770   1
  -1 -19   2   82.61 283.349   1
  -1 -19   2   58.33  84.021   1
  -1 -19  -2   48.78 275.307   1
  -1 -19  -2  291.39 175.213   1
  -1 -19  -2 -149.57 478.902   1
  -1  19   2   88.40 231.031   1
  -1  19   2  239.07 468.685   1
  -1  19   2 -191.30 465.752   1
   1 -19   2  265.18 311.542   1
   1 -19   2    8.31 304.635   1
   1 -19   2 -175.69 229.328   1
   1  19  -2    4.02 255.440   1
   1  19  -2  -16.05 147.398   1
   1  19   3  342.67 268.401   1
   1  19   3  933.40 473.888   1
   1 -19  -3  641.44 376.253   1
   1 -19  -3  176.54 377.861   1
  -1  19  -3 2488.17 1337.75   1
  -1  19  -3   64.63 322.989   1
  -1 -19   3   36.13 328.193   1
  -1 -19  -3  -20.66 570.577   1
  -1 -19  -3   65.65 268.212   1
  -1 -19  -3   -8.06 132.261   1
  -1  19   3  480.23 289.404   1
  -1  19   3  505.68 520.056   1
  -1  19   3   56.99 614.474   1
   1 -19   3  -65.29 338.789   1
   1 -19   3   46.63  62.460   1
   1  19   4   98.49 233.869   1
   1  19   4 -165.37 394.985   1
   1 -19  -4  -91.09 262.724   1
   1 -19  -4  -90.07 394.891   1
  -1  19  -4 -162.35 1003.78   1
  -1  19  -4  375.02 408.703   1
  -1 -19   4  -23.65 382.213   1
  -1 -19  -4  352.51 567.171   1
  -1 -19  -4  112.30 293.188   1
  -1  19   4 -162.82 212.299   1
  -1  19   4 -173.51 489.120   1
   1 -19   4  -80.42 358.467   1
   1 -19   4  220.62 392.999   1
   1  19   5    4.57 197.351   1
   1  19   5  684.39 526.300   1
   1 -19  -5  215.80 242.762   1
   1 -19  -5  259.89 421.286   1
  -1  19  -5 -133.49 383.160   1
  -1  19  -5 -1497.6 1253.55   1
  -1 -19  -5 -178.24 579.375   1
  -1 -19  -5  223.56 280.227   1
  -1  19   5    5.96 186.849   1
  -1  19   5 -190.35 505.581   1
   1 -19   5   93.87 350.236   1
   1 -19   5   78.72 490.444   1
   1  19   6  217.22 231.693   1
   1  19   6 -176.82 500.189   1
   1 -19  -6 -188.17 230.369   1
   1 -19  -6   -6.19 446.830   1
  -1  19  -6  213.53 423.841   1
  -1  19  -6 -2568.6 1565.75   1
  -1 -19  -6  328.38 274.740   1
  -1 -19  -6  -83.20 622.421   1
  -1  19   6   50.42 203.027   1
  -1  19   6  -37.55 408.893   1
  -1  19   6   70.61 560.075   1
   1 -19   6  156.58 374.172   1
   1 -19   6  714.85 728.003   1
   1  19   7  341.53 241.627   1
   1  19   7   19.42 498.391   1
   1 -19  -7  366.98 501.797   1
   1 -19  -7  188.74 235.856   1
   1 -19  -7  171.52 417.597   1
  -1  19  -7  -41.41 425.354   1
  -1  19  -7  126.40 285.998   1
  -1  19  -7 -1470.2 1416.27   1
  -1 -19  -7  262.82 247.020   1
  -1 -19  -7  -71.36 476.253   1
  -1  19   7   26.46 177.483   1
  -1  19   7  747.21 547.114   1
  -1  19   7  406.91 424.598   1
   1 -19   7 -254.21 814.569   1
   1 -19   7 -230.94 320.624   1
   1  19   8  228.76 213.339   1
   1  19   8  791.67 477.388   1
   1  19   8 -168.12 506.622   1
   1 -19  -8   74.57 206.338   1
   1 -19  -8   83.31 431.788   1
   1 -19  -8  271.71 475.591   1
  -1  19  -8 -125.64 336.518   1
  -1  19  -8 -792.71 1470.20   1
  -1  19  -8   34.13 417.313   1
  -1 -19  -8   98.68 218.448   1
  -1 -19  -8  133.11 511.920   1
  -1  19   8   62.79 499.905   1
  -1  19   8  207.28 443.897   1
  -1  19   8 -188.08 194.040   1
   1 -19   8  134.06 987.700   1
   1 -19   8  187.51 311.636   1
   1  19   9  268.59 429.422   1
   1  19   9   26.26 178.808   1
   1  19   9  264.43 564.049   1
   1 -19  -9  110.41 187.795   1
   1 -19  -9   60.37 422.327   1
   1 -19  -9 -137.18 431.409   1
  -1  19  -9   39.38 373.983   1
  -1  19  -9 -185.24 406.054   1
  -1  19  -9  323.08 1679.28   1
  -1 -19  -9 -175.87 215.232   1
  -1 -19  -9 1228.95 562.724   1
  -1 -19  -9  318.64 652.601   1
  -1  19   9   84.42 507.663   1
  -1  19   9 -301.80 449.858   1
  -1  19   9  243.80 190.255   1
   1 -19   9  945.60 1204.35   1
   1 -19   9   52.68 268.117   1
   1 -19   9  -98.68 295.553   1
   1  19  10  216.75 203.689   1
   1  19  10  293.38 599.905   1
   1 -19 -10   38.36 181.078   1
   1 -19 -10  -18.86 502.081   1
  -1  19 -10 -142.95 463.860   1
  -1  19 -10 -119.30 373.226   1
  -1 -19 -10  144.56 199.621   1
  -1 -19 -10 -314.76 676.915   1
  -1  19  10   97.16 174.267   1
  -1  19  10 -156.76 515.231   1
   1 -19  10   39.59 265.373   1
   1 -19  10   24.86 364.806   1
   1  20   1 -388.08 512.298   1
   1  20   1  200.57 257.805   1
   1  20   1   51.74 196.499   1
   1 -20  -1    2.42 271.144   1
   1 -20  -1  121.29 265.468   1
   1 -20  -1   61.16 277.578   1
  -1  20  -1   99.34 271.712   1
  -1  20  -1  249.57 282.308   1
  -1  20  -1 -312.11 664.995   1
  -1 -20   1  508.32 324.314   1
  -1 -20   1  145.32 144.182   1
  -1 -20  -1  111.26 173.415   1
  -1 -20  -1 -118.07 413.528   1
  -1 -20  -1 -184.67 287.039   1
  -1  20   1  465.28 318.827   1
  -1  20   1  366.70 411.447   1
  -1  20   1  336.42 514.001   1
   1 -20   1   50.51 293.756   1
   1 -20   1  106.72 281.741   1
   1 -20   1  227.25 257.899   1
   1  20  -1   73.95 253.642   1
   1  20  -1   -4.28 167.739   1
   1  20   2 1433.30 617.123   1
   1  20   2 -537.37 512.488   1
   1 -20  -2  122.80 291.107   1
   1 -20  -2  223.94 370.955   1
   1 -20  -2   78.02 321.381   1
  -1  20  -2 -131.31 887.227   1
  -1  20  -2  537.65 357.426   1
  -1 -20   2  615.14 385.998   1
  -1 -20  -2 -414.57 486.471   1
  -1  20   2  117.03 233.680   1
  -1  20   2  726.96 561.778   1
  -1  20   2  456.39 435.950   1
   1 -20   2  194.04 246.830   1
   1 -20   2 1174.08 552.412   1
   1 -20   2  446.36 352.318   1
   1  20  -2  597.92 364.900   1
   1  20  -2  -68.03 141.154   1
   1  20   3  165.94 235.288   1
   1  20   3   38.45 400.283   1
   1  20   3  215.61 351.182   1
   1 -20  -3 -187.61 280.511   1
   1 -20  -3  116.37 335.667   1
   1 -20  -3 -621.57 539.167   1
  -1  20  -3 -1053.0 1109.74   1
  -1  20  -3  120.81  88.032   1
  -1  20  -3   91.96 299.337   1
  -1 -20   3  -50.89 373.226   1
  -1 -20  -3  413.81 315.137   1
  -1 -20  -3   66.72 143.141   1
  -1 -20  -3  260.08 574.645   1
  -1  20   3  -52.05 445.695   1
  -1  20   3   67.49 197.824   1
  -1  20   3 -903.03 725.922   1
   1 -20   3  -90.35 301.797   1
   1 -20   3   88.55  77.143   1
   1 -20   3  -22.06 394.985   1
   1  20  -3 -201.61 309.933   1
   1  20  -3   81.86 343.141   1
   1  20   4  846.92 404.446   1
   1  20   4  107.66 392.620   1
   1 -20  -4 1579.94 678.334   1
   1 -20  -4   36.80 423.084   1
  -1  20  -4  -41.26 1176.91   1
  -1  20  -4  -12.67 350.993   1
  -1 -20   4  785.62 553.169   1
  -1 -20  -4 1093.66 517.975   1
  -1 -20  -4  383.35 531.315   1
  -1  20   4  481.08 278.051   1
  -1  20   4  368.59 556.669   1
   1 -20   4  501.23 392.999   1
   1 -20   4 -140.68 463.292   1
   1  20   5  395.08 244.749   1
   1  20   5  120.44 463.386   1
   1 -20  -5  245.70 252.885   1
   1 -20  -5  -91.95 448.533   1
  -1  20  -5 -191.67 1231.79   1
  -1  20  -5  -62.31 343.519   1
  -1 -20   5  288.46 609.649   1
  -1 -20  -5  -78.68 536.423   1
  -1 -20  -5  233.77 269.158   1
  -1  20   5  441.53 258.940   1
  -1  20   5  -45.21 555.629   1
   1 -20   5 -637.65 400.000   1
   1 -20   5  349.20 616.367   1
   1  20   6  265.28 232.355   1
   1  20   6 -116.93 425.638   1
   1 -20  -6  212.30 246.357   1
   1 -20  -6   32.81 389.309   1
  -1  20  -6 -207.38 351.655   1
  -1  20  -6 -671.71 1267.74   1
  -1 -20  -6  193.85 532.734   1
  -1 -20  -6  284.29 255.440   1
  -1  20   6  320.34 225.828   1
  -1  20   6 -112.20 471.523   1
   1 -20   6  191.86 352.034   1
   1 -20   6  880.13 780.889   1
   1  20   7   68.79 205.771   1
   1  20   7 -314.95 490.066   1
   1 -20  -7   67.51 220.151   1
   1 -20  -7   33.37 411.920   1
   1 -20  -7 1155.15 631.220   1
  -1  20  -7  580.13 454.115   1
  -1  20  -7  128.86 1455.06   1
  -1 -20  -7  -50.31 227.531   1
  -1 -20  -7  265.85 571.712   1
  -1  20   7  198.86 437.559   1
  -1  20   7  164.05 191.201   1
  -1  20   7 -210.60 482.213   1
   1 -20   7 1449.38 1029.33   1
   1 -20   7  -12.76 320.813   1
   1  20   8  265.75 231.693   1
   1  20   8 -144.65 494.323   1
   1 -20  -8  635.67 320.908   1
   1 -20  -8  182.50 480.983   1
   1 -20  -8  376.16 440.397   1
  -1  20  -8   55.44 385.809   1
  -1  20  -8  -71.44 329.328   1
  -1  20  -8 -1655.6 1724.69   1
  -1 -20  -8  441.63 274.929   1
  -1 -20  -8  206.91 492.431   1
  -1  20   8 -459.22 481.551   1
  -1  20   8  401.99 238.978   1
  -1  20   8 -129.99 482.213   1
   1 -20   8  103.78 1058.66   1
   1 -20   8 -443.90 334.248   1
   1  20   9   85.51 183.349   1
   1  20   9 -221.85 553.074   1
   1 -20  -9  118.45 188.174   1
   1 -20  -9 -158.47 425.449   1
  -1  20  -9   20.56 368.212   1
  -1  20  -9  296.22 391.580   1
  -1 -20  -9  187.61 210.407   1
  -1 -20  -9   52.67 521.475   1
  -1  20   9  -30.71 161.968   1
  -1  20   9 -222.89 469.631   1
   1 -20   9 -331.03 301.703   1
   1  21   1 1128.66 507.947   1
   1  21   1 -761.49 682.024   1
   1  21   1   25.56 185.336   1
   1 -21  -1 -134.91 298.013   1
   1 -21  -1  -38.44 296.310   1
   1 -21  -1  114.10 271.428   1
  -1  21  -1  572.75 341.911   1
  -1  21  -1 -402.93 840.207   1
  -1 -21   1  -10.88 322.422   1
  -1 -21   1  358.66 182.970   1
  -1 -21  -1  108.61 222.043   1
  -1 -21  -1 -376.82 386.944   1
  -1  21   1  353.74 277.010   1
  -1  21   1 -907.95 685.051   1
   1 -21   1  949.86 463.386   1
   1 -21   1  -64.55 304.352   1
   1 -21   1   33.56 282.497   1
   1  21  -1  239.36 263.103   1
   1  21  -1  177.20 161.778   1
   1  21   2  160.83 564.995   1
   1  21   2   30.00 222.043   1
   1  21   2 -138.32 270.955   1
   1 -21  -2  -48.39 425.638   1
   1 -21  -2 -233.30 286.282   1
   1 -21  -2   31.72 348.439   1
  -1  21  -2  -22.68 214.475   1
  -1  21  -2  914.47 1039.73   1
  -1  21  -2  124.69 256.859   1
  -1 -21   2 -229.23 380.132   1
  -1 -21   2  105.68  91.504   1
  -1 -21  -2   43.40 269.631   1
  -1 -21  -2  953.64 411.447   1
  -1 -21  -2   85.86 420.624   1
  -1  21   2  330.65 493.850   1
  -1  21   2 -109.18 219.300   1
  -1  21   2 -404.82 590.633   1
   1 -21   2  -90.35 258.656   1
   1 -21   2  218.07 221.192   1
   1 -21   2  426.87 412.204   1
   1  21  -2 -147.68 251.845   1
   1  21  -2  -34.77 142.479   1
   1  21   3  841.06 596.120   1
   1  21   3 1194.89 525.733   1
   1 -21  -3 1339.64 593.661   1
   1 -21  -3   -4.16 629.422   1
   1 -21  -3  219.11 364.049   1
  -1  21  -3 1298.96 1314.10   1
  -1 -21   3  343.80 460.643   1
  -1 -21  -3  303.59 197.824   1
  -1 -21  -3   89.03 508.798   1
  -1 -21  -3 1056.76 504.068   1
  -1  21   3 1103.12 478.051   1
  -1  21   3  459.13 472.280   1
  -1  21   3 -595.27 743.424   1
   1 -21   3  529.23 164.711   1
   1  21  -3  148.53 249.479   1
   1  21  -3  108.99 301.703   1
   1  21   4  231.60 207.001   1
   1  21   4  -82.70 327.530   1
   1 -21  -4  350.99 290.255   1
   1 -21  -4  110.88 367.360   1
  -1  21  -4  324.41 1224.22   1
  -1  21  -4 -111.16 313.718   1
  -1 -21   4   61.58 494.985   1
  -1 -21  -4  423.08 317.218   1
  -1 -21  -4 -291.01 497.256   1
  -1  21   4   20.71 183.254   1
  -1  21   4   87.34 438.599   1
   1 -21   4  272.28 320.813   1
   1 -21   4  230.94 520.529   1
   1  21   5  -34.34 213.056   1
   1  21   5 -172.56 438.599   1
   1 -21  -5  -13.86 233.396   1
   1 -21  -5 -108.33 390.823   1
  -1  21  -5 -416.56 1267.74   1
  -1  21  -5  -48.63 326.584   1
  -1 -21   5  708.80 701.324   1
  -1 -21  -5  254.40 274.834   1
  -1 -21  -5 -272.37 540.964   1
  -1  21   5 -140.96 190.634   1
  -1  21   5  141.91 480.132   1
   1 -21   5   15.70 305.108   1
   1 -21   5 -209.65 623.840   1
   1  21   6  317.03 254.304   1
   1  21   6  -29.27 419.867   1
   1 -21  -6  182.12 235.005   1
   1 -21  -6  379.38 437.842   1
  -1  21  -6   56.56 358.467   1
  -1  21  -6  561.68 1444.65   1
  -1 -21   6  931.22 897.066   1
  -1 -21  -6   24.21 590.160   1
  -1 -21  -6  143.80 259.697   1
  -1  21   6 -155.25 199.716   1
  -1  21   6   51.51 474.361   1
   1 -21   6  100.38 357.710   1
   1 -21   6 -768.31 838.031   1
   1  21   7  777.48 367.644   1
   1  21   7  268.50 473.888   1
   1 -21  -7 1041.63 460.643   1
   1 -21  -7   39.07 429.990   1
  -1  21  -7  -40.28 325.260   1
  -1  21  -7 -1300.9 1636.71   1
  -1 -21  -7  122.33 554.588   1
  -1 -21  -7  321.48 264.900   1
  -1  21   7  767.36 511.163   1
  -1  21   7 1284.77 540.586   1
  -1  21   7  169.73 486.092   1
   1 -21   7 -1314.1 1134.34   1
   1  21   8  257.14 214.759   1
   1  21   8   84.47 529.044   1
   1 -21  -8   -0.23 198.108   1
   1 -21  -8   97.45 444.938   1
  -1  21  -8  233.11 395.175   1
  -1  21  -8  -59.54 328.287   1
  -1 -21  -8  155.44 233.396   1
  -1 -21  -8 -475.59 521.570   1
  -1  21   8   57.82 174.267   1
  -1  21   8 -465.94 491.958   1
   1 -21   8  -81.82 293.188   1
   1  22   1 -703.88 682.308   1
   1  22   1  140.49 217.502   1
   1  22   1  106.15 153.075   1
   1 -22  -1 -116.65 318.164   1
   1 -22  -1   -3.89 258.846   1
   1 -22  -1 -173.32 263.008   1
  -1  22  -1  251.56 251.655   1
  -1  22  -1  180.23 850.046   1
  -1  22  -1  248.82 252.601   1
  -1 -22   1   60.79 346.830   1
  -1 -22   1  -82.65 247.587   1
  -1 -22   1    8.39 168.969   1
  -1 -22  -1 -279.94 270.671   1
  -1 -22  -1  150.90 349.195   1
  -1 -22  -1 -319.68 265.657   1
  -1  22   1  194.80 225.449   1
  -1  22   1  181.93 359.697   1
  -1  22   1  693.94 685.619   1
   1 -22   1  354.02 280.038   1
   1 -22   1 -212.20 260.265   1
   1 -22   1 -119.49 330.463   1
   1  22  -1  259.13 229.896   1
   1  22  -1  999.05 920.151   1
   1  22  -1   -2.52 142.952   1
   1  22   2  227.91 230.936   1
   1  22   2 -451.75 635.383   1
   1  22   2  301.04 260.075   1
   1 -22  -2 -904.07 640.208   1
   1 -22  -2 -212.30 272.847   1
   1 -22  -2   76.99 295.553   1
  -1  22  -2 -1264.9 1148.53   1
  -1  22  -2  186.85 201.608   1
  -1  22  -2  166.23 252.034   1
  -1 -22   2  204.73 413.623   1
  -1 -22   2  -28.23  98.581   1
  -1 -22  -2  297.26 291.958   1
  -1 -22  -2  463.39 288.458   1
  -1 -22  -2 -186.28 405.865   1
  -1  22   2  -99.53 398.297   1
  -1  22   2  -61.50 203.784   1
  -1  22   2 -497.07 630.274   1
   1 -22   2 -130.75 261.873   1
   1 -22   2   64.00 212.866   1
   1 -22   2  382.97 428.760   1
   1  22  -2  -22.65 226.490   1
   1  22  -2 -208.99 165.847   1
   1  22   3   38.59 564.522   1
   1  22   3  256.48 235.761   1
   1  22   3  -44.26 316.934   1
   1 -22  -3  107.47 323.935   1
   1 -22  -3 -694.23 721.286   1
   1 -22  -3 -199.53 275.875   1
  -1  22  -3  -15.70  95.648   1
  -1  22  -3 -1787.1 1403.97   1
  -1  22  -3  -68.23 261.684   1
  -1 -22   3  273.23 476.537   1
  -1 -22   3  103.03 120.908   1
  -1 -22  -3   54.20 262.724   1
  -1 -22  -3  -50.40 182.781   1
  -1 -22  -3   47.96 566.698   1
  -1  22   3 -279.66 417.407   1
  -1  22   3  -22.78 202.649   1
  -1  22   3  261.59 709.271   1
   1 -22   3  -70.17 270.955   1
   1 -22   3   58.91  95.080   1
   1 -22   3   17.11 469.252   1
   1  22  -3  -19.51 252.696   1
   1  22  -3  -19.35 238.505   1
   1  22   4  780.13 368.401   1
   1  22   4   28.87 427.909   1
   1  22   4 -159.79 375.118   1
   1 -22  -4  429.33 315.988   1
   1 -22  -4  -52.18 399.432   1
  -1  22  -4 -2251.7 1591.29   1
  -1  22  -4 -388.17 354.967   1
  -1 -22   4  103.69 585.619   1
  -1 -22  -4  213.91 298.959   1
  -1 -22  -4 -556.39 586.754   1
  -1  22   4  147.78 468.306   1
   1 -22   4  195.65 325.922   1
   1 -22   4  498.96 612.866   1
   1  22  -4 -371.43 347.398   1
   1  22   5  -95.27 217.218   1
   1  22   5   -1.99 443.708   1
   1 -22  -5  -70.43 236.613   1
   1 -22  -5   37.16 390.728   1
  -1  22  -5   71.67 1403.03   1
  -1  22  -5  -29.64 315.421   1
  -1 -22   5 -101.32 750.141   1
  -1 -22  -5  156.20 596.215   1
  -1 -22  -5   66.16 253.264   1
  -1  22   5   79.47 195.459   1
  -1  22   5 -131.22 468.590   1
   1 -22   5   85.38 331.599   1
   1 -22   5 -271.52 710.501   1
   1  22   6   43.08 416.083   1
   1 -22  -6  194.80 226.206   1
   1 -22  -6 -226.02 427.720   1
  -1  22  -6   -1.75 326.868   1
  -1  22  -6 -1141.9 1677.39   1
  -1 -22   6  324.22 972.563   1
  -1 -22  -6  574.83 331.977   1
  -1 -22  -6 -392.34 625.733   1
  -1  22   6  -29.96 186.376   1
  -1  22   6 -178.52 506.906   1
   1 -22   6 -197.73 315.515   1
   1 -22   6  319.39 958.372   1
   1  22   7   -0.00 514.001   1
  -1  22   7  196.69 514.380   1
   1  23   1  128.00 226.395   1
   1  23   1 -312.20 773.225   1
   1  23   1  -75.77 184.011   1
   1 -23  -1  132.36 272.753   1
   1 -23  -1    0.05 269.820   1
   1 -23  -1  339.73 400.378   1
  -1  23  -1  847.21 1089.88   1
  -1  23  -1  261.78 260.548   1
  -1 -23   1  160.45 239.640   1
  -1 -23   1  226.87 429.896   1
  -1 -23   1   54.70 168.496   1
  -1 -23  -1  208.23 279.281   1
  -1 -23  -1   31.39 398.202   1
  -1 -23  -1   95.36 295.080   1
  -1  23   1  337.27 360.738   1
  -1  23   1   32.05 222.611   1
  -1  23   1 -118.73 762.535   1
   1 -23   1  502.84 443.897   1
   1 -23   1 -231.79 264.806   1
   1 -23   1 -423.94 309.082   1
   1  23  -1 -159.79 228.098   1
   1  23  -1 -137.09 154.399   1
   1  23  -1  113.15 955.534   1
   1  23   2   54.27 713.907   1
   1  23   2  152.89 218.354   1
   1  23   2  281.93 258.751   1
   1 -23  -2  889.97 659.129   1
   1 -23  -2 -116.46 304.635   1
   1 -23  -2  -82.82 268.117   1
  -1  23  -2 -109.84 1197.73   1
  -1  23  -2  -25.79 207.001   1
  -1  23  -2  310.60 269.252   1
  -1 -23   2  111.07 487.322   1
  -1 -23   2  -16.28 111.826   1
  -1 -23  -2   28.81 262.157   1
  -1 -23  -2  229.23 298.202   1
  -1 -23  -2   93.56 447.682   1
  -1  23   2  238.88 388.458   1
  -1  23   2  -68.88 205.203   1
  -1  23   2 -155.35 685.997   1
   1 -23   2   50.70 229.423   1
   1 -23   2  104.16 234.721   1
   1 -23   2 -660.55 545.695   1
   1  23  -2   18.85 227.720   1
   1  23  -2   52.01 173.604   1
   1  23   3  180.04 706.338   1
   1 -23  -3  894.89 442.100   1
   1 -23  -3 -810.69 818.069   1
   1 -23  -3 -141.91 340.681   1
  -1  23  -3 -2504.3 1688.74   1
  -1  23  -3  279.19 281.078   1
  -1 -23   3  419.87 612.109   1
  -1 -23  -3  459.98 289.214   1
  -1 -23  -3 -435.29 598.959   1
  -1  23   3 -397.92 803.594   1
  -1  23   3  219.96 394.891   1
   1 -23   3  337.18 305.392   1
   1 -23   3  513.15 184.011   1
   1  23  -3  245.41 269.536   1
   1  23  -3 -135.38 219.867   1
   1  23   4 -331.79 511.920   1
   1  23   4 -144.56 212.772   1
   1  23   4  -34.65 356.196   1
   1 -23  -4   38.52 390.255   1
   1 -23  -4  316.65 278.429   1
  -1  23  -4 -643.14 1570.48   1
  -1  23  -4  -52.53 289.877   1
  -1 -23   4  436.61 726.300   1
  -1 -23  -4  244.94 281.646   1
  -1 -23  -4 -536.33 569.441   1
  -1 -23  -4   20.14 597.445   1
  -1  23   4   -6.69 177.862   1
  -1  23   4  141.34 431.788   1
   1 -23   4 -202.74 295.459   1
   1 -23   4  178.15 692.242   1
   1  23  -4  148.53 266.225   1
   1  23   5 -284.86 459.035   1
   1 -23  -5  183.73 239.640   1
   1 -23  -5  -70.64 430.747   1
  -1  23  -5   87.38 329.044   1
  -1 -23  -5  116.75 590.066   1
  -1 -23  -5  200.00 275.213   1
  -1  23   5 -376.63 500.946   1
   1 -23   5  161.78 317.407   1
   1  24   1  203.31 229.612   1
   1  24   1   98.01 186.187   1
   1 -24  -1   57.94 267.739   1
   1 -24  -1  -87.52 286.092   1
  -1  24  -1  110.69 223.841   1
  -1  24  -1  -54.13 263.860   1
  -1 -24   1  -78.39 214.096   1
  -1 -24   1   92.29 166.982   1
  -1 -24  -1  -35.65 397.351   1
  -1 -24  -1  187.80 267.549   1
  -1  24   1   43.64 198.297   1
  -1  24   1  -53.74 337.275   1
   1 -24   1  329.33 275.875   1
   1 -24   1  -17.89 305.487   1
   1  24  -1 -110.88 223.179   1
   1  24  -1   -8.97 143.708   1
   1  24   2  368.12 272.847   1
   1  24   2  -46.58 257.521   1
   1 -24  -2 -216.37 296.688   1
   1 -24  -2  187.04 314.191   1
  -1  24  -2  238.88 270.482   1
  -1  24  -2  269.73 237.180   1
  -1 -24   2  -81.91 120.530   1
  -1 -24  -2  456.10 336.140   1
  -1 -24  -2   -1.09 462.440   1
  -1  24   2  111.16 404.919   1
  -1  24   2  106.34 206.149   1
   1 -24   2  107.38 258.278   1
   1 -24   2 -114.00 242.384   1
   1  24  -2  241.25 270.482   1
   1  24  -2    4.72 160.265   1
  -2   0  -1  14920. 5607.37   1
  -2   0  -1 8773.88 2658.46   1
  -2   0  -1  15449. 4022.70   1
   2   0   1 6944.17 2113.53   1
   2   0   1  12384. 3225.16   1
   2   0   1  16102. 6050.14   1
  -2   0  -2 226206.  84853.   1
  -2   0  -2 141627.  36783.   1
  -2   0   2 143992.  61031.   1
   2   0   2 206717.  77531.   1
   2   0   2 140870.  36585.   1
   2   0  -2 130653.  55374.   1
  -2   0  -3 137086.  51410.   1
  -2   0  -3 128950.  33500.   1
  -2   0   3 121003.  51268.   1
   2   0   3 105393.  39527.   1
   2   0   3 105771.  27474.   1
   2   0  -3 118921.  50416.   1
  -2   0  -4 162062.  60776.   1
  -2   0  -4 128855.  33463.   1
  -2   0   4 138505.  58704.   1
   2   0   4 106906.  27758.   1
   2   0   4 127625.  47871.   1
   2   0  -4 164333.  69640.   1
  -2   0  -5  33992.  12753.   1
  -2   0   5  75572.  32034.   1
   2   0   5  27427.  10293.   1
   2   0  -5  95459.  40464.   1
  -2   0  -6  24068. 9038.78   1
   2   0   6  32885.  12337.   1
  -2   0  -7 8141.90 3159.88   1
  -2   0  -7  15194. 5715.23   1
  -2   0   7 7696.30 3266.79   1
   2   0   7 5873.22 2281.93   1
   2   0   7  20293. 7623.46   1
   2   0  -7 7844.84 3330.18   1
  -2   0  -8  34588.  13406.   1
  -2   0  -8  24437.  10359.   1
  -2   0  -8  19054. 7164.61   1
  -2   0   8  37701.  15979.   1
   2   0   8  21476. 8068.11   1
   2   0   8  41637.  16140.   1
   2   0  -8  25818.  10946.   1
  -2   0  -9  25733. 9981.07   1
  -2   0  -9  12223. 5186.37   1
  -2   0  -9 6122.04 2351.94   1
   2   0   9  32100.  12441.   1
   2   0   9 9375.58 3543.04   1
   2   0  -9  17956. 7613.05   1
  -2   0 -10  998.11 451.277   1
  -2   0 -10  708.51 311.542   1
  -2   0  10 2527.91 1078.52   1
   2   0  10 1283.82 564.049   1
   2   0  10 1033.11 422.516   1
   2   0 -10 1611.16 698.202   1
  -2   0 -11  487.80 247.303   1
  -2   0 -11  543.52 275.875   1
  -2   0 -11  472.75 679.280   1
  -2   0 -11   65.86 1026.49   1
  -2   0  11  629.04 276.726   1
   2   0  11  827.53 381.740   1
   2   0  11  711.35 622.232   1
   2   0  11  206.91 644.843   1
  -2   0 -12   60.84 563.576   1
  -2   0 -12 1157.05 476.253   1
  -2   0 -12 1595.08 691.579   1
  -2   0 -12 -380.32 637.842   1
  -2   0  12  691.20 301.513   1
   2   0  12  872.28 392.147   1
   2   0  12  608.99 552.885   1
   2   0  12  408.42 481.456   1
   2   0 -12  734.44 331.220   1
   2   0 -12  215.42 640.681   1
  -2   0 -13 -371.71 666.792   1
  -2   0 -13   89.92 558.751   1
  -2   0  13  280.13 137.654   1
  -2   0  13 -291.67 403.784   1
   2   0  13  663.48 315.799   1
   2   0  13   71.42 536.896   1
   2   0  13  105.39 430.463   1
   2   0 -13  221.57 136.329   1
   2   0 -13  484.58 616.461   1
  -2   0 -14 -778.52 958.372   1
  -2   0 -14 1195.84 525.165   1
  -2   0 -14  163.86 633.017   1
  -2   0  14 1139.07 489.309   1
  -2   0  14   29.38 470.104   1
   2   0  14 1335.85 581.173   1
   2   0  14   -5.30 733.206   1
   2   0 -14 1310.31 566.698   1
   2   0 -14 -657.52 665.846   1
  -2   0 -15 -1085.1 1144.75   1
  -2   0 -15  232.17 134.248   1
  -2   0 -15 -169.54 594.607   1
  -2   0  15  389.40 468.211   1
  -2   0  15  209.27 105.203   1
   2   0  15  296.03 167.076   1
   2   0  15  355.63 428.193   1
   2   0  15   43.39 830.463   1
   2   0 -15  222.04 124.503   1
   2   0 -15    2.20 616.650   1
  -2   0 -16  235.19 127.341   1
  -2   0 -16 -507.85 655.439   1
  -2   0  16  120.62  73.926   1
  -2   0  16  254.87 503.405   1
   2   0  16   78.89 103.973   1
   2   0  16 -246.64 439.072   1
   2   0 -16  159.70 101.135   1
   2   0 -16 -146.07 645.316   1
  -2   1   0  42223.  12725.   1
   2  -1   0  37067.  11173.   1
   2   1   1 3224.22 1245.98   1
   2   1   1 7369.91 1926.20   1
   2  -1  -1  26055.  11041.   1
  -2   1  -1 5507.09 1679.28   1
  -2   1  -1 5571.42 2118.26   1
  -2   1  -1 6861.87 1799.43   1
  -2  -1  -1 8431.40 2204.35   1
  -2   1   1  28628.  12138.   1
   2  -1   1 5520.33 1684.01   1
   2  -1   1 5862.81 1536.42   1
   2  -1   1 5048.24 1920.53   1
   2   1   2  35544.  13330.   1
   2  -1  -2  40814.  17304.   1
   2  -1  -2 1237.46 660.832   1
  -2   1  -2  14872. 5777.67   1
  -2   1  -2  35156.  13188.   1
  -2  -1  -2  38108.  14295.   1
  -2   1   2  42895.  18184.   1
  -2   1   2 1361.40 730.936   1
   2  -1   2  22006. 8538.31   1
   2  -1   2  34598.  12980.   1
   2   1   3  13226. 4967.83   1
   2   1   3  12781. 3860.92   1
   2   1   3  16736. 4362.34   1
   2  -1  -3  14938. 6334.90   1
  -2   1  -3  12233. 4751.18   1
  -2   1  -3  17020. 6387.88   1
  -2   1  -3  16263. 4244.08   1
  -2  -1   3  22271. 9442.75   1
  -2  -1  -3  12564. 3789.02   1
  -2  -1  -3  19830. 5170.29   1
  -2  -1  -3  14910. 5597.91   1
  -2   1   3  16481. 6988.64   1
   2  -1   3  15497. 5818.35   1
   2  -1   3  14371. 3745.50   1
   2  -1   3  10889. 4236.51   1
   2   1  -3  23226. 9848.62   1
   2   1   4  14863. 5580.88   1
   2   1   4  11807. 3576.16   1
   2   1   4  14134. 3691.58   1
   2  -1  -4 8706.71 3695.36   1
  -2   1  -4 3668.87 1444.65   1
  -2   1  -4  15459. 5807.94   1
  -2   1  -4  15421. 4033.11   1
  -2  -1   4 4441.81 1889.31   1
  -2  -1  -4 8988.64 2733.20   1
  -2  -1  -4  11164. 2937.56   1
  -2  -1  -4  15289. 5741.72   1
  -2   1   4 4390.72 1868.49   1
   2  -1   4  14693. 5517.50   1
   2  -1   4  12914. 3370.86   1
   2  -1   4 3873.22 1524.12   1
   2   1  -4 4336.80 1845.79   1
   2   1   5 4377.48 1658.47   1
   2   1   5 3386.94 947.019   1
   2  -1  -5 1376.54 603.216   1
  -2   1  -5 2214.76 881.645   1
  -2   1  -5 3156.10 1214.76   1
  -2  -1   5 3570.48 1519.39   1
  -2  -1  -5 4321.66 1639.54   1
  -2   1   5 1542.10 667.833   1
   2  -1   5 3235.57 899.999   1
   2  -1   5 4498.58 1705.77   1
   2  -1   5 1626.30 658.372   1
   2   1  -5 2062.44 885.619   1
   2   1   6 7905.38 2980.13   1
  -2   1  -6 5851.46 2225.16   1
  -2   1  -6 3312.20 1297.07   1
  -2   1  -6 2652.79 922.043   1
  -2  -1   6 1525.07 658.845   1
  -2  -1  -6 1016.08 635.761   1
  -2  -1  -6 6047.30 2291.39   1
   2  -1   6 8175.96 3083.25   1
   2  -1   6 4450.33 1735.10   1
   2   1  -6  911.45 411.920   1
   2   1   7 3883.63 1486.28   1
   2  -1  -7 5025.54 2137.18   1
  -2   1  -7 2460.74 992.430   1
  -2   1  -7  540.68 756.007   1
  -2  -1   7 6324.50 2684.95   1
  -2  -1  -7 -355.63 696.593   1
  -2  -1  -7 3010.40 1175.02   1
  -2   1   7 5982.02 2542.10   1
   2  -1   7 4226.11 1614.95   1
   2   1  -7 7451.27 3165.56   1
   2   1   8 4642.38 1769.16   1
  -2   1  -8 3106.90 1225.16   1
  -2   1  -8 -241.63 711.825   1
  -2  -1   8  625.45 293.661   1
  -2  -1  -8 2777.67 1110.69   1
  -2  -1  -8  -27.90 646.546   1
  -2   1   8  515.33 261.778   1
   2  -1   8 4495.74 1719.01   1
   2   1  -8  834.34 384.673   1
   2   1   9 1608.32 697.918   1
   2  -1  -9 1765.37 763.670   1
  -2   1  -9 1641.44 761.210   1
  -2   1  -9 2889.31 1238.41   1
  -2   1  -9 -455.91 1018.92   1
  -2  -1   9 3007.57 1280.98   1
  -2  -1  -9 2072.85 895.363   1
  -2  -1  -9  671.24 939.167   1
  -2  -1  -9  650.05 476.821   1
  -2   1   9 2811.73 1199.62   1
   2  -1   9 3779.56 1614.95   1
   2  -1   9 1285.71 599.432   1
   2  -1   9 2075.68 941.153   1
   2   1  -9 2696.31 1154.21   1
   2   1  10  837.75 378.713   1
   2   1  10  -66.54 367.549   1
   2   1  10  215.89 748.344   1
   2  -1 -10  461.68 235.383   1
  -2   1 -10  159.89 216.367   1
  -2   1 -10  562.44 1226.11   1
  -2   1 -10  330.84 202.176   1
  -2   1 -10  393.76 477.956   1
  -2  -1  10  419.39 195.459   1
  -2  -1 -10 -257.33 1137.18   1
  -2  -1 -10 1087.98 600.662   1
  -2   1  10  171.71 116.367   1
   2  -1  10  333.87 194.607   1
   2  -1  10  -48.98 903.027   1
   2  -1  10   91.18 379.754   1
   2  -1  10   48.80 206.906   1
   2   1 -10   86.00 130.274   1
   2   1  11  652.32 308.041   1
   2   1  11   70.53 545.789   1
   2   1  11 1305.58 807.000   1
   2  -1 -11  675.02 308.704   1
   2  -1 -11 -1028.4 966.886   1
  -2   1 -11 1383.16 616.839   1
  -2   1 -11  326.68 256.859   1
  -2   1 -11   15.15 983.916   1
  -2   1 -11  789.31 740.302   1
  -2  -1  11  899.72 389.498   1
  -2  -1 -11  545.13 279.754   1
  -2  -1 -11  634.06 947.019   1
  -2  -1 -11  380.98 628.287   1
  -2   1  11 1219.49 523.557   1
   2  -1  11  817.41 376.159   1
   2  -1  11 -212.20 599.243   1
   2  -1  11  793.85 764.048   1
   2   1 -11  650.90 297.918   1
   2   1  12   92.64 130.274   1
   2   1  12 -486.28 532.923   1
   2   1  12  311.45 440.397   1
   2  -1 -12 1068.12 466.319   1
   2  -1 -12   80.43 614.285   1
  -2   1 -12 -623.65 638.315   1
  -2   1 -12   57.94 204.636   1
  -2   1 -12  427.34 231.126   1
  -2   1 -12 -279.47 653.642   1
  -2  -1 -12  297.45 180.889   1
  -2  -1 -12  118.73 552.885   1
  -2  -1 -12 -201.14 626.679   1
  -2   1  12 -320.34 452.317   1
   2  -1  12 -295.74 499.905   1
   2  -1  12   88.59 122.043   1
   2  -1  12   97.92 481.267   1
   2   1 -12  275.59 158.089   1
   2   1 -12    3.38 662.440   1
   2   1  13  130.94 147.871   1
   2   1  13  569.82 585.146   1
   2   1  13   68.69 412.015   1
   2  -1 -13  525.73 243.614   1
   2  -1 -13 -421.48 553.926   1
  -2   1 -13 -624.22 679.659   1
  -2   1 -13 -135.29 569.252   1
  -2   1 -13  568.40 273.226   1
  -2  -1  13  129.61  78.524   1
  -2  -1  13 -157.90 470.009   1
  -2  -1 -13 -471.81 582.970   1
  -2  -1 -13  139.73 160.076   1
  -2  -1 -13 -171.71 630.652   1
  -2   1  13    2.23  60.038   1
  -2   1  13  455.91 461.116   1
   2  -1  13   93.61 147.777   1
   2  -1  13 -163.39 390.255   1
   2  -1  13  232.73 544.654   1
   2   1 -13  164.05 131.220   1
   2   1 -13    9.91 582.875   1
   2   1  14   -4.19 733.585   1
   2   1  14  228.19 150.804   1
   2   1  14 -193.28 438.410   1
   2  -1 -14  393.94 192.810   1
   2  -1 -14 -408.14 615.420   1
  -2   1 -14  658.75 297.540   1
  -2   1 -14 -262.54 867.360   1
  -2   1 -14 -421.48 614.664   1
  -2  -1  14   -4.08 426.395   1
  -2  -1  14  130.94  84.361   1
  -2  -1 -14   24.28 134.153   1
  -2  -1 -14  -24.05 619.205   1
  -2  -1 -14 -1132.4 901.324   1
  -2   1  14 -226.68 490.350   1
  -2   1  14   30.91  63.103   1
   2  -1  14  342.95 716.745   1
   2  -1  14  143.33 139.924   1
   2  -1  14  -58.66 440.870   1
   2   1 -14 -243.05 579.564   1
   2   1  15   25.64 105.771   1
   2   1  15 1066.22 956.480   1
   2   1  15  372.94 407.190   1
   2  -1 -15  156.10 102.270   1
   2  -1 -15  -40.13 575.685   1
  -2   1 -15  665.85 1077.58   1
  -2   1 -15  189.97 578.334   1
  -2   1 -15   96.69  94.077   1
  -2  -1  15  138.41 427.152   1
  -2  -1  15   19.78  52.573   1
  -2  -1 -15  199.62 964.994   1
  -2  -1 -15   97.35 596.783   1
  -2   1  15  -69.87 400.756   1
  -2   1  15   77.90  61.306   1
   2  -1  15  640.30 944.370   1
   2  -1  15   50.01 114.096   1
   2  -1  15   74.97 378.145   1
   2   1 -15  255.16 136.897   1
   2   1 -15   96.59 557.426   1
   2   1  16   29.10  95.932   1
   2   1  16  121.76 437.937   1
   2  -1 -16   71.14  78.969   1
   2  -1 -16  413.43 674.645   1
  -2   1 -16   93.73  84.674   1
  -2   1 -16  -88.25 605.014   1
  -2  -1  16    2.73  51.012   1
  -2  -1  16  332.17 501.419   1
  -2  -1 -16 -297.63 644.749   1
  -2  -1 -16  -13.90  99.905   1
  -2   1  16  -23.55  49.073   1
  -2   1  16   11.34 457.048   1
   2  -1  16   78.12  91.362   1
   2  -1  16   -3.20 406.906   1
   2   1 -16  215.42 118.164   1
   2   1 -16   40.41 656.007   1
  -2   2   0  40776.  17285.   1
  -2   2   0  39650.  11949.   1
  -2   2   0  40303.  15629.   1
   2  -2   0  38713.  11656.   1
   2  -2   0  44702.  17332.   1
   2  -2   0  37275.  15799.   1
   2   2   1 2986.75 797.539   1
   2  -2  -1 7906.33 3357.61   1
   2  -2  -1 2564.80 1077.58   1
  -2   2  -1 3814.57 1530.75   1
  -2   2  -1 2087.04 704.446   1
  -2   2  -1 2684.95 1043.52   1
  -2  -2  -1 3780.51 1004.73   1
  -2   2   1 7441.81 3159.88   1
  -2   2   1 1345.32 699.526   1
   2  -2   1 1591.29 592.715   1
   2  -2   1 3243.14 1309.36   1
   2  -2   1 2157.99 845.978   1
   2   2   2  25535. 9583.72   1
   2  -2  -2  10359. 4396.40   1
  -2   2  -2  596.22 362.346   1
  -2   2  -2  21353. 8014.18   1
  -2  -2  -2  26206. 9829.70   1
  -2   2   2 9659.40 4102.17   1
  -2   2   2 -179.47 341.911   1
   2  -2   2  20293. 7615.89   1
   2  -2   2  212.01 305.960   1
   2   2   3 1146.64 394.796   1
   2  -2  -3 1410.59 620.718   1
   2  -2  -3 3707.66 1293.28   1
   2  -2  -3  697.16 377.483   1
  -2   2  -3  389.78 237.464   1
  -2  -2  -3 5035.00 1532.64   1
  -2  -2  -3  929.71 422.232   1
  -2   2   3 1252.60 554.683   1
   2  -2   3 1808.89 735.855   1
   2  -2   3 1878.90 541.059   1
   2  -2   3  464.52 245.033   1
   2   2   4 1917.69 614.569   1
   2   2   4 6799.43 2559.13   1
   2   2   4 9716.17 2544.94   1
   2  -2  -4 2557.23 1090.82   1
   2  -2  -4 6944.17 2950.80   1
  -2   2  -4 7168.39 1895.93   1
  -2   2  -4  10331. 3885.52   1
  -2  -2  -4 2465.47 768.684   1
  -2  -2  -4 9508.03 3573.32   1
  -2   2   4 6549.66 2783.35   1
   2  -2   4 9177.85 2401.13   1
   2  -2   4 8530.74 3210.03   1
   2   2  -4  11391. 4829.70   1
   2   2   5 4246.92 1375.59   1
   2   2   5 7021.75 2644.27   1
   2  -2  -5 7977.29 3387.89   1
   2  -2  -5 2602.65 1140.02   1
  -2   2  -5 5855.25 2217.59   1
  -2   2  -5 4840.11 1334.91   1
  -2  -2   5 6246.92 2651.84   1
  -2  -2  -5 4698.20 1779.56   1
  -2   2   5 8384.10 3561.02   1
   2  -2   5 5846.73 1560.07   1
   2  -2   5 6077.57 2295.17   1
   2   2  -5 6378.42 2707.66   1
   2   2   6  19111. 7175.96   1
   2  -2  -6 2811.73 1209.08   1
  -2   2  -6 2630.08 1043.52   1
  -2   2  -6  14106. 5307.47   1
  -2   2  -6 3175.02 1023.65   1
  -2  -2   6 3868.49 1646.17   1
  -2   2   6 2473.03 1062.44   1
   2  -2   6  15828. 5948.91   1
   2  -2   6 3311.26 983.916   1
   2  -2   6 2185.43 877.861   1
   2   2  -6 4403.97 1872.28   1
   2   2   7 1489.12 615.610   1
   2   2   7 1310.31 627.341   1
   2  -2  -7 2462.63 1056.76   1
  -2   2  -7 4303.69 1835.38   1
  -2   2  -7  -63.55 762.724   1
  -2   2  -7 2101.23 867.454   1
  -2  -2   7 1929.99 826.773   1
  -2  -2  -7   10.52 685.430   1
  -2  -2  -7 2557.23 1011.35   1
  -2  -2  -7 1977.29 749.574   1
  -2   2   7 1943.23 841.153   1
   2  -2   7 2126.77 847.208   1
   2   2  -7 1769.16 763.670   1
   2  -2  -8 1380.32 601.797   1
  -2   2  -8  832.73 394.039   1
  -2   2  -8 4456.95 1724.69   1
  -2   2  -8  446.92 723.651   1
  -2   2  -8 1691.58 692.715   1
  -2  -2   8 1687.79 726.395   1
  -2  -2  -8 4237.46 1631.98   1
  -2  -2  -8  561.40 747.681   1
  -2   2   8 1160.83 516.272   1
   2  -2   8 1122.04 513.623   1
   2  -2   8 1055.82 459.697   1
   2  -2   8 7012.29 2653.73   1
   2   2  -8 1323.56 582.024   1
   2   2   9 1230.84 576.726   1
   2   2   9 2298.01 891.674   1
  -2   2  -9  783.73 536.802   1
  -2   2  -9 2102.17 913.433   1
  -2   2  -9  929.61 417.975   1
  -2   2  -9  -16.11 977.293   1
  -2  -2   9 1775.78 760.359   1
  -2  -2  -9  249.76 852.979   1
  -2  -2  -9  600.09 418.259   1
  -2   2   9 2867.55 1223.27   1
   2  -2   9 1915.80 826.300   1
   2  -2   9 2460.74 994.323   1
   2  -2   9  939.26 499.053   1
   2  -2   9 2102.17 845.411   1
   2   2  -9 1386.00 604.351   1
   2   2  10 -518.26 415.799   1
   2   2  10  222.23 812.866   1
   2  -2 -10 1033.11 456.196   1
   2  -2 -10 -1233.7 1590.35   1
  -2   2 -10 -197.26 495.269   1
  -2   2 -10  -45.66 293.661   1
  -2   2 -10 -432.36 1322.61   1
  -2   2 -10   49.56 166.130   1
  -2  -2  10  179.38 105.393   1
  -2  -2 -10  -43.35 386.565   1
  -2  -2 -10  266.04 1139.07   1
  -2   2  10  454.40 215.326   1
   2  -2  10  222.04 275.496   1
   2  -2  10  213.62 164.900   1
   2  -2  10   24.10 967.833   1
   2  -2  10  142.48 394.323   1
   2   2 -10  242.19 152.791   1
   2   2  11 -384.39 561.494   1
   2   2  11  364.33 201.608   1
   2   2  11  491.77 676.821   1
   2  -2 -11  667.93 304.257   1
   2  -2 -11 -565.28 1059.60   1
  -2   2 -11  330.65 1095.55   1
  -2   2 -11  -83.21 284.673   1
  -2   2 -11  250.90 733.680   1
  -2  -2  11  -25.01  59.953   1
  -2  -2 -11 1244.09 552.034   1
  -2  -2 -11 -240.40 907.757   1
  -2  -2 -11  224.12 560.075   1
  -2   2  11 -100.28 687.984   1
  -2   2  11  160.36 101.987   1
   2  -2  11  322.52 208.704   1
   2  -2  11 1193.94 822.232   1
   2  -2  11 -450.71 598.391   1
   2   2 -11   57.01 100.757   1
   2   2  12  105.11 121.760   1
   2   2  12   66.14 460.075   1
   2   2  12  467.64 476.632   1
   2  -2 -12  704.35 316.745   1
   2  -2 -12   66.00 586.092   1
  -2   2 -12   47.03 274.740   1
  -2   2 -12  -30.75 620.435   1
  -2   2 -12 -281.17 643.803   1
  -2   2 -12  336.14 179.754   1
  -2  -2  12  148.63  84.967   1
  -2  -2 -12 -192.62 624.313   1
  -2  -2 -12  138.03 146.736   1
  -2  -2 -12  459.51 503.595   1
  -2   2  12  412.68 189.120   1
  -2   2  12  138.51 480.794   1
   2  -2  12  836.52 624.313   1
   2  -2  12  213.34 478.618   1
   2   2 -12  139.45 120.530   1
   2   2  13 -154.21 513.339   1
   2   2  13  209.74 152.034   1
   2   2  13 -172.37 374.266   1
   2  -2 -13 1017.03 443.708   1
   2  -2 -13 -315.61 547.209   1
  -2   2 -13 -138.03 569.347   1
  -2   2 -13  -36.17 676.915   1
  -2   2 -13  248.91 154.872   1
  -2  -2  13  106.91  68.742   1
  -2  -2 -13   99.53 154.115   1
  -2  -2 -13  475.59 618.259   1
  -2  -2 -13  172.56 554.304   1
  -2   2  13  842.00 524.503   1
  -2   2  13  388.84 177.672   1
   2  -2  13  146.17 133.491   1
   2  -2  13  -58.23 581.456   1
   2  -2  13  119.96 379.754   1
   2   2 -13  263.20 147.493   1
   2   2 -13  -24.20 539.735   1
   2   2  14  -39.03 102.933   1
   2   2  14 -1449.4 851.560   1
   2   2  14  144.28 426.773   1
   2  -2 -14  695.17 312.299   1
   2  -2 -14    1.93 630.652   1
  -2   2 -14  -99.15 921.570   1
  -2   2 -14  218.64 131.126   1
  -2   2 -14  129.71 603.878   1
  -2  -2  14  212.49 435.950   1
  -2  -2 -14 -106.53 616.083   1
  -2  -2 -14 -1054.9 873.320   1
  -2  -2 -14   46.17 129.707   1
  -2   2  14  703.41 308.325   1
  -2   2  14  274.17 469.725   1
   2  -2  14   49.30  89.016   1
   2  -2  14 -225.07 443.897   1
   2  -2  14 -507.47 772.090   1
   2   2 -14  252.32 142.195   1
   2   2 -14 -200.66 586.281   1
   2   2  15  126.49 120.151   1
   2   2  15 -486.47 909.081   1
   2   2  15   97.82 378.051   1
   2  -2 -15  181.65 109.934   1
   2  -2 -15  367.36 641.627   1
  -2   2 -15  290.82 563.103   1
  -2   2 -15    7.80  78.940   1
  -2   2 -15 -344.75 1134.34   1
  -2  -2  15   78.49 406.717   1
  -2  -2  15   62.54  53.576   1
  -2  -2 -15  107.28 133.491   1
  -2  -2 -15  327.15 592.904   1
  -2  -2 -15 -300.95 898.485   1
  -2   2  15  174.27 431.598   1
  -2   2  15  144.56  83.008   1
   2  -2  15  154.40 919.204   1
   2  -2  15   56.89  86.320   1
   2  -2  15 -196.22 385.146   1
   2   2 -15  130.75  92.734   1
   2   2 -15   25.93 533.585   1
   2   2  16  136.80 113.150   1
   2   2  16   77.20 398.013   1
   2  -2 -16 -110.41 707.663   1
   2  -2 -16  167.17 103.500   1
  -2   2 -16  247.68 622.232   1
  -2   2 -16   79.21  79.035   1
  -2  -2  16 -315.61 464.616   1
  -2  -2  16   74.41  55.705   1
  -2  -2 -16 -198.11 648.722   1
  -2   2  16  -69.00 487.890   1
  -2   2  16  105.20  65.525   1
   2  -2  16   35.79  70.577   1
   2  -2  16  427.62 490.539   1
   2   2 -16  159.60 110.880   1
   2   2 -16  -87.93 565.468   1
  -2   3   0  54125.  22942.   1
  -2   3   0  79792.  30927.   1
   2  -3   0  56670.  24021.   1
   2  -3   0  71381.  27663.   1
   2  -3  -1   47.73 307.852   1
   2  -3  -1  12753. 5410.59   1
   2  -3  -1 2694.42 891.957   1
  -2   3  -1  10482. 4447.49   1
  -2   3  -1 3959.31 1506.15   1
  -2   3   1  11447. 4855.25   1
  -2   3   1  -23.25 351.371   1
  -2   3   1 1640.49 625.070   1
   2  -3   1 4638.60 1758.75   1
   2  -3   1 7066.22 2999.05   1
   2   3   2  84967.  31873.   1
   2   3   2  71258.  18505.   1
   2  -3  -2  66887.  25922.   1
   2  -3  -2  61164.  18420.   1
   2  -3  -2  65818.  27900.   1
  -2   3  -2  62848.  24361.   1
  -2   3  -2  83444.  31296.   1
  -2   3  -2  67814.  17606.   1
  -2  -3  -2  79016.  20520.   1
  -2  -3  -2  89603.  33605.   1
  -2   3   2  64532.  19432.   1
  -2   3   2  59167.  25080.   1
  -2   3   2  79735.  30908.   1
   2  -3   2  72062.  27029.   1
   2  -3   2  62441.  16216.   1
   2  -3   2  60823.  23576.   1
   2   3   3  53548.  20085.   1
   2   3   3  52100.  13538.   1
   2  -3  -3  44834.  17389.   1
   2  -3  -3  51145.  15421.   1
   2  -3  -3  42138.  17862.   1
  -2   3  -3  36850.  14286.   1
  -2   3  -3  59130.  22176.   1
  -2   3  -3  54598.  14182.   1
  -2  -3  -3  64456.  16755.   1
  -2  -3  -3  52271.  19603.   1
  -2   3   3  37852.  16045.   1
  -2   3   3  58884.  17748.   1
   2  -3   3  43737.  11362.   1
   2  -3   3  38496.  14920.   1
   2  -3   3  52800.  19801.   1
   2   3   4  15667. 5880.79   1
   2   3   4  29366. 8843.89   1
   2   3   4  13122. 3425.73   1
   2  -3  -4  17919. 7599.80   1
   2  -3  -4  27550.  10691.   1
   2  -3  -4  35430.  10710.   1
  -2   3  -4  20255. 7859.03   1
  -2   3  -4  17625. 4594.13   1
  -2   3  -4  14967. 5623.46   1
  -2  -3   4  21060. 8928.09   1
  -2  -3  -4  30255. 9112.57   1
  -2  -3  -4  14096. 5291.39   1
  -2   3   4  34002.  10284.   1
  -2   3   4  18581. 7879.84   1
   2  -3   4  12507. 3262.06   1
   2  -3   4  24541. 9517.49   1
   2  -3   4  15383. 5778.61   1
   2   3  -4  25118.  10643.   1
   2   3   5  12214. 4589.40   1
   2   3   5  16358. 4930.93   1
   2   3   5  11656. 3061.49   1
   2  -3  -5  27587.  10700.   1
   2  -3  -5  18098. 7674.54   1
  -2   3  -5  17114. 6641.43   1
  -2   3  -5  11618. 4373.69   1
  -2  -3   5  15875. 6729.42   1
  -2  -3  -5  17313. 5220.43   1
  -2  -3  -5  15809. 5935.66   1
  -2   3   5  16717. 7090.82   1
  -2   3   5  29035. 8806.99   1
   2  -3   5  13765. 5174.07   1
   2  -3   5  15289. 3993.37   1
   2  -3   5  21400. 8302.74   1
   2   3  -5  14901. 6318.82   1
   2   3   6  16802. 6308.41   1
   2  -3  -6 3369.91 1291.39   1
   2  -3  -6 3448.44 1366.13   1
  -2   3  -6  14938. 5623.46   1
  -2   3  -6 8157.04 2226.11   1
  -2   3  -6 2039.73 838.221   1
  -2  -3   6 1665.09 715.893   1
  -2  -3  -6 1189.21 527.152   1
  -2  -3  -6  10757. 4050.14   1
  -2   3   6 1799.43 974.455   1
  -2   3   6 3656.57 1562.91   1
   2  -3   6 5491.95 1523.18   1
   2  -3   6 3477.76 1386.00   1
   2  -3   6  17162. 6446.54   1
   2   3  -6 1496.69 645.127   1
   2   3   7  23396. 8783.34   1
   2   3   7  20937. 6341.53   1
   2   3   7  28297. 7398.29   1
   2  -3  -7  20785. 8814.56   1
   2  -3  -7  30255.  11731.   1
  -2   3  -7  18732. 7945.12   1
  -2   3  -7  22621. 8779.56   1
  -2  -3   7  20445. 8668.87   1
  -2  -3  -7  24863. 9335.85   1
  -2  -3  -7  24901. 7524.12   1
  -2   3   7  24201.  10265.   1
   2  -3   7  17181. 6456.00   1
   2  -3   7  38997.  10180.   1
   2  -3   7  22781. 8838.21   1
   2  -3   7  18865. 8000.94   1
   2   3  -7  28448.  12062.   1
   2   3   8 2273.41 901.702   1
   2   3   8 2139.07 862.629   1
   2  -3  -8 1388.83 603.500   1
   2  -3  -8  918.54 809.081   1
  -2   3  -8  808.32 492.904   1
  -2   3  -8 2200.57 953.641   1
  -2   3  -8   53.56 680.416   1
  -2  -3   8  844.46 373.320   1
  -2  -3  -8   67.61 715.893   1
  -2  -3  -8 1037.84 615.326   1
  -2  -3  -8 2403.03 967.833   1
  -2   3   8 -316.84 784.767   1
  -2   3   8 1730.37 743.329   1
   2  -3   8  993.38 462.724   1
   2  -3   8 1400.19 607.568   1
   2   3  -8 1620.62 701.229   1
   2   3   9 1745.50 728.192   1
   2   3   9  321.95 359.318   1
   2   3   9 2497.63 914.285   1
   2  -3  -9 1073.79 473.888   1
   2  -3  -9 -439.64 648.249   1
  -2   3  -9  254.87 281.551   1
  -2   3  -9  356.29 1035.95   1
  -2   3  -9  602.27 535.004   1
  -2  -3   9 1424.79 611.352   1
  -2  -3  -9  813.72 457.521   1
  -2  -3  -9  615.61 504.068   1
  -2  -3  -9 -570.20 839.829   1
  -2   3   9 1307.47 566.319   1
   2  -3   9 2160.83 947.965   1
   2  -3   9  928.67 447.682   1
   2  -3   9 1254.49 557.805   1
   2  -3   9 1163.67 564.711   1
   2   3  -9  867.45 388.552   1
   2   3  10  767.55 488.174   1
   2   3  10  511.16 469.158   1
   2   3  10 1664.14 659.791   1
   2   3  10  700.38 918.637   1
   2  -3 -10 1027.44 452.034   1
   2  -3 -10 -428.29 1629.14   1
  -2   3 -10  415.61 447.209   1
  -2   3 -10  -88.20 567.171   1
  -2   3 -10  724.98 335.667   1
  -2   3 -10  416.27 1507.09   1
  -2  -3  10 1289.50 553.169   1
  -2  -3 -10 1294.23 580.794   1
  -2  -3 -10  197.45 1174.08   1
  -2  -3 -10   69.87 388.458   1
  -2   3  10 2453.17 1047.30   1
  -2   3  10 -981.08 1241.25   1
   2  -3  10  989.59 444.465   1
   2  -3  10 1960.26 1258.28   1
   2  -3  10  270.39 440.018   1
   2  -3  10 1789.97 766.414   1
   2   3  11  513.34 547.587   1
   2   3  11 1652.79 653.074   1
   2  -3 -11   93.03 1086.09   1
   2  -3 -11 2124.88 908.798   1
  -2   3 -11  335.10 420.529   1
  -2   3 -11 1937.56 832.733   1
  -2   3 -11  289.50 744.086   1
  -2   3 -11  356.20 1145.69   1
  -2  -3  11 2050.14 872.847   1
  -2  -3 -11  351.94 530.652   1
  -2  -3 -11 1897.82 822.043   1
  -2  -3 -11 2732.26 1031.22   1
  -2  -3 -11  391.48 938.410   1
  -2   3  11 2515.61 1071.90   1
  -2   3  11  603.88 825.354   1
   2  -3  11 2571.43 1098.39   1
   2  -3  11 3655.63 1295.17   1
   2  -3  11 2356.67 961.210   1
   2  -3  11  939.54 688.836   1
   2   3 -11 1214.76 526.584   1
   2   3  12 -428.00 463.954   1
   2   3  12  255.35 137.843   1
   2   3  12  326.58 179.848   1
   2   3  12  879.94 509.082   1
   2  -3 -12  -73.17 649.763   1
   2  -3 -12  409.55 200.473   1
  -2   3 -12  323.75 388.079   1
  -2   3 -12  123.65 113.434   1
  -2   3 -12  485.43 669.536   1
  -2   3 -12 -207.76 626.016   1
  -2  -3  12  410.97 183.349   1
  -2  -3 -12 -259.13 597.823   1
  -2  -3 -12  667.17 316.556   1
  -2  -3 -12  -76.23 456.007   1
  -2  -3 -12   -5.58 120.435   1
  -2   3  12  238.79 127.436   1
  -2   3  12  301.04 519.772   1
   2  -3  12  527.91 241.816   1
   2  -3  12 -325.26 464.238   1
   2  -3  12 -166.51 524.503   1
   2   3 -12  195.93 132.261   1
   2   3  13  133.11  86.528   1
   2   3  13  249.95 162.725   1
   2   3  13  178.71 411.826   1
   2   3  13  -67.50 496.594   1
   2  -3 -13  412.49 627.719   1
   2  -3 -13   78.08 100.851   1
  -2   3 -13  214.19 719.678   1
  -2   3 -13   75.93 102.365   1
  -2   3 -13   61.37 251.750   1
  -2   3 -13   82.75 562.440   1
  -2  -3  13   85.33  61.684   1
  -2  -3 -13   83.37  99.621   1
  -2  -3 -13  309.93 577.577   1
  -2  -3 -13  721.00 593.188   1
  -2  -3 -13  128.19 159.129   1
  -2   3  13   98.11  76.376   1
  -2   3  13  674.08 477.956   1
   2  -3  13   15.35 565.941   1
   2  -3  13  199.91 125.828   1
   2  -3  13  -97.16 396.026   1
   2   3 -13  125.07 105.393   1
   2   3 -13 -233.87 622.894   1
   2   3  14  118.73 115.799   1
   2   3  14  -47.24 673.036   1
   2   3  14   82.69  65.222   1
   2   3  14  484.77 436.802   1
   2  -3 -14   63.77 100.851   1
   2  -3 -14 -109.08 661.873   1
  -2   3 -14  581.65 971.617   1
  -2   3 -14 -293.38 616.934   1
  -2   3 -14  373.51 182.214   1
  -2  -3  14  280.42 129.044   1
  -2  -3 -14   -5.15  71.249   1
  -2  -3 -14  462.82 622.611   1
  -2  -3 -14 -186.66 745.505   1
  -2  -3 -14  -73.27 131.031   1
  -2   3  14   61.41 470.955   1
  -2   3  14  198.11 111.353   1
   2  -3  14   49.36  81.154   1
   2  -3  14  272.56 458.278   1
   2  -3  14  801.51 833.017   1
   2   3 -14  148.25 112.204   1
   2   3 -14   44.03 590.539   1
   2   3  15   51.89  81.334   1
   2   3  15  164.90 122.138   1
   2   3  15  197.45 420.624   1
   2   3  15 -193.38 834.625   1
   2  -3 -15  -45.78 607.663   1
   2  -3 -15  167.74 106.055   1
  -2   3 -15  764.99 1220.43   1
  -2   3 -15  236.23 127.909   1
  -2   3 -15   85.89 570.198   1
  -2  -3  15   14.54 399.716   1
  -2  -3  15  114.66  64.569   1
  -2  -3 -15  -82.86 573.036   1
  -2  -3 -15 -603.03 933.869   1
  -2  -3 -15  125.54 139.735   1
  -2  -3 -15  -55.88  67.919   1
  -2   3  15  -45.92 449.574   1
   2  -3  15 -1196.8 1000.00   1
   2  -3  15  111.16  88.146   1
   2  -3  15  615.80 471.807   1
   2   3 -15  405.96 189.120   1
   2   3 -15  106.53 555.534   1
   2   3  16  131.60 477.672   1
   2  -3 -16   48.40  75.544   1
  -2   3 -16   56.01  83.699   1
  -2   3 -16   80.43 591.201   1
  -2  -3 -16  131.22 696.972   1
  -2  -3 -16   64.82 116.367   1
  -2   3  16 -191.67 498.959   1
   2  -3  16   36.27  64.295   1
   2  -3  16   83.38 552.885   1
   2   3 -16  235.29 126.868   1
   2   3 -16 -115.61 630.841   1
  -2   4   0  35743.  15156.   1
  -2   4   0  27616.  10710.   1
   2  -4   0  35818.  15184.   1
   2  -4   0  26462.  10265.   1
   2   4   1 1306.53 375.402   1
   2  -4  -1 1341.53 578.997   1
   2  -4  -1  15620. 4719.96   1
  -2   4  -1  736.90 412.961   1
  -2   4  -1  964.05 424.881   1
  -2   4  -1 1669.82 671.333   1
  -2  -4  -1 1094.61 332.639   1
  -2   4   1  15837. 4792.81   1
  -2   4   1 1760.64 741.721   1
   2  -4   1  908.80 418.543   1
   2  -4   1 1035.95 455.250   1
   2   4   2  10908. 4098.39   1
   2   4   2 8544.93 2234.62   1
   2  -4  -2 6928.09 2703.88   1
   2  -4  -2  11202. 3403.97   1
   2  -4  -2 5828.75 2480.60   1
  -2   4  -2  10227. 3842.00   1
  -2   4  -2 7128.66 3023.65   1
  -2   4  -2 9952.69 2590.35   1
  -2  -4  -2 8322.60 2184.48   1
  -2  -4  -2 9160.82 3444.65   1
  -2   4   2 6040.68 2569.53   1
  -2   4   2  10218. 3110.69   1
  -2   4   2 7678.33 2997.16   1
   2  -4   2 7069.06 2999.05   1
   2  -4   2 7412.48 1930.93   1
   2  -4   2 9829.70 3694.41   1
   2   4   3  861.12 326.868   1
   2  -4  -3 1162.72 542.100   1
   2  -4  -3  376.16 362.724   1
  -2   4  -3 1672.66 712.393   1
  -2   4  -3  589.50 298.675   1
  -2  -4  -3 1002.84 455.818   1
  -2   4   3  738.13 426.773   1
  -2   4   3 2497.63 1019.87   1
   2  -4   3  653.74 301.230   1
   2  -4   3 2244.08 920.623   1
   2   4   4 5557.23 2092.71   1
   2   4   4 5813.62 1540.21   1
   2  -4  -4 6486.28 2537.37   1
   2  -4  -4 6535.47 2782.40   1
   2  -4  -4 4014.19 1289.50   1
  -2   4  -4 4694.41 1847.68   1
  -2   4  -4 5782.40 2187.32   1
  -2   4  -4 7193.94 1892.15   1
  -2  -4  -4 4744.56 1463.57   1
  -2  -4  -4 5859.03 2206.24   1
  -2   4   4 6102.17 2597.92   1
  -2   4   4 3626.30 1198.67   1
  -2   4   4 5245.03 2070.01   1
   2  -4   4 4706.71 1245.03   1
   2  -4   4 5524.12 2087.04   1
   2  -4   4 5798.48 2272.47   1
   2   4   5 1540.21 537.937   1
   2   4   5 2987.70 861.967   1
   2  -4  -5 3526.01 1404.92   1
   2  -4  -5 2801.32 1208.14   1
   2  -4  -5 3675.49 1381.27   1
  -2   4  -5 1601.70 677.861   1
  -2   4  -5 2842.95 831.030   1
  -2  -4   5 2194.89 936.234   1
  -2  -4  -5 1648.06 564.427   1
  -2  -4  -5  945.69 416.745   1
  -2   4   5 4781.45 1906.34   1
  -2   4   5 2399.24 1078.52   1
  -2   4   5 3685.90 1576.16   1
   2  -4   5 2693.47 1105.01   1
   2  -4   5 1602.65 655.155   1
   2   4  -5 2258.28 964.048   1
   2   4   6  797.92 351.182   1
   2   4   6  20605. 7736.04   1
   2  -4  -6  835.76 777.956   1
   2  -4  -6 1310.31 596.972   1
   2  -4  -6  401.04 309.366   1
  -2   4  -6  19149. 7198.67   1
  -2   4  -6 1386.94 613.244   1
  -2  -4  -6  565.66 286.660   1
  -2   4   6 1978.24 860.926   1
  -2   4   6  928.38 893.093   1
  -2   4   6  465.09 462.440   1
   2  -4   6  16604. 6238.40   1
   2  -4   6  432.73 373.415   1
   2  -4   6  539.07 300.851   1
   2   4   7 2084.20 826.584   1
   2   4   7 2057.71 745.884   1
   2  -4  -7 1603.59 714.758   1
   2  -4  -7  627.15 727.152   1
  -2   4  -7  819.30 443.803   1
  -2   4  -7 2509.93 1075.68   1
  -2   4  -7  478.90 695.837   1
  -2   4  -7  885.24 505.581   1
  -2  -4   7 1503.31 647.681   1
  -2  -4  -7 1729.42 622.516   1
  -2  -4  -7 -164.43 734.720   1
  -2  -4  -7 2253.55 897.918   1
  -2   4   7  -25.84 493.945   1
  -2   4   7 1863.76 964.048   1
   2  -4   7 2029.33 817.785   1
   2  -4   7 1059.60 514.853   1
   2   4  -7 1376.54 596.972   1
   2   4   8 1572.37 747.398   1
   2   4   8 1489.12 630.179   1
   2   4   8 1399.24 608.136   1
   2  -4  -8  625.83 296.594   1
   2  -4  -8  689.78 372.469   1
   2  -4  -8 1085.15 839.356   1
  -2   4  -8 1174.08 515.704   1
  -2   4  -8   94.99 280.889   1
  -2   4  -8  229.52 805.959   1
  -2   4  -8  532.54 438.978   1
  -2  -4   8 1136.23 498.864   1
  -2  -4  -8  189.97 812.487   1
  -2  -4  -8 1358.56 621.475   1
  -2  -4  -8 1831.60 760.359   1
  -2   4   8 1903.50 1036.90   1
  -2   4   8  982.97 433.964   1
  -2   4   8   27.26 302.933   1
   2  -4   8  962.16 437.369   1
   2  -4   8  585.34 371.050   1
   2  -4   8  230.94 288.647   1
   2  -4   8 3207.19 1090.82   1
   2   4  -8  982.02 436.707   1
   2   4   9  324.79 589.593   1
   2   4   9  350.05 348.817   1
   2   4   9  339.83 563.954   1
   2  -4  -9 1022.70 472.847   1
   2  -4  -9 -659.98 788.079   1
   2  -4  -9 -512.77 1155.15   1
   2  -4  -9  817.12 370.293   1
  -2   4  -9  647.78 301.986   1
  -2   4  -9 -138.98 355.534   1
  -2   4  -9 -669.06 1037.84   1
  -2   4  -9  -93.90 491.485   1
  -2  -4   9  362.72 171.996   1
  -2  -4  -9  898.49 570.104   1
  -2  -4  -9   44.89 308.325   1
  -2  -4  -9 -562.63 1017.03   1
  -2   4   9 1018.92 849.763   1
  -2   4   9  -46.65 240.303   1
   2  -4   9  919.77 788.741   1
   2  -4   9  546.74 377.767   1
   2  -4   9 -210.22 366.130   1
   2  -4   9  734.72 332.734   1
   2   4  -9  506.81 245.222   1
   2   4  10 1026.49 618.921   1
   2   4  10  194.13 159.886   1
   2   4  10 -125.17 376.537   1
   2   4  10 1941.34 1039.73   1
   2  -4 -10   44.17 256.197   1
   2  -4 -10  212.68 146.547   1
   2  -4 -10 -118.92 670.387   1
   2  -4 -10 1494.80 1939.45   1
  -2   4 -10  212.68 152.791   1
  -2   4 -10 -261.68 468.495   1
  -2   4 -10 -410.31 625.733   1
  -2   4 -10 1173.13 1679.28   1
  -2  -4  10   27.17  71.731   1
  -2  -4 -10 -633.49 1461.68   1
  -2  -4 -10 -172.28 490.160   1
  -2  -4 -10 -319.30 393.188   1
  -2   4  10  783.82 779.280   1
  -2   4  10   82.21 218.921   1
  -2   4  10  645.13 1201.51   1
   2  -4  10  396.78 396.688   1
   2  -4  10  -59.52 466.509   1
   2  -4  10 1074.74 1268.68   1
   2  -4  10  292.62 168.590   1
   2   4 -10   64.19 118.827   1
   2   4  11 -108.14 469.158   1
   2   4  11  224.12 161.873   1
   2   4  11  731.98 681.929   1
   2   4  11  476.63 672.185   1
   2  -4 -11  107.66 213.718   1
   2  -4 -11  768.59 1116.37   1
   2  -4 -11  384.58 199.527   1
   2  -4 -11  585.43 824.219   1
  -2   4 -11  372.19 1073.79   1
  -2   4 -11  574.64 568.590   1
  -2   4 -11  245.60 153.075   1
  -2   4 -11 -597.73 730.841   1
  -2  -4  11  737.27 323.368   1
  -2  -4 -11  201.80 1026.49   1
  -2  -4 -11  940.30 428.193   1
  -2  -4 -11  218.35 573.604   1
  -2  -4 -11  428.48 499.716   1
  -2  -4 -11  133.30 170.672   1
  -2   4  11  334.63 768.590   1
  -2   4  11 1172.18 885.808   1
   2  -4  11  857.24 696.877   1
   2  -4  11  291.86 783.821   1
   2  -4  11    7.89 330.842   1
   2  -4  11  387.80 192.999   1
   2   4 -11  440.49 216.556   1
   2   4  12 -199.53 450.709   1
   2   4  12  993.38 438.505   1
   2   4  12 -964.99 562.724   1
   2   4  12  -76.49 409.555   1
   2   4  12 -192.53 134.059   1
   2  -4 -12   70.17 265.941   1
   2  -4 -12  196.69 132.734   1
   2  -4 -12  650.61 591.296   1
   2  -4 -12 -156.39 675.969   1
  -2   4 -12  203.59 124.030   1
  -2   4 -12  171.62 446.830   1
  -2   4 -12  747.49 728.571   1
  -2   4 -12  139.83 695.080   1
  -2  -4  12  235.19 113.056   1
  -2  -4 -12  475.50 242.952   1
  -2  -4 -12   14.41 390.350   1
  -2  -4 -12  224.69 707.473   1
  -2  -4 -12  -36.09 426.868   1
  -2  -4 -12   52.32 150.236   1
  -2   4  12  782.31 644.938   1
  -2   4  12  395.46 198.108   1
   2  -4  12  -49.47 516.272   1
   2  -4  12 -119.30 481.267   1
   2  -4  12  309.84 153.453   1
   2   4 -12  453.45 233.964   1
   2   4  13 -563.20 540.586   1
   2   4  13  193.76 145.033   1
   2   4  13   94.41 102.081   1
   2   4  13 -104.26 417.880   1
   2   4  13  -19.48 399.716   1
   2  -4 -13   42.76 603.405   1
   2  -4 -13   68.82 454.115   1
   2  -4 -13  406.43 202.460   1
  -2   4 -13  176.73 115.421   1
  -2   4 -13  119.77 305.203   1
  -2   4 -13   -1.03 725.638   1
  -2   4 -13 -223.46 573.699   1
  -2  -4  13  153.74  81.220   1
  -2  -4 -13  254.87 184.011   1
  -2  -4 -13   76.41 353.642   1
  -2  -4 -13  296.78 668.590   1
  -2  -4 -13 -111.64 126.301   1
  -2  -4 -13  299.53 537.180   1
  -2   4  13  382.59 472.090   1
  -2   4  13  490.07 224.030   1
   2  -4  13  210.03 117.124   1
   2  -4  13 -181.08 598.864   1
   2  -4  13  -57.21 413.528   1
   2   4 -13  -14.82  90.303   1
   2   4  14  205.01 136.045   1
   2   4  14  870.10 760.643   1
   2   4  14  -47.83  66.925   1
   2   4  14  212.58 420.719   1
   2  -4 -14   85.08 115.232   1
   2  -4 -14 -413.62 648.344   1
  -2   4 -14  177.96 943.235   1
  -2   4 -14  248.44 141.059   1
  -2   4 -14 -199.62 554.304   1
  -2  -4  14   20.94  49.243   1
  -2  -4 -14 -130.56 669.157   1
  -2  -4 -14  -33.81 131.883   1
  -2  -4 -14 -225.26 338.978   1
  -2  -4 -14  -24.73  96.026   1
  -2  -4 -14  775.59 758.183   1
  -2   4  14  179.56 107.947   1
  -2   4  14  321.00 491.012   1
   2  -4  14 -426.77 753.925   1
   2  -4  14  229.42 119.678   1
   2  -4  14  246.07 429.422   1
   2   4 -14   36.23 522.894   1
   2   4 -14  523.56 242.668   1
   2   4  15   54.72 102.460   1
   2   4  15 -888.74 913.149   1
   2   4  15   -8.27 404.825   1
   2   4  15   -3.74  63.746   1
   2  -4 -15   57.42  97.351   1
   2  -4 -15 -156.20 596.026   1
  -2   4 -15 -288.08 1207.19   1
  -2   4 -15  414.85 581.078   1
  -2   4 -15   74.92  89.054   1
  -2  -4  15   58.88  48.855   1
  -2  -4 -15   14.48 126.868   1
  -2  -4 -15  -26.56  85.497   1
  -2  -4 -15  389.97 396.688   1
  -2  -4 -15   18.42 667.927   1
  -2  -4 -15 -778.81 991.484   1
  -2   4  15 -192.43 444.181   1
  -2   4  15   65.56  66.376   1
   2  -4  15    4.94  61.797   1
   2  -4  15  363.39 1040.68   1
   2  -4  15 -128.86 449.479   1
   2   4 -15  157.99 103.311   1
   2   4 -15   39.60 504.919   1
  -2  -5   0 114664.  29773.   1
  -2   5   0 163198.  63236.   1
  -2   5   0  98959.  41930.   1
  -2   5   0  95837.  35951.   1
   2  -5   0 102649.  43519.   1
   2  -5   0 174550.  67644.   1
   2  -5   0 101419.  38042.   1
   2   5   0  94049.  24418.   1
   2   5   1 1141.91 338.599   1
   2  -5  -1  454.97 333.112   1
   2  -5  -1 8648.05 3672.66   1
   2  -5  -1  483.92 418.070   1
  -2   5  -1 1291.39 584.957   1
  -2   5  -1  736.61 361.967   1
  -2  -5  -1 1206.24 363.481   1
  -2   5   1 1024.60 541.154   1
  -2   5   1 6032.16 2566.70   1
  -2   5   1 1035.00 507.284   1
   2  -5   1  528.10 335.288   1
   2  -5   1 1233.68 570.766   1
   2   5   2  78893.  29593.   1
   2   5   2  75090.  19499.   1
   2  -5  -2  67162.  26026.   1
   2  -5  -2  91816.  27644.   1
   2  -5  -2  70899.  30057.   1
  -2   5  -2  67351.  28543.   1
  -2   5  -2  74059.  28704.   1
  -2   5  -2  67767.  17597.   1
  -2   5  -2  81116.  30426.   1
  -2  -5  -2  76954.  19991.   1
  -2  -5  -2  62923.  23605.   1
  -2   5   2  67994.  28817.   1
  -2   5   2  98108.  29527.   1
  -2   5   2  88884.  34447.   1
   2  -5   2  79063.  33510.   1
   2  -5   2  67143.  17436.   1
   2  -5   2  70927.  26604.   1
   2  -5   2  74702.  28950.   1
   2   5   3  43434.  16291.   1
   2   5   3  44721.  11618.   1
   2  -5  -3  25913.  10047.   1
   2  -5  -3  39877.  12015.   1
   2  -5  -3  34371.  14579.   1
  -2   5  -3  48675.  18259.   1
  -2   5  -3  29565.  11466.   1
  -2   5  -3  42942.  11154.   1
  -2  -5  -3  52971.  13775.   1
  -2  -5  -3  44711.  16774.   1
  -2   5   3  33926.  14390.   1
  -2   5   3  40719.  12271.   1
  -2   5   3  28184.  10937.   1
   2  -5   3  41608.  10804.   1
   2  -5   3  45459.  17048.   1
   2  -5   3  30851.  11968.   1
   2   5   4  26604. 9981.07   1
   2   5   4  31287. 9425.72   1
   2   5   4  25184. 6552.50   1
   2  -5  -4  25989.  10085.   1
   2  -5  -4  27256. 8217.59   1
   2  -5  -4  29366.  12450.   1
  -2   5  -4  27058.  10501.   1
  -2   5  -4  30587.  11476.   1
  -2   5  -4  29186. 7589.40   1
  -2  -5  -4  29366.  11012.   1
  -2  -5  -4  34636.  10435.   1
  -2   5   4  25166.  10672.   1
  -2   5   4  24730. 9593.18   1
  -2   5   4  29811. 8986.75   1
   2  -5   4  26395. 6861.87   1
   2  -5   4  29830.  11192.   1
   2  -5   4  22157. 8604.53   1
   2   5   5 6811.72 2565.75   1
   2   5   5 4612.10 1420.06   1
   2   5   5 6982.02 1862.82   1
   2  -5  -5 2926.20 1270.58   1
   2  -5  -5 3786.18 1215.70   1
  -2   5  -5 3476.82 1478.71   1
  -2   5  -5 2701.04 1128.66   1
  -2   5  -5 5529.80 2105.96   1
  -2   5  -5 6714.28 1790.92   1
  -2  -5  -5 5519.39 2084.20   1
  -2   5   5 3735.10 1213.81   1
  -2   5   5 2648.06 1142.86   1
  -2   5   5 2982.97 1193.00   1
   2  -5   5 6299.90 2381.27   1
   2  -5   5 6576.15 2790.92   1
   2  -5   5 2100.28 891.863   1
   2   5   6  19167. 7197.72   1
   2   5   6 7417.21 2255.44   1
   2   5   6  24607. 6427.62   1
   2  -5  -6  10814. 4593.18   1
   2  -5  -6  24674. 9574.26   1
  -2   5  -6  19697. 5166.50   1
  -2   5  -6  20549. 7983.91   1
  -2   5  -6  14853. 5594.13   1
  -2   5  -6  11419. 4844.84   1
  -2  -5   6  12195. 5172.18   1
  -2  -5  -6 6428.56 1957.42   1
  -2  -5  -6  15203. 5714.28   1
  -2   5   6  10265. 4357.61   1
  -2   5   6  16093. 6249.76   1
   2  -5   6  24588. 6425.73   1
   2  -5   6  10303. 4369.91   1
   2  -5   6  14976. 5824.97   1
   2  -5   6  18174. 6826.86   1
   2   5  -6  15885. 6733.20   1
   2   5   7  44191.  13311.   1
   2   5   7  55885.  20965.   1
   2   5   7  63169.  16433.   1
   2  -5  -7  44986.  13576.   1
   2  -5  -7  52961.  20530.   1
  -2   5  -7  78278.  30341.   1
  -2   5  -7  46973.  19915.   1
  -2   5  -7  51542.  13444.   1
  -2  -5   7  49394.  20937.   1
  -2  -5  -7  43113.  12980.   1
  -2  -5  -7  56131.  21060.   1
  -2   5   7  48534.  14655.   1
  -2   5   7  47956.  20331.   1
  -2   5   7  72148.  27966.   1
   2  -5   7  46339.  17389.   1
   2  -5   7  80312.  20889.   1
   2  -5   7  47010.  19924.   1
   2  -5   7  65147.  25251.   1
   2   5  -7  47843.  20274.   1
   2   5   8  646.55 362.535   1
   2   5   8 2254.49 896.593   1
   2   5   8 1505.20 651.466   1
   2  -5  -8  924.60 805.108   1
   2  -5  -8  163.95 239.924   1
   2  -5  -8 -240.40 1288.55   1
   2  -5  -8  476.92 252.601   1
  -2   5  -8   44.37 314.191   1
  -2   5  -8   91.71 865.657   1
  -2   5  -8 2008.51 859.602   1
  -2  -5   8  726.87 325.071   1
  -2  -5  -8 -733.96 931.220   1
  -2  -5  -8 3105.01 1207.19   1
  -2   5   8  469.06 850.236   1
  -2   5   8  575.97 270.955   1
  -2   5   8 -225.64 299.054   1
   2  -5   8 1388.83 628.382   1
   2  -5   8  652.60 303.689   1
   2   5  -8  325.35 174.740   1
   2   5   9 7090.82 2193.94   1
   2   5   9 9398.29 3548.72   1
   2   5   9 3308.42 1296.12   1
   2  -5  -9 4448.43 1750.23   1
   2  -5  -9 6665.08 2832.54   1
   2  -5  -9 9298.95 2910.12   1
   2  -5  -9  547.78 1279.09   1
  -2   5  -9 4678.33 1988.65   1
  -2   5  -9 2777.67 1182.59   1
  -2   5  -9  607.19 1030.27   1
  -2  -5   9 4934.72 2094.61   1
  -2  -5  -9 -642.95 981.078   1
  -2  -5  -9 5380.32 1670.76   1
  -2  -5  -9 7981.07 3018.92   1
  -2   5   9  10378. 3247.87   1
  -2   5   9   84.26 814.947   1
  -2   5   9 5878.90 2498.58   1
   2  -5   9 8673.60 3286.66   1
   2  -5   9 5803.21 2293.28   1
   2  -5   9 4599.81 1953.64   1
   2   5  -9 4312.20 1833.49   1
   2   5  10 2454.11 1013.24   1
   2   5  10 5436.13 2116.36   1
   2   5  10 2784.29 1000.95   1
   2  -5 -10 -792.15 1642.38   1
   2  -5 -10 5461.68 2144.75   1
   2  -5 -10 3327.34 1230.84   1
   2  -5 -10 4968.77 2113.53   1
  -2   5 -10 2686.85 1214.76   1
  -2   5 -10 3752.12 1596.97   1
  -2   5 -10 2195.84 1089.88   1
  -2   5 -10  301.32 1456.95   1
  -2  -5  10 6557.23 2781.45   1
  -2  -5 -10 1861.87 808.798   1
  -2  -5 -10 -453.83 1345.32   1
  -2  -5 -10 3734.15 1249.76   1
  -2   5  10 4661.30 1982.02   1
  -2   5  10 2880.79 1164.62   1
   2  -5  10 5398.29 2140.02   1
   2  -5  10 2775.78 1170.29   1
   2  -5  10 4681.17 1988.65   1
   2   5 -10 3462.63 1473.98   1
   2   5  11 6930.93 2656.57   1
   2   5  11  10728. 4161.77   1
   2   5  11 6770.10 2125.83   1
   2  -5 -11 9186.37 3898.77   1
   2  -5 -11  11703. 4547.77   1
   2  -5 -11 4344.37 1482.50   1
   2  -5 -11 -702.55 989.592   1
  -2   5 -11 7746.44 3286.66   1
  -2   5 -11  145.51 1016.08   1
  -2  -5  11  12431. 5272.46   1
  -2  -5 -11  279.66 1025.54   1
  -2  -5 -11 5327.34 2066.22   1
  -2  -5 -11 6535.47 2053.92   1
  -2  -5 -11 8037.83 3124.88   1
  -2   5  11 5154.21 1768.21   1
  -2   5  11 8472.08 3595.08   1
   2  -5  11  11779. 4593.18   1
   2  -5  11 7864.70 3335.85   1
   2   5 -11 6062.43 2574.26   1
   2   5  12  348.72 183.633   1
   2   5  12 -235.67 425.922   1
   2   5  12  301.99 434.720   1
   2   5  12  526.68 478.240   1
   2  -5 -12  470.48 559.602   1
   2  -5 -12  795.65 363.197   1
   2  -5 -12  148.34 307.568   1
   2  -5 -12  294.70 766.130   1
  -2   5 -12  -84.65 539.640   1
  -2   5 -12  596.59 270.577   1
  -2   5 -12  395.93 765.373   1
  -2   5 -12  405.30 737.842   1
  -2  -5 -12    8.32 797.918   1
  -2  -5 -12  286.19 174.077   1
  -2  -5 -12  144.28 410.406   1
  -2  -5 -12  611.26 491.485   1
  -2  -5 -12  238.60 185.430   1
  -2   5  12   62.74 266.509   1
  -2   5  12  251.37 591.579   1
  -2   5  12  545.69 247.209   1
  -2   5  12 2553.45 910.217   1
   2  -5  12 -448.44 623.651   1
   2  -5  12  412.30 188.079   1
   2  -5  12  822.70 564.332   1
   2   5 -12  294.51 160.549   1
   2   5  13   66.59 103.122   1
   2   5  13    5.05 511.731   1
   2   5  13  620.81 436.045   1
   2   5  13  214.47 392.053   1
   2  -5 -13   17.32 475.591   1
   2  -5 -13  100.28 586.092   1
   2  -5 -13   37.25 229.896   1
  -2   5 -13   62.58 382.213   1
  -2   5 -13 -594.89 864.994   1
  -2   5 -13 -154.21 600.851   1
  -2  -5  13  180.13  88.988   1
  -2  -5 -13  138.51 143.141   1
  -2  -5 -13  575.02 571.901   1
  -2  -5 -13  106.43 376.537   1
  -2  -5 -13 -228.57 651.750   1
  -2   5  13  570.86 520.435   1
  -2   5  13  568.87 255.061   1
  -2   5  13   24.95 170.199   1
  -2   5  13  235.57 489.404   1
   2  -5  13  704.16 468.495   1
   2  -5  13 -372.66 720.529   1
   2  -5  13   83.59  71.116   1
   2   5 -13  178.05 136.518   1
   2   5  14  -15.30 106.717   1
   2   5  14   62.61  89.035   1
   2   5  14  620.62 721.664   1
   2   5  14  502.18 433.396   1
   2   5  14  223.65 408.798   1
   2  -5 -14 -272.37 475.969   1
   2  -5 -14   69.80 222.989   1
   2  -5 -14  -77.99 645.506   1
  -2   5 -14  102.93 231.599   1
  -2   5 -14  583.06 270.861   1
  -2   5 -14  -76.50 603.973   1
  -2   5 -14  406.15 1026.49   1
  -2  -5  14  124.60  71.627   1
  -2  -5 -14  334.25 195.269   1
  -2  -5 -14  472.66 378.524   1
  -2  -5 -14   28.16 628.571   1
  -2  -5 -14  240.40 675.874   1
  -2  -5 -14  -20.86 109.461   1
  -2   5  14  455.82 465.279   1
  -2   5  14  237.94 127.058   1
  -2   5  14  280.70 520.813   1
  -2   5  14  -94.21 158.562   1
   2  -5  14  267.93 419.299   1
   2  -5  14  153.83 793.566   1
   2  -5  14   98.11  71.665   1
   2   5 -14  379.94 194.796   1
   2   5  15 -116.18 898.580   1
   2   5  15 -400.00 413.339   1
   2   5  15   66.09  79.111   1
   2   5  15  119.96 416.651   1
   2  -5 -15 -223.94 177.199   1
   2  -5 -15  110.50 672.752   1
   2  -5 -15  299.62 488.741   1
  -2   5 -15  212.01 572.658   1
  -2   5 -15 1169.35 511.163   1
  -2   5 -15 -1374.6 1399.24   1
  -2  -5  15  219.96 102.933   1
  -2  -5 -15  243.90 160.454   1
  -2  -5 -15   32.98 369.914   1
  -2  -5 -15  645.41 735.382   1
  -2  -5 -15   70.70 105.298   1
  -2   5  15  357.52 491.863   1
  -2   5  15  433.59 198.013   1
  -2   5  15  509.74 542.667   1
   2  -5  15  163.48 454.966   1
   2  -5  15  204.73 1007.57   1
   2  -5  15  210.60 106.244   1
   2   5 -15   99.24  94.986   1
   2   5 -15  530.27 572.185   1
  -2  -6   0 9038.78 2354.78   1
  -2   6   0 8298.00 3525.07   1
  -2   6   0  17512. 6803.21   1
   2  -6   0 8662.24 3679.28   1
   2  -6   0  17720. 6883.63   1
   2   6   0 8683.06 2263.95   1
   2  -6  -1 1029.33 484.579   1
   2  -6  -1 -108.33 483.727   1
   2  -6  -1  729.33 399.054   1
  -2   6  -1 1260.17 569.820   1
  -2   6  -1  147.40 308.893   1
  -2   6   1 -120.34 506.622   1
  -2   6   1 1223.27 559.034   1
  -2   6   1  499.05 339.356   1
   2  -6   1  210.79 298.675   1
   2  -6   1  913.43 431.220   1
   2   6   2  13605. 5109.74   1
   2   6   2  16008. 4166.50   1
   2  -6  -2  14645. 4436.14   1
   2  -6  -2  11589. 4920.52   1
   2  -6  -2 5164.61 2030.27   1
  -2   6  -2 4609.27 1824.97   1
  -2   6  -2  10937. 4638.60   1
  -2   6  -2  12025. 3127.72   1
  -2   6  -2  15610. 5862.81   1
  -2  -6  -2  17786. 4635.76   1
  -2   6   2  16973. 5134.34   1
  -2   6   2 9659.40 4102.17   1
  -2   6   2 5601.70 2196.78   1
   2  -6   2  16301. 6118.25   1
   2  -6   2  13254. 3444.65   1
   2  -6   2 4857.14 1920.53   1
   2  -6   2 9156.09 3884.58   1
   2   6   3 2805.11 1063.39   1
   2   6   3 1458.84 444.465   1
   2  -6  -3  671.90 371.050   1
   2  -6  -3  856.95 496.026   1
   2  -6  -3 1364.24 619.016   1
  -2   6  -3 1098.39 547.682   1
  -2  -6  -3 1426.68 575.212   1
  -2  -6  -3 1953.64 746.924   1
  -2   6   3 1421.00 638.505   1
  -2   6   3 1468.31 632.450   1
  -2   6   3 1175.02 524.597   1
   2  -6   3 1743.61 476.442   1
   2  -6   3 1588.46 625.638   1
   2  -6   3 1928.10 832.355   1
   2   6   4 5475.87 1451.28   1
   2  -6  -4 2759.69 1105.96   1
   2  -6  -4 2788.08 914.190   1
   2  -6  -4 7185.42 3055.82   1
  -2   6  -4 3259.22 1333.02   1
  -2   6  -4 3577.10 961.210   1
  -2   6  -4 4908.23 1876.06   1
  -2  -6  -4 4674.55 1764.43   1
  -2   6   4 8684.95 3689.68   1
  -2   6   4 3084.20 1003.78   1
  -2   6   4 3940.39 1553.45   1
   2  -6   4 4875.11 1287.61   1
   2  -6   4 6428.56 2426.68   1
   2  -6   4 2404.92 1006.62   1
   2   6   5  866.70 389.404   1
   2  -6  -5  945.13 452.980   1
   2  -6  -5 1679.28 617.502   1
  -2   6  -5  777.77 495.931   1
  -2   6  -5 1821.19 777.199   1
  -2   6  -5  809.37 459.508   1
  -2  -6  -5  413.53 330.842   1
  -2  -6  -5  -61.03 553.831   1
  -2  -6  -5  660.45 322.895   1
  -2   6   5 1156.10 504.541   1
  -2   6   5 1176.91 512.961   1
  -2   6   5 2473.03 1070.95   1
   2  -6   5  589.69 305.771   1
   2  -6   5 1101.23 488.363   1
   2  -6   5 1579.00 673.982   1
   2   6   6  63075.  23661.   1
   2   6   6  92129.  27739.   1
   2  -6  -6  40842.  15837.   1
   2  -6  -6  80672.  24295.   1
  -2   6  -6  53604.  20785.   1
  -2   6  -6  43983.  18638.   1
  -2   6  -6  60814.  22819.   1
  -2   6  -6  42498.  11069.   1
  -2  -6  -6  85695.  25799.   1
  -2  -6  -6  72800.  27304.   1
  -2   6   6  90870.  27360.   1
  -2   6   6  35525.  13775.   1
  -2   6   6  31570.  13387.   1
   2  -6   6  56954.  21372.   1
   2  -6   6  36556.  15497.   1
   2  -6   6  48297.  12573.   1
   2   6   7   86.69 311.636   1
   2   6   7 1092.71 483.822   1
   2   6   7  408.80 360.738   1
   2  -6  -7  589.21 312.488   1
   2  -6  -7 2806.05 1203.40   1
   2  -6  -7 -131.69 444.181   1
  -2   6  -7  227.15 382.308   1
  -2   6  -7 1509.93 725.260   1
  -2   6  -7 -188.55 498.864   1
  -2   6  -7 1068.12 465.846   1
  -2  -6   7 1009.46 436.045   1
  -2  -6  -7 1191.11 531.504   1
  -2  -6  -7 -177.10 787.038   1
  -2  -6  -7  668.68 351.277   1
  -2   6   7 1701.04 737.369   1
  -2   6   7  508.70 549.479   1
  -2   6   7  303.78 221.286   1
   2  -6   7  162.06 307.663   1
   2  -6   7 1763.48 704.257   1
   2  -6   7   15.98 331.882   1
   2   6  -7 1006.62 436.329   1
   2   6   8  435.95 328.855   1
   2   6   8  972.56 403.216   1
   2   6   8 1258.28 573.604   1
   2  -6  -8  306.05 548.722   1
   2  -6  -8  -73.13 214.948   1
   2  -6  -8  904.82 409.744   1
   2  -6  -8 -1523.2 1259.22   1
  -2   6  -8  -54.57 361.400   1
  -2   6  -8 -456.57 872.185   1
  -2   6  -8 1132.45 490.350   1
  -2   6  -8  121.57 502.270   1
  -2  -6  -8 -101.42 1006.62   1
  -2  -6  -8  217.31 285.619   1
  -2   6   8 -491.11 823.935   1
  -2   6   8 1063.39 472.753   1
  -2   6   8  393.76 248.628   1
  -2   6   8 -182.59 630.463   1
   2  -6   8 1783.35 765.278   1
   2  -6   8 1272.47 747.776   1
   2  -6   8  236.99 355.250   1
   2  -6   8  367.45 381.267   1
   2   6   9   40.41 321.759   1
   2   6   9  809.27 398.486   1
   2   6   9  876.73 635.383   1
   2   6   9  279.75 197.256   1
   2  -6  -9  -19.36 239.167   1
   2  -6  -9 -491.86 1275.31   1
   2  -6  -9  406.43 701.040   1
  -2   6  -9 -114.85 530.936   1
  -2   6  -9  132.45 549.006   1
  -2   6  -9  542.67 1018.92   1
  -2  -6   9  287.04 137.464   1
  -2  -6  -9 1081.36 1091.77   1
  -2  -6  -9 -132.17 252.412   1
  -2  -6  -9  271.62 319.489   1
  -2   6   9   54.20 743.235   1
  -2   6   9  -67.92 910.500   1
  -2   6   9   -7.40 213.339   1
   2  -6   9  600.66 495.553   1
   2  -6   9 -274.46 408.893   1
   2  -6   9  352.13 738.504   1
   2   6  -9  200.38 137.559   1
   2   6  10  -98.96 432.923   1
   2   6  10   87.44 163.103   1
   2   6  10   97.92 428.855   1
   2   6  10 3706.71 1265.85   1
   2  -6 -10 -1125.8 969.725   1
   2  -6 -10  647.87 300.662   1
   2  -6 -10   46.39 237.654   1
   2  -6 -10  310.12 1243.14   1
  -2   6 -10 -263.20 633.112   1
  -2   6 -10  275.59 1138.13   1
  -2   6 -10  314.85 169.820   1
  -2   6 -10 -437.27 815.515   1
  -2  -6  10  107.47  83.434   1
  -2  -6 -10   28.35 1206.24   1
  -2  -6 -10 -114.66 427.720   1
  -2  -6 -10  802.55 446.925   1
  -2  -6 -10  182.50 209.271   1
  -2   6  10 1492.90 1080.42   1
  -2   6  10  591.96 275.213   1
  -2   6  10  268.78 266.698   1
   2  -6  10 1043.52 941.721   1
   2  -6  10  657.24 631.977   1
   2  -6  10  313.24 444.276   1
   2   6 -10   18.73 118.448   1
   2   6  11  183.82 186.093   1
   2   6  11 -268.31 424.692   1
   2   6  11 -141.15 458.467   1
   2   6  11  222.04 525.260   1
   2  -6 -11   30.04 237.370   1
   2  -6 -11  306.81 162.251   1
   2  -6 -11   63.50 649.195   1
   2  -6 -11 -224.41 833.679   1
  -2   6 -11  -46.28 801.513   1
  -2   6 -11 -488.55 715.515   1
  -2   6 -11  404.54 195.269   1
  -2   6 -11  144.37 781.645   1
  -2  -6  11  212.77 107.663   1
  -2  -6 -11 -436.14 866.981   1
  -2  -6 -11  179.09 439.167   1
  -2  -6 -11   59.39 196.689   1
  -2  -6 -11  -72.71 401.892   1
  -2   6  11  403.12 193.850   1
  -2   6  11  275.02 314.191   1
  -2   6  11  869.54 724.408   1
  -2   6  11  569.44 765.373   1
   2  -6  11  101.14 581.835   1
   2  -6  11  511.35 614.380   1
   2  -6  11  490.92 461.684   1
   2  -6  11  358.85 171.618   1
   2   6 -11   84.12 140.208   1
   2   6  12  -58.22 428.666   1
   2   6  12  406.91 456.102   1
   2   6  12  260.74 480.132   1
   2   6  12  345.70 187.322   1
   2  -6 -12  186.85 267.171   1
   2  -6 -12  168.02 112.110   1
   2  -6 -12 -559.32 555.061   1
   2  -6 -12 -133.11 684.105   1
  -2   6 -12  102.08  94.797   1
  -2   6 -12   52.09 561.778   1
  -2   6 -12 -426.68 757.142   1
  -2   6 -12  -55.23 674.361   1
  -2  -6  12  279.56 128.761   1
  -2  -6 -12  155.35 780.889   1
  -2  -6 -12  798.11 508.230   1
  -2  -6 -12  317.03 435.194   1
  -2  -6 -12  -48.79 166.698   1
  -2   6  12 -108.04 584.105   1
  -2   6  12  885.52 387.322   1
  -2   6  12 -337.46 299.243   1
  -2   6  12  240.21 581.456   1
   2  -6  12 -326.68 340.870   1
   2  -6  12 -494.61 634.247   1
   2  -6  12  727.91 317.029   1
   2  -6  12  456.01 508.325   1
   2   6 -12    2.95  94.702   1
   2   6  13  139.55 381.930   1
   2   6  13  410.78 565.657   1
   2   6  13   13.61  96.121   1
   2   6  13  -71.97 408.514   1
   2  -6 -13 -738.50 695.364   1
   2  -6 -13  149.29 268.212   1
   2  -6 -13  268.02 465.941   1
   2  -6 -13  121.57  97.635   1
  -2   6 -13  -79.17 391.674   1
  -2   6 -13   87.05 923.178   1
  -2   6 -13  105.30 607.095   1
  -2   6 -13  107.85  96.026   1
  -2  -6  13   25.55  43.775   1
  -2  -6 -13  412.01 423.841   1
  -2  -6 -13   61.78 133.112   1
  -2  -6 -13  611.16 557.805   1
  -2  -6 -13   47.96 729.517   1
  -2  -6 -13  125.73 147.493   1
  -2   6  13 -262.16 303.500   1
  -2   6  13 -293.66 493.661   1
  -2   6  13  422.42 511.352   1
  -2   6  13  232.83 126.112   1
   2  -6  13  311.64 443.330   1
   2  -6  13  -67.62 728.098   1
   2  -6  13  250.14 119.962   1
   2   6 -13   57.02 100.568   1
   2   6  14  778.05 706.054   1
   2   6  14  184.39 377.956   1
   2   6  14  846.45 382.024   1
   2   6  14  150.52 110.028   1
   2   6  14  167.27 404.257   1
   2  -6 -14  258.75 643.897   1
   2  -6 -14 -263.86 235.099   1
   2  -6 -14 -102.18 101.608   1
   2  -6 -14  266.32 469.536   1
  -2   6 -14 -141.82 282.592   1
  -2   6 -14   50.20 102.933   1
  -2   6 -14 -162.82 584.673   1
  -2   6 -14  336.23 1070.95   1
  -2  -6  14  155.63  84.674   1
  -2  -6 -14  144.65 147.114   1
  -2  -6 -14 -252.79 673.415   1
  -2  -6 -14  488.74 389.498   1
  -2  -6 -14 -949.86 761.967   1
  -2  -6 -14  194.61 149.290   1
  -2   6  14  564.43 255.629   1
  -2   6  14   80.05 456.953   1
  -2   6  14  470.01 533.964   1
  -2   6  14   25.99 195.837   1
   2  -6  14   47.21 840.775   1
   2  -6  14 -137.18 420.246   1
   2  -6  14  215.52 106.244   1
   2   6 -14   11.07  93.652   1
   2   6  15   51.89  87.512   1
   2   6  15   41.67  97.919   1
   2   6  15  -69.91 401.229   1
   2   6  15 -253.55 412.015   1
   2   6  15 -846.17 995.269   1
   2  -6 -15  -61.94 176.537   1
   2  -6 -15  -99.62 498.107   1
   2  -6 -15  145.70 106.244   1
   2  -6 -15 -312.77 628.003   1
  -2   6 -15  173.60 129.517   1
  -2   6 -15 -394.04 622.421   1
  -2   6 -15 1226.11 1456.95   1
  -2  -6  15   25.15  39.584   1
  -2  -6 -15 -144.09 126.112   1
  -2  -6 -15   13.36 125.922   1
  -2  -6 -15 -545.41 693.944   1
  -2  -6 -15 -453.74 403.216   1
  -2   6  15   13.88  69.782   1
  -2   6  15  -23.87 153.926   1
  -2   6  15 -164.43 455.156   1
  -2   6  15  212.58 567.171   1
   2  -6  15  618.54 1094.61   1
   2  -6  15  352.51 485.714   1
   2  -6  15   72.65  58.732   1
   2   6 -15 -336.61 545.411   1
  -2  -7   0 2720.91 720.813   1
  -2   7   0 4372.75 1729.42   1
  -2   7   0 7138.12 3038.79   1
  -2   7   0 2207.19 863.859   1
   2  -7   0 5137.18 2191.10   1
   2  -7   0 4807.00 1894.04   1
   2  -7   0 1515.61 639.924   1
   2   7   0 3093.66 823.746   1
   2   7   1  437.46 188.742   1
   2  -7  -1  516.18 342.668   1
   2  -7  -1  267.17 563.954   1
   2  -7  -1 2668.87 1154.21   1
  -2   7  -1  700.85 417.786   1
  -2   7  -1  868.21 389.309   1
  -2  -7  -1  631.69 231.504   1
  -2   7   1 3454.11 1485.33   1
  -2   7   1  865.37 446.073   1
  -2   7   1  588.27 588.552   1
   2  -7   1 4277.20 1829.70   1
   2  -7   1  402.08 272.753   1
   2  -7   1  181.93 308.798   1
   2   7   2 7844.84 2052.03   1
   2  -7  -2 4281.93 1830.65   1
   2  -7  -2 3942.29 1561.02   1
  -2   7  -2 6861.87 2588.46   1
  -2   7  -2 3213.81 1304.63   1
  -2  -7  -2  11088. 2909.17   1
  -2   7   2 3264.90 1405.86   1
  -2   7   2 3295.17 1313.15   1
   2  -7   2 5987.70 1561.02   1
   2  -7   2 7310.31 2751.18   1
   2  -7   2 3051.08 1246.92   1
   2   7   3 1914.85 736.045   1
   2   7   3 1917.69 550.898   1
   2  -7  -3 2005.67 825.543   1
   2  -7  -3 2329.23 825.259   1
   2  -7  -3  448.82 280.889   1
  -2   7  -3 2210.97 590.444   1
  -2   7  -3 1647.11 761.683   1
  -2   7  -3 2017.03 811.447   1
  -2  -7  -3 1414.38 608.230   1
  -2  -7  -3 2110.69 806.716   1
  -2   7   3  663.20 356.196   1
  -2   7   3 2888.36 984.862   1
  -2   7   3 2454.11 989.592   1
   2  -7   3 1613.05 638.505   1
   2  -7   3 2355.72 627.436   1
   2  -7   3 1404.92 659.886   1
   2   7   4 4994.32 1881.74   1
   2   7   4 5368.02 1426.68   1
   2  -7  -4 4924.31 1547.78   1
   2  -7  -4 5931.88 2525.07   1
   2  -7  -4 7577.10 2958.37   1
  -2   7  -4 6177.86 2442.76   1
  -2   7  -4 7597.91 1992.43   1
  -2   7  -4 4163.67 1614.00   1
  -2  -7  -4 5733.20 2158.94   1
  -2   7   4 6157.99 2623.46   1
  -2   7   4 4446.54 1417.22   1
  -2   7   4 5355.72 2099.34   1
   2  -7   4 5102.17 1346.26   1
   2  -7   4 5421.94 2053.92   1
   2  -7   4 6074.73 2392.62   1
   2   7   5 1482.50 567.833   1
   2  -7  -5 2745.50 1104.07   1
   2  -7  -5 2081.36 908.419   1
   2  -7  -5 1208.14 472.658   1
  -2   7  -5 3352.88 1375.59   1
  -2   7  -5 2042.57 877.199   1
  -2  -7  -5 1095.55 447.587   1
  -2  -7  -5   80.34 686.187   1
  -2  -7  -5 1596.97 633.112   1
  -2   7   5 2287.60 995.269   1
  -2   7   5 1429.52 544.560   1
  -2   7   5 2831.60 1132.45   1
   2  -7   5 1714.28 513.339   1
   2  -7   5 2295.17 907.473   1
   2  -7   5 2154.21 924.313   1
   2  -7   5 2636.71 1119.20   1
   2   7   6 1096.50 457.521   1
   2  -7  -6  691.30 328.003   1
   2  -7  -6  298.68 237.370   1
   2  -7  -6  897.73 449.668   1
  -2   7  -6 1201.51 625.165   1
  -2   7  -6 1033.11 445.411   1
  -2   7  -6 1438.03 764.711   1
  -2   7  -6 1371.81 545.127   1
  -2  -7  -6 -522.99 709.365   1
  -2  -7  -6 1405.86 587.511   1
  -2  -7  -6  922.61 373.604   1
  -2   7   6 1013.24 481.835   1
  -2   7   6  937.75 416.272   1
  -2   7   6 -127.44 384.768   1
   2  -7   6  578.05 420.151   1
   2  -7   6  -97.92 385.052   1
   2  -7   6  420.25 191.107   1
   2   7   7  230.56 341.816   1
   2   7   7 1795.65 620.151   1
   2  -7  -7  130.94 226.111   1
   2  -7  -7  313.06 195.269   1
   2  -7  -7 -801.99 1210.03   1
   2  -7  -7  783.25 435.950   1
  -2   7  -7  936.61 408.041   1
  -2   7  -7 1015.14 667.833   1
  -2   7  -7  714.38 463.670   1
  -2  -7  -7  112.11 882.402   1
  -2  -7  -7  747.78 380.227   1
  -2   7   7  135.48 402.554   1
  -2   7   7  110.60 181.741   1
  -2   7   7  302.36 182.497   1
   2  -7   7 1176.91 545.979   1
   2   7   8 1706.72 712.677   1
   2  -7  -8 1465.47 607.284   1
   2  -7  -8 1139.07 529.422   1
   2  -7  -8 2346.26 1008.51   1
   2  -7  -8  -38.10 1242.19   1
  -2   7  -8 1073.79 854.020   1
  -2   7  -8   85.61 422.516   1
  -2   7  -8 1665.09 716.934   1
  -2  -7   8 1503.31 641.627   1
  -2  -7  -8 1225.16 477.767   1
  -2  -7  -8 1946.07 792.241   1
  -2  -7  -8  284.77 1087.98   1
  -2   7   8  121.48 877.199   1
  -2   7   8 1493.85 637.085   1
  -2   7   8 1229.89 507.379   1
   2  -7   8 3077.57 1088.93   1
   2  -7   8  734.63 470.860   1
   2  -7   8  494.70 437.464   1
   2  -7   8 1459.79 625.354   1
   2   7  -8 2526.96 1075.68   1
   2   7   9  355.82 235.667   1
   2   7   9  780.32 357.332   1
   2   7   9 1122.04 538.599   1
   2  -7  -9  477.96 575.875   1
   2  -7  -9  416.18 223.652   1
   2  -7  -9  164.33 235.194   1
   2  -7  -9  337.18 1722.80   1
  -2   7  -9 -186.38 570.293   1
  -2   7  -9  104.54 1089.88   1
  -2   7  -9 1002.84 436.707   1
  -2   7  -9 -354.21 706.433   1
  -2  -7   9 1673.60 714.474   1
  -2  -7  -9  614.95 387.984   1
  -2  -7  -9 -220.81 1285.71   1
  -2  -7  -9 1046.36 403.878   1
  -2   7   9  624.22 575.780   1
  -2   7   9  723.93 335.288   1
  -2   7   9  558.94 273.037   1
  -2   7   9 3942.29 1656.57   1
   2  -7   9  783.35  999.05   1
   2  -7   9 1754.02 796.688   1
   2  -7   9  805.20 553.736   1
   2  -7   9  683.82 299.716   1
   2   7  10  529.04 265.941   1
   2   7  10   49.58 434.342   1
   2   7  10  296.88 348.533   1
   2   7  10  910.60 667.549   1
   2  -7 -10 2661.30 1200.57   1
   2  -7 -10  255.63 162.346   1
   2  -7 -10  341.44 248.155   1
   2  -7 -10 1091.77 1210.97   1
  -2   7 -10 -558.56 640.397   1
  -2   7 -10  289.12 149.290   1
  -2   7 -10  574.74 931.693   1
  -2   7 -10 -453.45 930.273   1
  -2  -7  10  100.57  70.984   1
  -2  -7 -10  833.11 527.152   1
  -2  -7 -10 -927.44 1096.50   1
  -2  -7 -10  233.87 316.651   1
  -2  -7 -10   58.44 180.511   1
  -2   7  10 2514.66 1249.76   1
  -2   7  10  138.22 125.828   1
  -2   7  10  283.63 201.135   1
  -2   7  10 1165.56 908.325   1
   2  -7  10  418.45 736.707   1
   2  -7  10  251.28 633.963   1
   2  -7  10  509.93 227.057   1
   2  -7  10  470.96 464.522   1
   2   7 -10  380.70 195.742   1
   2   7  11  355.82 404.352   1
   2   7  11  101.70 170.672   1
   2   7  11 -113.81 349.479   1
   2   7  11   64.94 459.886   1
   2  -7 -11  -92.56 228.571   1
   2  -7 -11    2.88 805.865   1
   2  -7 -11  446.36 636.329   1
   2  -7 -11   35.05  97.824   1
  -2   7 -11  157.43 103.973   1
  -2   7 -11 -515.89 693.661   1
  -2   7 -11 -926.11 856.764   1
  -2   7 -11 -1052.0 757.047   1
  -2  -7  11  852.79 366.319   1
  -2  -7 -11   28.29 305.203   1
  -2  -7 -11  164.43 205.203   1
  -2  -7 -11  761.59 478.051   1
  -2  -7 -11  209.27 784.578   1
  -2   7  11 -252.22 671.144   1
  -2   7  11 -156.67 619.489   1
  -2   7  11  112.39 100.378   1
  -2   7  11   65.36 206.717   1
   2  -7  11   92.98 400.000   1
   2  -7  11   57.28 543.235   1
   2  -7  11  301.51 142.857   1
   2  -7  11 -742.95 662.819   1
   2   7 -11   -1.66 103.500   1
   2   7  12 -236.71 372.374   1
   2   7  12  388.27 456.669   1
   2   7  12  132.64 140.303   1
   2   7  12 -168.50 465.279   1
   2  -7 -12 -148.44 712.961   1
   2  -7 -12 -155.91 252.507   1
   2  -7 -12   62.47 100.095   1
   2  -7 -12  422.52 553.169   1
  -2   7 -12   68.21  82.289   1
  -2   7 -12 -251.37 663.197   1
  -2   7 -12  860.45 894.039   1
  -2   7 -12 -282.21 509.082   1
  -2  -7  12  368.40 163.008   1
  -2  -7 -12  548.91 403.784   1
  -2  -7 -12   10.10 731.409   1
  -2  -7 -12 -179.94 394.418   1
  -2  -7 -12 -109.93 169.820   1
  -2   7  12   64.82  89.640   1
  -2   7  12 -305.49 524.219   1
  -2   7  12 -121.85 584.957   1
  -2   7  12 -238.79 236.234   1
   2  -7  12  -76.75 461.778   1
   2  -7  12   52.37 620.908   1
   2  -7  12 -195.55 310.407   1
   2  -7  12   39.36  62.554   1
   2   7 -12  372.28 197.824   1
   2   7  13  260.08 148.628   1
   2   7  13  442.76 582.592   1
   2   7  13  690.82 439.451   1
   2   7  13  -55.24 490.633   1
   2  -7 -13  286.85 155.156   1
   2  -7 -13  -65.66 228.193   1
   2  -7 -13 -244.75 741.532   1
   2  -7 -13   93.77 447.019   1
  -2   7 -13  462.44 213.907   1
  -2   7 -13 -200.47 708.419   1
  -2   7 -13  758.56 1046.36   1
  -2   7 -13 -268.12 405.203   1
  -2  -7  13  344.18 151.750   1
  -2  -7 -13 1074.74 473.131   1
  -2  -7 -13  210.12 426.206   1
  -2  -7 -13  -33.95 754.966   1
  -2  -7 -13 -200.00 492.431   1
  -2  -7 -13    6.96 147.304   1
  -2   7  13   27.87 558.656   1
  -2   7  13 -201.32 526.395   1
  -2   7  13  300.09 155.345   1
  -2   7  13 -189.03 241.154   1
   2  -7  13 -369.35 797.256   1
   2  -7  13   81.99  67.758   1
   2  -7  13   -5.90 474.266   1
   2   7 -13   69.14  94.986   1
   2   7  14   13.92  93.765   1
   2   7  14 -190.92 686.565   1
   2   7  14 -329.14 426.868   1
   2   7  14  -97.73 437.086   1
   2  -7 -14 -433.87 448.249   1
   2  -7 -14  216.46 133.964   1
   2  -7 -14  148.91 191.012   1
   2  -7 -14  -71.14 611.825   1
  -2   7 -14  -21.78 291.769   1
  -2   7 -14  221.00 126.963   1
  -2   7 -14 -480.70 1152.32   1
  -2   7 -14 -670.77 603.405   1
  -2  -7  14   77.67  47.635   1
  -2  -7 -14 -161.87 146.074   1
  -2  -7 -14 -104.35 423.273   1
  -2  -7 -14  -10.85 134.248   1
  -2  -7 -14  155.35 690.444   1
  -2   7  14 -291.01 505.014   1
  -2   7  14 -161.68 207.947   1
  -2   7  14  -68.69 455.723   1
  -2   7  14   58.67  85.478   1
   2  -7  14 -423.37 900.378   1
   2  -7  14  -69.83 423.746   1
   2   7 -14  116.18 110.407   1
   2   7  15  546.74 962.156   1
   2   7  15    1.84  89.148   1
   2   7  15  175.97 427.246   1
   2   7  15   94.49 455.818   1
   2  -7 -15 -339.07 696.688   1
   2  -7 -15 -119.02 176.537   1
   2  -7 -15 -261.40 450.520   1
   2  -7 -15  340.40 170.577   1
  -2   7 -15 -251.75 259.792   1
  -2   7 -15  719.30 653.547   1
  -2   7 -15 -589.40 1466.41   1
  -2   7 -15   94.04  91.561   1
  -2  -7 -15  123.65 424.408   1
  -2  -7 -15  612.96 289.025   1
  -2  -7 -15  -13.63 690.539   1
  -2  -7 -15   35.38 126.395   1
  -2   7  15 -171.33 499.053   1
  -2   7  15   39.31 181.268   1
  -2   7  15  419.39 535.004   1
  -2   7  15  357.24 171.145   1
   2  -7  15 -200.28 1121.10   1
   2  -7  15  439.17 524.219   1
   2   7 -15   70.12 112.204   1
  -2  -8   0  39763.  10331.   1
  -2   8   0  55203.  21400.   1
  -2   8   0  59271.  22233.   1
  -2   8   0  44844.  19007.   1
   2  -8   0  54825.  21258.   1
   2  -8   0  44257.  18761.   1
   2  -8   0  57890.  21722.   1
   2   8   0  47446.  12318.   1
   2  -8  -1 1624.41 733.680   1
   2  -8  -1   39.11 250.709   1
  -2   8  -1  915.14 482.781   1
  -2   8   1 2826.87 1226.11   1
  -2   8   1  263.58 292.431   1
   2  -8   1  637.27 417.218   1
   2   8   2  30776. 7999.05   1
   2  -8  -2  26414.  10246.   1
   2  -8  -2  23387. 7066.22   1
   2  -8  -2  27862.  11816.   1
  -2   8  -2  33368.  12526.   1
  -2   8  -2  24711. 9602.64   1
  -2  -8  -2  41854.  10880.   1
  -2   8   2  30568.  12961.   1
  -2   8   2  19347. 5853.35   1
  -2   8   2  26017.  10095.   1
   2  -8   2  31627.  11864.   1
   2  -8   2  27720.  10757.   1
   2   8   3 1516.55 453.264   1
   2  -8  -3  439.83 315.231   1
   2  -8  -3  12914. 3920.53   1
   2  -8  -3 2298.96 1002.84   1
  -2   8  -3  243.14 410.406   1
  -2  -8  -3 1853.36 723.462   1
  -2  -8  -3 2888.36 1095.55   1
  -2   8   3 4268.68 1828.76   1
  -2   8   3  16112. 4877.01   1
  -2   8   3  468.50 320.151   1
   2  -8   3 2438.98 646.546   1
   2  -8   3 2459.79 948.911   1
   2  -8   3  257.33 387.606   1
   2   8   4  28429. 7395.45   1
   2  -8  -4  35071.  13605.   1
   2  -8  -4  41760.  12583.   1
   2  -8  -4  21864. 9272.46   1
  -2   8  -4  52706.  20435.   1
  -2   8  -4  32819.  12327.   1
  -2  -8  -4  31939.  11977.   1
  -2   8   4  34967.  10539.   1
  -2   8   4  23018. 9763.47   1
  -2   8   4  31514.  12223.   1
   2  -8   4  29016. 7539.25   1
   2  -8   4  25525. 9583.72   1
   2  -8   4  41589.  16131.   1
   2  -8  -5 1225.16 502.459   1
   2  -8  -5  932.64 453.926   1
  -2   8  -5 3484.39 1414.38   1
  -2   8  -5 2919.58 1196.78   1
  -2  -8  -5  -59.58 707.473   1
  -2  -8  -5 1391.67 559.508   1
  -2   8   5 1147.59 514.001   1
  -2   8   5  566.51 455.250   1
  -2   8   5 4316.93 1694.42   1
   2  -8   5  646.92 283.443   1
   2  -8   5 1917.69 777.672   1
   2  -8   5 5181.64 2055.82   1
   2   8   6  69943.  26235.   1
   2   8   6 3129.61 1020.81   1
   2  -8  -6 6255.43 2442.76   1
   2  -8  -6 -773.70 1358.56   1
   2  -8  -6 3540.20 1511.82   1
   2  -8  -6 2518.45 836.045   1
  -2   8  -6  63444.  23813.   1
  -2   8  -6 4401.13 1774.83   1
  -2  -8  -6 3364.24 1067.17   1
  -2  -8  -6 1671.71 957.426   1
  -2   8   6 3507.09 1497.63   1
  -2   8   6 2483.44 838.977   1
  -2   8   6 6355.72 2478.71   1
   2  -8   6 3458.84 1467.36   1
   2  -8   6  54844.  20577.   1
   2   8   7 8111.63 2469.25   1
   2   8   7 7029.32 2654.68   1
   2  -8  -7 4784.29 1876.06   1
   2  -8  -7 6331.12 1947.02   1
   2  -8  -7 -409.93 1428.57   1
   2  -8  -7 3570.48 1524.12   1
  -2   8  -7 6178.80 2620.62   1
  -2  -8  -7  678.62 1056.76   1
  -2  -8  -7 4597.91 1754.02   1
  -2   8   7 7071.89 2171.24   1
  -2   8   7 4307.47 1835.38   1
  -2   8   7 4561.96 1786.19   1
  -2   8   7 2039.73 1073.79   1
   2  -8   7 5610.21 2143.80   1
   2  -8   7 4023.65 1617.78   1
   2  -8   7 5362.34 2274.36   1
   2   8   8  912.87 424.314   1
   2   8   8  869.54 438.032   1
   2   8   8  584.01 347.966   1
   2   8   8 1669.82 675.023   1
   2  -8  -8  609.18 424.219   1
   2  -8  -8 1573.32 684.389   1
   2  -8  -8 1539.26 646.735   1
   2  -8  -8 -898.20 1368.02   1
  -2   8  -8 1033.11 662.346   1
  -2   8  -8  860.26 818.258   1
  -2   8  -8 1103.12 475.780   1
  -2   8  -8 -369.16 602.554   1
  -2  -8  -8 -788.65 1174.08   1
  -2  -8  -8  355.25 296.688   1
  -2  -8  -8  765.28 383.633   1
  -2   8   8  425.54 407.284   1
  -2   8   8 1812.68 784.011   1
  -2   8   8 2687.79 1238.41   1
   2  -8   8 1039.73 740.491   1
   2  -8   8  358.47 407.568   1
   2  -8   8 2667.93 1133.40   1
   2  -8   8 1791.86 836.518   1
   2   8   9 4512.77 1739.83   1
   2   8   9 6222.32 2425.73   1
   2   8   9 7342.47 2098.39   1
   2   8   9 6285.71 1924.31   1
   2  -8  -9 6946.07 2710.50   1
   2  -8  -9 5245.03 2230.84   1
   2  -8  -9 4268.68 1368.97   1
  -2   8  -9 7569.53 3210.97   1
  -2  -8   9 6984.86 2962.15   1
  -2  -8  -9 4970.67 1903.50   1
  -2  -8  -9 4939.45 1520.34   1
  -2   8   9 4034.05 1315.99   1
  -2   8   9  16272. 4586.56   1
  -2   8   9 6110.69 2379.37   1
  -2   8   9 5856.19 2490.06   1
   2  -8   9  14021. 3929.99   1
   2  -8   9 9457.89 3716.17   1
   2   8  -9 6739.82 2859.03   1
   2   8  10  622.52 336.897   1
   2   8  10  736.33 344.276   1
   2   8  10 1957.42 848.533   1
   2   8  10 1690.63 766.130   1
   2  -8 -10  446.36 225.638   1
   2  -8 -10 1169.35 634.058   1
   2  -8 -10  166.51 1208.14   1
   2  -8 -10   59.00 231.599   1
  -2   8 -10   61.64 618.921   1
  -2   8 -10   94.61 849.384   1
  -2   8 -10 -389.69 988.646   1
  -2   8 -10  875.31 383.349   1
  -2  -8  10 1463.57 625.638   1
  -2  -8 -10  732.17 352.980   1
  -2  -8 -10  401.51 412.961   1
  -2  -8 -10  788.08 345.127   1
  -2  -8 -10 -327.53 1058.66   1
  -2   8  10  544.18 260.548   1
  -2   8  10  588.65 915.893   1
  -2   8  10  352.13 207.001   1
  -2   8  10 3056.76 1158.94   1
   2  -8  10  555.06 619.299   1
   2  -8  10  988.65 861.305   1
   2  -8  10   75.80 470.577   1
   2  -8  10  902.84 387.890   1
   2   8 -10 1406.81 605.108   1
   2   8  11  378.62 414.664   1
   2   8  11  206.91 188.363   1
   2   8  11  -69.94 298.864   1
   2   8  11  233.49 497.540   1
   2  -8 -11  -56.95 729.801   1
   2  -8 -11  690.54 594.134   1
   2  -8 -11  355.72 183.160   1
   2  -8 -11   51.07 221.003   1
  -2   8 -11  -86.00 599.432   1
  -2   8 -11  122.42 578.429   1
  -2   8 -11  -64.20 855.061   1
  -2  -8  11  432.73 191.012   1
  -2  -8 -11  601.32 801.891   1
  -2  -8 -11  209.46 211.069   1
  -2  -8 -11  -20.70 351.750   1
  -2  -8 -11  708.32 346.736   1
  -2   8  11  366.70 602.270   1
  -2   8  11  386.75 191.012   1
  -2   8  11  101.04 164.522   1
  -2   8  11  304.07 551.371   1
   2  -8  11 -301.80 603.311   1
   2  -8  11  344.18 518.069   1
   2  -8  11  264.62 406.906   1
   2  -8  11  800.47 345.127   1
   2   8 -11  706.81 318.543   1
   2   8  12   50.20 321.665   1
   2   8  12  225.54 164.522   1
   2   8  12 1621.57 748.627   1
   2   8  12  -20.04 458.940   1
   2  -8 -12  367.55 187.701   1
   2  -8 -12   49.41 692.147   1
   2  -8 -12  804.07 544.370   1
   2  -8 -12   -1.09 214.191   1
  -2   8 -12 -322.23 486.376   1
  -2   8 -12   28.31 599.148   1
  -2   8 -12 -814.47 959.318   1
  -2  -8  12  407.19 178.619   1
  -2  -8 -12  855.53 499.337   1
  -2  -8 -12 -295.36 711.825   1
  -2  -8 -12 -179.38 295.742   1
  -2  -8 -12   87.96 180.132   1
  -2   8  12  136.80 558.467   1
  -2   8  12  949.86 616.650   1
  -2   8  12  285.05 157.710   1
  -2   8  12  193.38 183.727   1
   2  -8  12 -122.42 677.104   1
   2  -8  12 -263.77 336.424   1
   2  -8  12  528.76 230.747   1
   2  -8  12  265.28 507.852   1
   2   8 -12   -3.45  94.494   1
   2   8  13  582.69 617.502   1
   2   8  13  418.73 200.851   1
   2   8  13  144.75 529.706   1
   2  -8 -13  -23.48 173.131   1
   2  -8 -13  665.47 303.595   1
   2  -8 -13  130.18 472.374   1
   2  -8 -13  119.87 713.907   1
  -2   8 -13 -150.33 374.266   1
  -2   8 -13  395.17 189.025   1
  -2   8 -13  230.56 707.663   1
  -2   8 -13 -1881.7 1375.59   1
  -2  -8 -13  -38.88 762.629   1
  -2  -8 -13  259.60 185.336   1
  -2  -8 -13 -251.09 336.329   1
  -2   8  13  867.74 383.160   1
  -2   8  13  529.80 576.821   1
  -2   8  13   46.92 152.318   1
  -2   8  13  -40.63 634.342   1
   2  -8  13  699.62 934.342   1
   2  -8  13  449.38 553.169   1
   2  -8  13  742.76 320.151   1
   2   8 -13  210.60 138.600   1
   2   8  14  387.13 410.028   1
   2   8  14  348.44 172.848   1
   2   8  14  841.25 825.732   1
   2   8  14 -120.72 462.440   1
   2  -8 -14  653.36 293.945   1
   2  -8 -14 -259.60 215.232   1
   2  -8 -14  690.35 531.598   1
   2  -8 -14   -2.49 685.430   1
  -2   8 -14 -333.02 337.653   1
  -2   8 -14  842.19 366.130   1
  -2   8 -14 -222.42 612.582   1
  -2   8 -14 -356.48 1283.82   1
  -2  -8  14  902.08 384.579   1
  -2  -8 -14 1678.33 725.070   1
  -2  -8 -14  103.41 481.173   1
  -2  -8 -14  274.27 188.174   1
  -2  -8 -14 -196.59 699.053   1
  -2   8  14  248.91 520.340   1
  -2   8  14  666.89 298.959   1
  -2   8  14   37.22 148.723   1
  -2   8  14 1141.91 637.085   1
   2  -8  14 -531.50 1070.01   1
   2  -8  14  851.84 536.707   1
   2  -8  14  656.95 282.403   1
   2   8 -14  338.60 173.983   1
   2   8  15   66.89 1113.53   1
   2   8  15   18.96  91.996   1
   2   8  15  -71.43 438.410   1
   2   8  15   36.10 479.091   1
   2  -8 -15 -123.37 709.933   1
   2  -8 -15 -163.10 189.025   1
   2  -8 -15   29.30 500.283   1
   2  -8 -15  -20.01  81.627   1
  -2   8 -15  130.84  89.820   1
  -2   8 -15   42.36 243.330   1
  -2   8 -15 -332.36 606.244   1
  -2   8 -15  802.74 1711.45   1
  -2  -8  15   56.67  38.865   1
  -2  -8 -15  213.62 460.737   1
  -2  -8 -15    5.66 130.747   1
  -2  -8 -15 -614.29 759.602   1
  -2   8  15   76.70  79.300   1
  -2   8  15   91.43 157.900   1
  -2   8  15 -126.40 533.112   1
  -2   8  15  -74.65 506.717   1
   2  -8  15   34.11 494.891   1
   2  -8  15   39.53  42.876   1
   2   8 -15 -255.06 141.343   1
  -2  -9   0  350.99 147.966   1
  -2   9   0  205.30 322.232   1
  -2   9   0  394.51 292.147   1
   2  -9   0 2795.65 1211.92   1
   2  -9   0  274.27 347.871   1
   2  -9   0  498.30 372.090   1
   2   9   0  402.27 175.497   1
   2  -9  -1  952.70 464.333   1
   2  -9  -1  329.04 301.513   1
  -2   9   1  824.12 432.923   1
  -2   9   1  662.82 388.363   1
   2   9   2 1411.54 412.204   1
   2  -9  -2 1457.90 662.535   1
   2  -9  -2 1113.53 501.702   1
   2  -9  -2 -115.14 540.302   1
  -2   9  -2 1070.95 567.265   1
  -2   9  -2 1200.57 559.791   1
  -2  -9  -2 2451.27 745.032   1
  -2   9   2  897.54 439.829   1
  -2   9   2 -509.55 519.867   1
  -2   9   2 1998.11 871.333   1
   2  -9   2  303.41 373.415   1
   2  -9   2 1742.67 689.687   1
   2   9   3  343.14 223.652   1
   2  -9  -3  126.96 260.548   1
   2  -9  -3  145.03 438.505   1
   2  -9  -3  167.17 259.129   1
  -2   9  -3  484.29 394.607   1
  -2   9  -3  449.67 155.156   1
  -2   9  -3  -79.40 402.838   1
  -2  -9  -3   69.72 490.066   1
  -2  -9  -3  853.17 357.805   1
  -2   9   3  257.52 207.758   1
  -2   9   3  600.66 527.719   1
  -2   9   3  435.76 304.068   1
   2  -9   3  696.78 209.177   1
   2  -9   3  -15.94 205.298   1
   2  -9   3  575.21 442.384   1
   2   9   4  561.02 266.130   1
   2  -9  -4  381.08 283.160   1
   2  -9  -4 3614.00 1557.24   1
   2  -9  -4 1283.82 540.775   1
  -2   9  -4  607.66 230.653   1
  -2   9  -4 1782.40 805.770   1
  -2   9  -4  202.36 429.801   1
  -2  -9  -4  169.16 555.818   1
  -2  -9  -4  945.51 386.944   1
  -2   9   4 2426.68 1053.93   1
  -2   9   4 2507.09 883.443   1
  -2   9   4  302.55 257.805   1
   2  -9   4 1254.49 545.411   1
   2  -9   4  556.76 216.461   1
   2  -9   4  237.28 369.725   1
   2   9   5 2054.87 795.742   1
   2  -9  -5  468.97 298.391   1
   2  -9  -5  661.30 403.595   1
   2  -9  -5  779.94 373.793   1
  -2   9  -5 -601.99 462.346   1
  -2   9  -5 1569.53 464.711   1
  -2   9  -5 1028.38 647.492   1
  -2  -9  -5 1746.45 685.051   1
  -2   9   5  990.54 458.183   1
  -2   9   5   17.95 401.040   1
  -2   9   5  329.23 250.899   1
   2  -9   5 1539.26 458.656   1
   2  -9   5 1275.31 545.033   1
   2  -9   5  253.83 377.672   1
   2   9   6 1492.90 607.946   1
   2   9   6  -63.06 337.653   1
   2  -9  -6  358.66 260.832   1
   2  -9  -6  -26.50 1340.59   1
   2  -9  -6 1078.52 484.957   1
   2  -9  -6  277.48 376.064   1
  -2   9  -6   78.04 409.082   1
  -2   9  -6  389.31 614.285   1
  -2   9  -6 1138.13 468.211   1
  -2  -9  -6 -853.74 869.346   1
  -2  -9  -6  338.13 273.510   1
  -2  -9  -6  291.58 351.466   1
  -2   9   6 1711.45 745.884   1
  -2   9   6   24.54 386.376   1
  -2   9   6  569.16 292.337   1
  -2   9   6  131.98 871.617   1
   2  -9   6  540.87 392.526   1
   2  -9   6  798.67 434.437   1
   2  -9   6  578.62 407.379   1
   2   9   7 2226.11 878.902   1
   2   9   7 1340.59 508.325   1
   2  -9  -7  253.07 1435.19   1
   2  -9  -7 1738.88 716.934   1
   2  -9  -7 1141.91 483.538   1
  -2   9  -7 1419.11 605.581   1
  -2   9  -7  789.78 557.615   1
  -2   9  -7 1168.40 893.471   1
  -2   9  -7 1654.68 753.736   1
  -2  -9  -7  -62.30 1106.91   1
  -2  -9  -7 1164.62 470.198   1
  -2  -9  -7 1915.80 763.575   1
  -2   9   7 2656.57 1140.02   1
  -2   9   7 1060.55 452.980   1
  -2   9   7  778.43 413.528   1
   2  -9   7 1603.59 722.705   1
   2  -9   7 1517.50 666.414   1
   2  -9   7 1357.61 578.807   1
   2  -9   7  497.82 465.279   1
   2   9   8  -56.23 267.171   1
   2   9   8 -163.39 386.944   1
   2   9   8   87.42 203.216   1
   2   9   8  312.58 540.397   1
   2  -9  -8  171.52 253.358   1
   2  -9  -8  281.36 183.065   1
   2  -9  -8  843.05 1611.16   1
   2  -9  -8  -68.59 331.788   1
  -2   9  -8  300.57 754.115   1
  -2   9  -8  -86.16 617.691   1
  -2   9  -8  300.57 693.377   1
  -2   9  -8  312.68 155.156   1
  -2  -9  -8  140.96 278.902   1
  -2  -9  -8  153.55 265.657   1
  -2  -9  -8   59.70 1257.33   1
  -2   9   8 1721.85 1227.06   1
  -2   9   8  310.60 209.934   1
  -2   9   8  347.68 385.998   1
  -2   9   8  173.13 162.346   1
   2  -9   8  687.70 567.928   1
   2  -9   8   69.48 407.663   1
   2  -9   8  191.30  92.412   1
   2  -9   8  216.37 735.382   1
   2   9   9  520.15 288.174   1
   2   9   9  459.13 438.032   1
   2   9   9  322.23 280.794   1
   2   9   9  637.56 640.397   1
   2  -9  -9  638.98 516.272   1
   2  -9  -9  129.33 138.127   1
   2  -9  -9  185.52 246.736   1
   2  -9  -9 -665.94 1403.03   1
  -2   9  -9 -253.83 620.245   1
  -2   9  -9  214.76 121.949   1
  -2   9  -9  -66.70 825.922   1
  -2   9  -9  -61.03 980.131   1
  -2  -9   9  415.33 187.606   1
  -2  -9  -9  454.68 1303.69   1
  -2  -9  -9  164.33 361.400   1
  -2  -9  -9  192.81 250.142   1
  -2  -9  -9   21.36 234.248   1
  -2   9   9  284.20 180.227   1
  -2   9   9  412.20 454.493   1
  -2   9   9  246.17 180.700   1
  -2   9   9 1872.28 1145.69   1
   2  -9   9  109.84 830.936   1
   2  -9   9  447.49 608.703   1
   2  -9   9  543.90 235.856   1
   2  -9   9  384.58 506.811   1
   2   9  10  -12.03 216.272   1
   2   9  10  415.04 420.151   1
   2   9  10 -321.95 285.241   1
   2   9  10  624.31 580.416   1
   2  -9 -10  144.94 240.586   1
   2  -9 -10  177.77 135.572   1
   2  -9 -10 -122.14 392.053   1
   2  -9 -10 -389.50 965.940   1
  -2   9 -10    6.96 638.883   1
  -2   9 -10  377.67 669.820   1
  -2   9 -10   84.15  93.321   1
  -2   9 -10  414.57 1042.57   1
  -2  -9  10   94.12  70.255   1
  -2  -9 -10  902.55 1013.24   1
  -2  -9 -10  352.22 269.063   1
  -2  -9 -10   74.19 233.302   1
  -2  -9 -10    0.38 345.317   1
  -2   9  10  107.76 118.448   1
  -2   9  10  102.27 158.467   1
  -2   9  10   -9.79 669.252   1
  -2   9  10  141.44 465.657   1
   2  -9  10 -154.59 581.456   1
   2  -9  10  558.18 685.430   1
   2  -9  10  526.96 525.922   1
   2  -9  10  207.28  98.675   1
   2   9 -10  147.97 107.474   1
   2   9  11   41.31 379.281   1
   2   9  11  542.10 277.862   1
   2   9  11 -159.51 546.452   1
   2   9  11  445.88 324.976   1
   2  -9 -11  333.49 179.565   1
   2  -9 -11  288.65 793.377   1
   2  -9 -11   40.06 238.600   1
   2  -9 -11 -210.03 403.405   1
  -2   9 -11  595.65 269.725   1
  -2   9 -11 -203.12 601.040   1
  -2   9 -11   11.48 518.259   1
  -2   9 -11 -700.85 1116.37   1
  -2  -9 -11  395.36 287.133   1
  -2  -9 -11  106.15 206.717   1
  -2  -9 -11 -193.94 349.195   1
  -2  -9 -11 -322.04 878.239   1
  -2   9  11   29.03 465.373   1
  -2   9  11  393.76 649.952   1
  -2   9  11  547.68 257.426   1
  -2   9  11  451.37 244.087   1
   2  -9  11  260.74 390.539   1
   2  -9  11  141.91 638.599   1
   2  -9  11   69.68 573.982   1
   2   9 -11  442.95 211.826   1
   2   9  12 -102.55 337.086   1
   2   9  12   55.54 456.102   1
   2   9  12  152.60 159.981   1
   2   9  12  272.00 484.579   1
   2  -9 -12  -73.27 222.895   1
   2  -9 -12  -41.72 413.339   1
   2  -9 -12  258.18 601.419   1
   2  -9 -12   53.61 104.352   1
  -2   9 -12  415.52 579.564   1
  -2   9 -12 -262.91 440.397   1
  -2   9 -12  -66.12 1141.91   1
  -2   9 -12   73.45  91.769   1
  -2  -9  12    6.64  39.943   1
  -2  -9 -12  115.89 187.606   1
  -2  -9 -12 -310.97 292.715   1
  -2  -9 -12  270.86 756.101   1
  -2  -9 -12  -46.98 390.633   1
  -2   9  12  707.76 503.689   1
  -2   9  12  103.97 105.866   1
  -2   9  12   48.73 142.289   1
  -2   9  12   24.60 598.202   1
   2  -9  12  -61.61 757.331   1
   2  -9  12  456.57 477.294   1
   2  -9  12  -85.61 322.138   1
   2  -9  12  128.95  72.043   1
   2   9 -12  -58.51 106.244   1
   2   9  13  768.97 643.897   1
   2   9  13  301.32 383.633   1
   2   9  13 -286.00 458.467   1
   2   9  13  181.93 139.546   1
   2  -9 -13   57.54 161.400   1
   2  -9 -13  330.56 691.295   1
   2  -9 -13   91.34 109.744   1
   2  -9 -13  -39.39 467.265   1
  -2   9 -13  182.31 124.503   1
  -2   9 -13 -390.26 375.875   1
  -2   9 -13  222.33 610.406   1
  -2   9 -13 -834.53 1280.04   1
  -2  -9  13   81.14  48.543   1
  -2  -9 -13  212.01 329.896   1
  -2  -9 -13  146.26 168.685   1
  -2  -9 -13  161.21 723.367   1
  -2   9  13  218.83 565.846   1
  -2   9  13  379.47 526.206   1
  -2   9  13   36.37  87.928   1
  -2   9  13  -29.80 111.826   1
   2  -9  13 -218.35 291.390   1
   2  -9  13  134.82  70.076   1
   2  -9  13  314.19 883.159   1
   2  -9  13  275.97 463.481   1
   2   9 -13   79.51 107.095   1
   2   9  14  248.53 385.146   1
   2   9  14  261.31 771.617   1
   2   9  14 -164.14 475.023   1
   2   9  14  -65.88 111.447   1
   2  -9 -14   92.61 179.281   1
   2  -9 -14  234.06 489.025   1
   2  -9 -14  270.96 692.809   1
   2  -9 -14   98.11  96.216   1
  -2   9 -14   75.82 309.177   1
  -2   9 -14  127.63 601.419   1
  -2   9 -14  526.39 1515.61   1
  -2  -9  14  128.86  64.286   1
  -2  -9 -14  -21.60 154.967   1
  -2  -9 -14  142.01 747.871   1
  -2  -9 -14   70.04 342.289   1
  -2   9  14   22.33  84.295   1
  -2   9  14  228.38 536.613   1
  -2   9  14   31.39 119.584   1
  -2   9  14  252.98 534.626   1
   2  -9  14 -213.15 494.796   1
   2  -9  14 1444.65 1213.81   1
   2  -9  14   81.07  49.953   1
   2   9 -14   -9.10 100.851   1
  -2 -10   0  29167. 7578.04   1
  -2  10   0  28269.  10974.   1
  -2  10   0  29773.  11173.   1
   2 -10   0  28921.  11220.   1
   2 -10   0  23983. 9010.40   1
   2  10   0  30227. 7851.46   1
   2  10   1  590.92 211.731   1
   2 -10  -1  -46.03 291.201   1
   2 -10  -1 2325.45 1012.30   1
  -2  10  -1  261.49 337.275   1
  -2  10  -1  696.21 385.619   1
  -2 -10  -1   88.51 167.644   1
  -2  10   1 1856.19 811.163   1
  -2  10   1  186.66 288.647   1
  -2  10   1  -54.44 317.218   1
   2 -10   1 -234.53 250.520   1
   2 -10   1  309.56 338.978   1
   2  10   2  39773.  10331.   1
   2 -10  -2  13009. 5057.71   1
   2 -10  -2  28392.  12044.   1
  -2  10  -2  17625. 6857.14   1
  -2  10  -2  60842.  22829.   1
  -2 -10  -2  35534. 9246.92   1
  -2  10   2  17985. 7630.08   1
  -2  10   2  10322. 3172.18   1
  -2  10   2  13160. 5120.15   1
   2 -10   2  45809.  17190.   1
   2 -10   2  15790. 6143.80   1
   2  10   3 3483.44 1324.50   1
   2  10   3 2678.33 727.719   1
   2 -10  -3 1538.31 653.926   1
   2 -10  -3 1594.13 694.134   1
   2 -10  -3 1019.87 502.459   1
  -2  10  -3  136.61 398.107   1
  -2  10  -3 1723.74 755.250   1
  -2 -10  -3 1434.25 619.678   1
  -2 -10  -3 1665.09 650.614   1
  -2  10   3 1152.32 527.152   1
  -2  10   3 3092.71 1083.25   1
  -2  10   3  977.29 452.412   1
   2 -10   3 1853.36 491.201   1
   2 -10   3 2166.51 844.370   1
   2 -10   3  977.29 522.705   1
   2  10   4 8864.70 2322.61   1
   2 -10  -4 8211.91 3200.56   1
   2 -10  -4 7946.07 2435.19   1
   2 -10  -4 8176.91 3479.66   1
  -2  10  -4 8118.25 3191.10   1
  -2  10  -4 8870.38 2312.20   1
  -2  10  -4 6836.32 2614.95   1
  -2 -10  -4 8368.01 3143.80   1
  -2  10   4 7536.42 3204.35   1
  -2  10   4 6931.88 2144.75   1
  -2  10   4 7803.21 3040.68   1
   2 -10   4 9116.36 2376.53   1
   2 -10   4 8724.68 3290.44   1
   2 -10   4 9517.49 3722.80   1
   2  10   5 3753.07 1424.79   1
   2 -10  -5 5392.62 2110.69   1
   2 -10  -5  687.32 1307.47   1
   2 -10  -5 4166.50 1319.77   1
  -2  10  -5 3843.89 1553.45   1
  -2  10  -5 3458.84 1427.62   1
  -2 -10  -5 -402.27 797.256   1
  -2 -10  -5 2851.46 1089.88   1
  -2  10   5 4000.94 1274.36   1
  -2  10   5 3063.38 1315.04   1
  -2  10   5 3955.53 1555.34   1
   2 -10   5 2304.63 917.028   1
   2 -10  -6  12763. 3870.38   1
   2 -10  -6 8117.31 3450.33   1
   2 -10  -6 -1201.5 1539.26   1
  -2  10  -6 4184.48 1695.36   1
  -2  10  -6  18675. 7051.08   1
  -2 -10  -6  11798. 3581.83   1
  -2 -10  -6  938.60 960.264   1
  -2 -10  -6  12176. 4577.10   1
  -2  10   6  13605. 4129.61   1
  -2  10   6 5627.24 2396.40   1
  -2  10   6 5824.97 2273.41   1
   2 -10   6  19385. 7288.55   1
   2 -10   6 3884.58 1564.80   1
   2  10   7 2328.29 912.771   1
   2  10   7 1890.25 696.783   1
   2  10   7 2081.36 772.090   1
   2 -10  -7 1780.51 664.900   1
   2 -10  -7  734.63 380.889   1
   2 -10  -7 2169.35 933.869   1
   2 -10  -7  478.24 1458.84   1
  -2  10  -7 1157.05 625.827   1
  -2  10  -7  782.69 680.132   1
  -2  10  -7  524.50 765.657   1
  -2 -10  -7  289.69 1124.88   1
  -2 -10  -7  830.56 425.922   1
  -2 -10  -7 2081.36 815.231   1
  -2  10   7 2894.04 1248.82   1
  -2  10   7 1693.47 649.857   1
  -2  10   7 4882.68 1746.45   1
  -2  10   7 1226.11 515.042   1
   2 -10   7  834.15 581.551   1
   2 -10   7 2380.32 838.126   1
   2 -10   7 1466.41 668.684   1
   2  10   8  428.85 321.949   1
   2  10   8 1830.65 752.790   1
   2  10   8  783.25 677.956   1
   2 -10  -8  789.21 416.840   1
   2 -10  -8 1481.55 643.140   1
   2 -10  -8 -1034.1 2228.95   1
   2 -10  -8 1198.67 532.450   1
  -2  10  -8  938.88 404.162   1
  -2  10  -8   29.28 662.535   1
  -2  10  -8 1064.33 911.825   1
  -2  10  -8 1811.73 1069.06   1
  -2 -10  -8 -1125.8 1500.47   1
  -2 -10  -8  981.08 403.311   1
  -2 -10  -8 1124.88 505.392   1
  -2  10   8 1358.56 611.825   1
  -2  10   8 1078.52 463.008   1
  -2  10   8  996.21 482.497   1
  -2  10   8 1584.67 1710.50   1
   2 -10   8 -583.35 529.233   1
   2 -10   8  956.48 1068.12   1
   2 -10   8 1233.68 525.922   1
   2 -10   8  788.93 610.028   1
   2  10   9 1934.72 831.503   1
   2  10   9 4211.92 1651.84   1
   2  10   9 1490.06 538.410   1
   2  10   9 3056.76 1017.97   1
   2 -10  -9 3362.34 1337.75   1
   2 -10  -9  341.25 1320.72   1
   2 -10  -9 2820.24 1207.19   1
   2 -10  -9 2128.66 741.059   1
  -2  10  -9  512.11 735.288   1
  -2  10  -9 2816.46 1197.73   1
  -2 -10  -9 2370.86 767.833   1
  -2 -10  -9   83.07 1189.21   1
  -2 -10  -9 1764.43 758.940   1
  -2  10   9 2403.03 1035.00   1
  -2  10   9 4591.29 1793.75   1
  -2  10   9 1829.70 690.822   1
  -2  10   9 1289.50 978.239   1
   2 -10   9   66.96 604.446   1
   2 -10   9 1929.04 1007.57   1
   2 -10   9 3667.92 1555.34   1
   2 -10   9 2544.94 1115.42   1
   2  10  10  980.13 411.542   1
   2  10  10 1625.35 707.568   1
   2  10  10 1667.93 679.659   1
   2  10  10  681.08 344.749   1
   2 -10 -10 1402.08 603.784   1
   2 -10 -10 1113.53 489.404   1
   2 -10 -10 -399.53 796.120   1
   2 -10 -10 1285.71 523.841   1
  -2  10 -10 1368.02 588.552   1
  -2  10 -10 -1606.4 1233.68   1
  -2  10 -10  -24.23 528.666   1
  -2 -10  10 1705.77 725.827   1
  -2 -10 -10 -680.23 842.856   1
  -2 -10 -10  990.54 380.416   1
  -2 -10 -10 1670.76 712.582   1
  -2  10  10 1265.85 553.926   1
  -2  10  10 1028.38 436.045   1
  -2  10  10 1022.70 671.523   1
  -2  10  10  936.42 520.435   1
   2 -10  10 1155.15 737.369   1
   2 -10  10 1549.67 732.923   1
   2 -10  10  222.42 431.125   1
   2  10  11  325.83 294.607   1
   2  10  11  616.46 459.886   1
   2  10  11  147.21 182.876   1
   2  10  11  764.05 572.374   1
   2 -10 -11  -12.61 627.909   1
   2 -10 -11 -328.29 281.362   1
   2 -10 -11  197.73 150.520   1
   2 -10 -11 -361.68 373.037   1
  -2  10 -11 -836.14 557.994   1
  -2  10 -11 -785.90 1236.52   1
  -2  10 -11  -28.42 472.374   1
  -2 -10  11  189.12  93.434   1
  -2 -10 -11  -71.27 729.422   1
  -2 -10 -11  144.56 276.159   1
  -2 -10 -11  -80.26 191.107   1
  -2 -10 -11 -363.77 345.411   1
  -2  10  11  303.88 183.349   1
  -2  10  11  297.73 207.190   1
  -2  10  11  -19.60 619.583   1
  -2  10  11  367.83 425.827   1
   2 -10  11 -413.34 707.757   1
   2 -10  11 -154.12 514.001   1
   2 -10  11   95.27 357.048   1
   2 -10  11  250.43 112.393   1
   2  10 -11  174.93 116.272   1
   2  10  12   54.44 511.447   1
   2  10  12  -16.65 314.380   1
   2  10  12 1974.45 801.324   1
   2 -10 -12  337.09 182.403   1
   2 -10 -12  288.27 248.344   1
   2 -10 -12  -26.95 674.928   1
   2 -10 -12  244.18 357.899   1
  -2  10 -12  321.48 158.562   1
  -2  10 -12 -152.98 378.902   1
  -2  10 -12   -5.47 544.370   1
  -2  10 -12 -147.11 1329.23   1
  -2 -10 -12   -4.53 727.246   1
  -2 -10 -12  285.81 276.442   1
  -2 -10 -12  150.99 186.187   1
  -2  10  12  141.15 122.989   1
  -2  10  12  679.56 462.157   1
  -2  10  12  111.54 148.912   1
  -2  10  12   89.04 617.975   1
   2 -10  12 -373.32 335.667   1
   2 -10  12  223.56 820.907   1
   2 -10  12  182.59  84.087   1
   2 -10  12  194.04 524.976   1
   2  10 -12  886.56 388.268   1
   2  10  13 -120.53 599.148   1
   2  10  13 -284.96 477.672   1
   2  10  13  282.88 480.510   1
   2  10  13   54.42 128.477   1
   2 -10 -13   39.39 178.902   1
   2 -10 -13 -499.15 646.830   1
   2 -10 -13   44.36 103.500   1
   2 -10 -13 -258.28 404.635   1
  -2  10 -13   67.46  83.415   1
  -2  10 -13  242.86 352.318   1
  -2  10 -13  101.51 545.506   1
  -2  10 -13  745.60 1490.06   1
  -2 -10  13   85.66  47.304   1
  -2 -10 -13   42.74 319.300   1
  -2 -10 -13  162.91 174.645   1
  -2 -10 -13  -72.52 708.609   1
  -2  10  13   85.65  98.202   1
  -2  10  13  -30.81 590.349   1
  -2  10  13  -82.23 118.732   1
   2 -10  13 -164.71 489.877   1
   2 -10  13   32.78 260.075   1
   2 -10  13  311.54 139.546   1
   2 -10  13  590.73 972.563   1
   2  10 -13  139.64 113.907   1
   2  10  14  671.14 442.100   1
   2  10  14 1003.78 910.784   1
   2  10  14  -18.61 112.772   1
   2  10  14   61.35 482.497   1
   2 -10 -14 -289.59 677.483   1
   2 -10 -14  204.64 127.531   1
   2 -10 -14  -25.33 173.510   1
  -2  10 -14 -238.13 315.988   1
  -2  10 -14 -277.77 598.107   1
  -2  10 -14  267.36 133.302   1
  -2  10 -14  -25.70 1691.58   1
  -2 -10  14  242.38 107.568   1
  -2 -10 -14  170.20 337.559   1
  -2 -10 -14 -523.27 776.158   1
  -2 -10 -14  159.03 167.171   1
  -2  10  14   55.11  85.128   1
  -2  10  14 -402.74 586.660   1
  -2  10  14 -149.20 523.746   1
  -2  10  14  -27.87 114.569   1
   2 -10  14  212.68 531.693   1
   2 -10  14  -64.38 1153.26   1
   2 -10  14  197.45  94.797   1
   2  10 -14  170.67 117.786   1
  -2 -11   0  378.52 168.496   1
  -2  11   0  441.72 355.913   1
  -2  11   0   46.99 355.440   1
   2 -11   0  -13.94 267.076   1
   2 -11   0  -18.95 334.910   1
   2  11   0  281.46 151.088   1
   2  11   1  535.57 210.880   1
   2 -11  -1 2071.90 865.751   1
   2 -11  -1 1098.39 557.426   1
  -2  11  -1  800.57 447.019   1
  -2  11  -1  420.25 344.087   1
  -2 -11  -1  527.15 232.639   1
  -2  11   1  982.97 534.247   1
  -2  11   1 1784.29 771.806   1
   2 -11   1  844.94 433.491   1
   2 -11   1  233.30 251.088   1
   2  11   2 1201.51 366.792   1
   2 -11  -2   29.87 275.591   1
   2 -11  -2 1631.03 732.639   1
  -2  11  -2 1091.77 561.116   1
  -2  11  -2 1561.02 710.785   1
  -2 -11  -2 1319.77 523.273   1
  -2  11   2   87.85 257.616   1
  -2  11   2  784.67 383.349   1
   2 -11   2 1582.78 641.343   1
   2 -11   2   97.73 343.519   1
   2  11   3   52.28 221.192   1
   2  11   3  379.85 208.893   1
   2 -11  -3  264.14 276.537   1
   2 -11  -3 1006.62 491.674   1
   2 -11  -3  395.36 507.852   1
  -2  11  -3  936.61 535.761   1
  -2  11  -3 -470.29 438.410   1
  -2 -11  -3 -456.20 470.955   1
  -2 -11  -3  -33.72 197.162   1
  -2  11   3 1131.50 520.813   1
  -2  11   3  588.46 526.300   1
  -2  11   3   -4.43 252.128   1
   2 -11   3  455.44 140.776   1
   2 -11   3    8.55 218.732   1
   2  11   4  449.38 240.492   1
   2  11   4  339.83 230.936   1
   2 -11  -4  -46.07 227.909   1
   2 -11  -4  921.29 578.050   1
   2 -11  -4  783.44 382.119   1
   2 -11  -4 1078.52 1430.46   1
  -2  11  -4  415.61 541.343   1
  -2  11  -4  160.55 381.551   1
  -2 -11  -4 -139.45 553.263   1
  -2 -11  -4  633.49 278.145   1
  -2  11   4  423.94 481.740   1
  -2  11   4  248.06 215.326   1
  -2  11   4  165.28 216.178   1
   2 -11   4 1385.05 604.068   1
   2 -11   4  337.65 162.251   1
   2 -11   4  222.61 330.747   1
   2  11   5 2350.99 910.784   1
   2 -11  -5 -720.81 1644.27   1
   2 -11  -5  448.44 279.754   1
   2 -11  -5  901.89 499.243   1
   2 -11  -5  352.60 233.207   1
  -2  11  -5   49.27 391.580   1
  -2  11  -5 2316.93 1096.50   1
  -2 -11  -5  -61.29 883.727   1
  -2 -11  -5 1049.19 440.113   1
  -2  11   5  180.13 192.526   1
  -2  11   5  769.06 474.739   1
  -2  11   5 1111.64 1103.12   1
  -2  11   5  574.36 303.689   1
   2 -11   5  240.49 353.358   1
   2 -11   5  645.32 269.631   1
   2 -11   5 1124.88 526.300   1
   2  11   6  560.26 316.367   1
   2  11   6 1019.87 470.671   1
   2 -11  -6  -16.74 214.948   1
   2 -11  -6 5864.71 1826.87   1
   2 -11  -6 1070.01 486.281   1
   2 -11  -6  972.56 1589.40   1
  -2  11  -6  499.53 554.872   1
  -2  11  -6  259.32 325.733   1
  -2  11  -6 -268.97 680.983   1
  -2 -11  -6 -211.73 1082.31   1
  -2 -11  -6  773.13 358.656   1
  -2  11   6  757.43 1070.01   1
  -2  11   6  475.97 265.090   1
  -2  11   6 6503.31 2034.06   1
  -2  11   6  197.26 206.244   1
   2 -11   6    2.74 356.386   1
   2 -11   6  609.27 390.539   1
   2 -11   6  149.95 410.406   1
   2  11   7  167.74 243.992   1
   2  11   7  601.23 346.736   1
   2  11   7  494.70 400.567   1
   2  11   7 1059.60 641.532   1
   2 -11  -7  728.00 461.021   1
   2 -11  -7  346.92 294.891   1
   2 -11  -7 -423.46 1913.91   1
  -2  11  -7  -67.10 576.348   1
  -2  11  -7  921.38 804.162   1
  -2  11  -7  706.72 895.174   1
  -2 -11  -7  762.06 421.759   1
  -2 -11  -7 -249.57 1219.49   1
  -2 -11  -7   96.12 239.829   1
  -2  11   7  377.20 241.438   1
  -2  11   7 1455.06 1533.58   1
  -2  11   7 1280.04 581.456   1
   2 -11   7  475.97 684.768   1
   2 -11   7   72.21 535.950   1
   2 -11   7   85.21 425.260   1
   2  11   8  249.38 290.539   1
   2  11   8  321.76 372.753   1
   2  11   8  474.55 288.174   1
   2  11   8  718.07 678.429   1
   2 -11  -8  375.12 1421.00   1
   2 -11  -8  530.37 344.276   1
   2 -11  -8  567.93 301.419   1
   2 -11  -8  170.96 370.388   1
  -2  11  -8 1354.78 887.416   1
  -2  11  -8 -683.25 1136.23   1
  -2  11  -8  108.23 645.222   1
  -2 -11  -8  552.88 1487.23   1
  -2 -11  -8  544.84 333.301   1
  -2 -11  -8  573.79 366.509   1
  -2  11   8  395.74 244.276   1
  -2  11   8  340.59 396.878   1
  -2  11   8  519.77 276.348   1
  -2  11   8 1509.93 1174.08   1
   2 -11   8  320.53 537.464   1
   2 -11   8  -51.87 748.344   1
   2 -11   8  747.68 690.728   1
   2  11   9  473.60 309.933   1
   2  11   9  503.88 397.540   1
   2  11   9  493.85 345.790   1
   2  11   9   77.90 498.013   1
   2 -11  -9  500.66 370.104   1
   2 -11  -9 1009.46 448.912   1
   2 -11  -9  360.36 308.231   1
   2 -11  -9  555.82 1083.25   1
  -2  11  -9 -708.99 805.297   1
  -2  11  -9   -2.03 632.639   1
  -2  11  -9  559.70 250.331   1
  -2  11  -9 -178.33 1062.44   1
  -2 -11  -9  262.54 304.635   1
  -2 -11  -9  -17.59 1078.52   1
  -2 -11  -9  939.17 392.620   1
  -2 -11  -9  433.02 331.125   1
  -2  11   9  369.54 751.087   1
  -2  11   9  630.84 307.568   1
  -2  11   9  452.41 405.865   1
   2 -11   9  417.60 745.411   1
   2 -11   9 -556.10 614.853   1
   2 -11   9  393.38 174.645   1
   2 -11   9  318.92 547.019   1
   2  11  10  125.07 206.622   1
   2  11  10   95.84 346.736   1
   2  11  10  160.08 300.284   1
   2  11  10 -236.90 510.501   1
   2 -11 -10 -303.50 277.199   1
   2 -11 -10  146.07 132.450   1
   2 -11 -10  358.94 352.980   1
   2 -11 -10  292.24 785.714   1
  -2  11 -10  329.80 580.321   1
  -2  11 -10 -108.04 472.658   1
  -2  11 -10  174.65 111.258   1
  -2  11 -10  328.67 1195.84   1
  -2 -11 -10  -47.32 236.897   1
  -2 -11 -10  461.59 852.317   1
  -2 -11 -10 -146.93 288.931   1
  -2 -11 -10  -44.71 245.884   1
  -2  11  10 -480.61 653.736   1
  -2  11  10  599.90 426.111   1
  -2  11  10   60.63 166.414   1
   2 -11  10 -404.16 610.312   1
   2 -11  10 -200.19 557.142   1
   2 -11  10  386.00 168.023   1
   2 -11  10  121.00 429.801   1
   2  11  11  424.41 437.653   1
   2  11  11   10.10 176.537   1
   2  11  11  424.60 351.844   1
   2  11  11 -209.37 500.094   1
   2 -11 -11   63.32 647.965   1
   2 -11 -11  564.81 380.511   1
   2 -11 -11  520.15 259.602   1
   2 -11 -11 -128.95 238.694   1
  -2  11 -11   80.36  95.648   1
  -2  11 -11 -286.19 454.777   1
  -2  11 -11  105.30 1351.94   1
  -2  11 -11  208.51 472.563   1
  -2 -11  11  358.56 157.332   1
  -2 -11 -11   27.07 773.225   1
  -2 -11 -11   99.34 209.555   1
  -2 -11 -11   72.98 257.048   1
  -2  11  11  153.17 170.104   1
  -2  11  11  -47.81 483.727   1
  -2  11  11   77.92 155.724   1
  -2  11  11  687.42 622.138   1
   2 -11  11 -196.50 514.474   1
   2 -11  11 -340.87 705.203   1
   2 -11  11 -204.64 374.929   1
   2 -11  11   65.38  49.054   1
   2  11  12 -138.22 153.642   1
   2  11  12 -230.75 534.058   1
   2  11  12  108.89 323.841   1
   2  11  12  -18.58 575.685   1
   2 -11 -12  349.86 358.940   1
   2 -11 -12  211.83 152.507   1
   2 -11 -12 -162.54 193.850   1
   2 -11 -12 -187.80 728.381   1
  -2  11 -12 -143.71 386.755   1
  -2  11 -12   -8.36  86.017   1
  -2  11 -12 -699.62 1658.47   1
  -2  11 -12  279.00 590.255   1
  -2 -11  12   60.74  45.279   1
  -2 -11 -12  157.90 756.764   1
  -2 -11 -12  108.04 181.173   1
  -2 -11 -12  122.33 297.256   1
  -2  11  12  156.48 135.951   1
  -2  11  12  233.87 396.878   1
  -2  11  12   41.62 118.543   1
  -2  11  12 -259.03 713.150   1
   2 -11  12 -1096.5 1004.73   1
   2 -11  12  -79.91 559.602   1
   2 -11  12  216.93  97.729   1
   2 -11  12 -141.53 307.852   1
   2  11 -12  -26.87  88.581   1
   2  11  13 -866.04 749.479   1
   2  11  13  191.39 157.521   1
   2  11  13  104.92 351.655   1
   2  11  13  249.86 532.734   1
   2 -11 -13 -222.04 206.812   1
   2 -11 -13 -356.95 643.235   1
   2 -11 -13  103.12 120.624   1
   2 -11 -13 -265.47 366.792   1
  -2  11 -13  314.19 379.943   1
  -2  11 -13  -26.34  92.393   1
  -2  11 -13  347.68 573.888   1
  -2  11 -13 -875.21 1710.50   1
  -2 -11 -13  322.89 307.852   1
  -2 -11 -13 -281.27 694.796   1
  -2 -11 -13 -219.49 195.459   1
  -2  11  13   35.11  98.108   1
  -2  11  13   86.40 122.138   1
  -2  11  13  422.99 446.263   1
  -2  11  13  -12.85 592.809   1
   2 -11  13  246.74 1002.84   1
   2 -11  13   16.84 554.493   1
   2 -11  13   29.33 272.753   1
   2 -11  13   72.55  42.223   1
   2  11 -13   79.44  90.709   1
   2  11  14  187.51 138.883   1
   2  11  14 -169.06 869.819   1
   2  11  14 -236.14 540.491   1
   2 -11 -14   65.53 429.896   1
   2 -11 -14  -30.85  88.969   1
   2 -11 -14  -33.89 180.889   1
   2 -11 -14 -139.36 632.071   1
  -2  11 -14  -61.77 304.825   1
  -2  11 -14  -47.11  57.275   1
  -2  11 -14   -1.16 575.212   1
  -2  11 -14 1959.32 2210.03   1
  -2 -11  14  -28.75  29.300   1
  -2 -11 -14  236.61 327.625   1
  -2 -11 -14  748.06 764.900   1
  -2 -11 -14   16.70 162.441   1
  -2  11  14  380.42 514.853   1
  -2  11  14   36.78  79.423   1
  -2  11  14  146.93 631.882   1
  -2  11  14   35.22 119.962   1
   2 -11  14  259.70 583.159   1
   2 -11  14 -291.58 1361.40   1
   2 -11  14   11.83  28.770   1
   2  11 -14  -66.39  90.255   1
  -2 -12   0 8039.73 2097.44   1
  -2  12   0 8484.38 3309.36   1
  -2  12   0  11003. 4147.58   1
   2 -12   0 7197.72 2811.73   1
   2 -12   0 7264.89 2755.91   1
   2  12   0 8132.44 2121.10   1
   2  12   1  865.94 278.429   1
   2 -12  -1  300.57 414.096   1
   2 -12  -1  816.37 397.918   1
  -2  12  -1  348.06 294.039   1
  -2  12  -1  779.19 450.520   1
  -2 -12   1  470.10 197.256   1
  -2 -12  -1 1087.98 346.641   1
  -2  12   1  398.96 324.787   1
  -2  12   1  533.11 428.003   1
   2 -12   1  539.26 336.140   1
   2 -12   1  592.34 333.869   1
   2  12  -1  397.45 238.221   1
   2  12   2 4719.96 1246.92   1
   2 -12  -2 3566.69 1421.00   1
  -2  12  -2 2451.27 1020.81   1
  -2  12  -2 4298.01 1682.12   1
  -2 -12  -2 3781.45 1071.90   1
   2 -12   2 2223.27 929.138   1
   2 -12   2 3403.97 1305.58   1
   2  12   3   91.93 259.129   1
   2  12   3  595.08 251.372   1
   2 -12  -3 1597.92 684.200   1
   2 -12  -3  694.99 628.665   1
   2 -12  -3 1468.31 662.535   1
  -2  12  -3  437.37 402.554   1
  -2  12  -3  828.10 570.104   1
  -2  12  -3  299.81 179.092   1
  -2 -12  -3  -35.07 519.299   1
  -2 -12  -3 -336.71 250.993   1
  -2  12   3 1817.41 794.890   1
  -2  12   3 -249.86 539.072   1
  -2  12   3 1424.79 606.811   1
   2 -12   3  683.92 358.467   1
   2 -12   3  800.57 461.400   1
   2  12   4 3855.25 1463.57   1
   2 -12  -4 2525.07 948.911   1
   2 -12  -4 9678.33 4109.74   1
   2 -12  -4  195.08 1411.54   1
  -2  12  -4 1815.51 837.085   1
  -2 -12  -4  152.41 626.773   1
  -2 -12  -4 5025.54 1891.20   1
  -2  12   4  15695. 6660.35   1
  -2  12   4 2356.67 879.659   1
  -2  12   4 2446.54 1177.86   1
   2 -12   4 5745.50 2182.59   1
   2 -12   4 1546.83 696.499   1
   2  12   5  715.99 350.804   1
   2  12   5 1088.93 469.347   1
   2 -12  -5  511.64 275.969   1
   2 -12  -5 1009.46 550.236   1
   2 -12  -5  534.91 1433.30   1
   2 -12  -5  393.19 283.443   1
  -2  12  -5  424.60 477.199   1
  -2  12  -5  163.67 688.552   1
  -2  12  -5  764.81 274.740   1
  -2 -12  -5 -187.70 910.500   1
  -2 -12  -5  851.94 368.022   1
  -2  12   5  662.63 463.103   1
  -2  12   5 -118.54 183.822   1
  -2  12   5  346.92 236.802   1
  -2  12   5  971.62 1110.69   1
   2 -12   5 1235.57 372.280   1
   2 -12   5  142.01 395.931   1
   2 -12   5  -54.23 311.069   1
   2 -12  -6 1266.79 570.198   1
   2 -12  -6  144.56 428.382   1
   2 -12  -6  -31.07 1747.40   1
   2 -12  -6 2052.03 849.668   1
  -2  12  -6  948.91 762.346   1
  -2  12  -6 2472.09 1217.60   1
  -2 -12  -6   40.77 1087.98   1
  -2 -12  -6 3812.67 1447.49   1
  -2  12   6  184.67 466.887   1
  -2  12   6 1223.27 557.521   1
  -2  12   6 4428.57 1860.93   1
   2 -12   6 2571.43 787.038   1
   2 -12   6  885.52 624.786   1
   2 -12   6 3042.57 1215.70   1
   2  12   7 1486.28 608.230   1
   2  12   7 1379.37 606.716   1
   2  12   7 1636.71 817.975   1
   2 -12  -7 3315.04 1325.45   1
   2 -12  -7 1521.29 662.346   1
   2 -12  -7 1657.52 727.341   1
   2 -12  -7 -554.97 2000.00   1
  -2  12  -7 2097.44 821.097   1
  -2  12  -7  903.69 851.276   1
  -2  12  -7 -521.19 1049.19   1
  -2 -12  -7  868.87 1552.51   1
  -2 -12  -7 2492.90 858.088   1
  -2  12   7 3923.36 1967.83   1
  -2  12   7 1477.77 630.463   1
  -2  12   7 3177.86 1259.22   1
  -2  12   7 1795.65 788.552   1
   2 -12   7 5210.97 1602.65   1
   2 -12   7  603.59 589.214   1
   2  12   8  409.55 384.673   1
   2  12   8  744.56 449.763   1
   2  12   8  640.78 342.573   1
   2  12   8 -183.16 568.401   1
   2 -12  -8  168.50 343.046   1
   2 -12  -8   25.73 265.373   1
   2 -12  -8  396.12 1276.25   1
   2 -12  -8  326.30 215.421   1
  -2  12  -8  587.23 788.079   1
  -2  12  -8  244.37 578.050   1
  -2  12  -8 -1045.4 1213.81   1
  -2 -12  -8 -133.40 1215.70   1
  -2 -12  -8  345.98 312.866   1
  -2 -12  -8  142.19 291.580   1
  -2 -12  -8  318.26 356.386   1
  -2  12   8  522.71 281.173   1
  -2  12   8  686.57 447.776   1
  -2  12   8  246.64 212.772   1
  -2  12   8 -211.64 924.124   1
   2 -12   8 -344.18 712.677   1
   2 -12   8 -532.54 540.397   1
   2 -12   8   10.94 618.921   1
   2  12   9  -22.94 314.948   1
   2  12   9   67.91 220.151   1
   2  12   9  590.92 342.005   1
   2  12   9   92.18 474.077   1
   2 -12  -9  -87.87 774.266   1
   2 -12  -9  165.94 271.618   1
   2 -12  -9  542.29 377.483   1
  -2  12  -9   90.68 697.445   1
  -2  12  -9  237.18 449.101   1
  -2  12  -9 -1113.5 1292.34   1
  -2 -12  -9  498.01 285.809   1
  -2 -12  -9  465.85 332.166   1
  -2 -12  -9 -324.31 945.789   1
  -2 -12  -9   26.85 242.762   1
  -2  12   9 -421.29 648.911   1
  -2  12   9  573.23 284.389   1
  -2  12   9  770.77 472.090   1
  -2  12   9  106.81 185.336   1
   2 -12   9   47.82 587.038   1
   2 -12   9 -104.82 508.609   1
   2 -12   9  -67.62 562.346   1
   2  12  10  -48.26 370.861   1
   2  12  10  178.52 203.027   1
   2  12  10  132.45 383.727   1
   2  12  10  558.28 517.218   1
   2 -12 -10 -191.49 709.271   1
   2 -12 -10 1087.98 474.739   1
   2 -12 -10  368.59 230.085   1
   2 -12 -10 -178.43 260.832   1
  -2  12 -10 -308.51 433.680   1
  -2  12 -10 -749.86 614.853   1
  -2  12 -10  387.51 181.268   1
  -2  12 -10 -820.43 1294.23   1
  -2 -12 -10  300.85 863.481   1
  -2 -12 -10  103.31 221.192   1
  -2 -12 -10  365.37 318.259   1
  -2  12  10  150.05 173.226   1
  -2  12  10  720.34 453.358   1
  -2  12  10  139.36 183.444   1
  -2  12  10 -607.85 641.910   1
   2 -12  10  237.56 110.691   1
   2 -12  10  136.33 520.056   1
   2 -12  10  314.76 714.380   1
   2 -12  10  253.55 428.949   1
   2  12  11   -9.11 160.359   1
   2  12  11  383.44 470.293   1
   2  12  11   70.88 313.056   1
   2  12  11  213.15 564.238   1
   2 -12 -11 -137.46 223.652   1
   2 -12 -11 -438.98 338.126   1
   2 -12 -11  121.48 662.819   1
   2 -12 -11  158.47 147.777   1
  -2  12 -11   57.56  84.267   1
  -2  12 -11  -81.49 436.234   1
  -2  12 -11   98.20 462.630   1
  -2  12 -11  831.69 1568.59   1
  -2 -12 -11 -178.62 786.849   1
  -2 -12 -11   87.69 251.845   1
  -2 -12 -11   23.77 202.743   1
  -2  12  11  179.94 182.592   1
  -2  12  11   19.38 147.209   1
  -2  12  11 -334.15 380.037   1
  -2  12  11   84.23 596.310   1
   2 -12  11 -165.75 490.160   1
   2 -12  11  410.88 861.589   1
   2 -12  11 -122.33 341.248   1
   2  12  12  179.38 365.941   1
   2  12  12 -190.73 550.331   1
   2  12  12  324.31 197.351   1
   2  12  12  -26.48 515.704   1
   2 -12 -12 -140.59 599.432   1
   2 -12 -12   93.18 198.108   1
   2 -12 -12 -459.89 366.130   1
   2 -12 -12  324.41 187.795   1
  -2  12 -12  -18.73  75.818   1
  -2  12 -12 -234.82 399.054   1
  -2  12 -12 -178.05 467.360   1
  -2  12 -12 -834.44 1704.82   1
  -2 -12  12  107.95  57.275   1
  -2 -12 -12   18.24 706.149   1
  -2 -12 -12  177.39 277.956   1
  -2 -12 -12 -102.65 187.701   1
  -2  12  12  104.26 119.962   1
  -2  12  12 -389.88 585.241   1
   2 -12  12 -298.58 921.191   1
   2 -12  12  -25.59 503.122   1
   2 -12  12  -52.42 314.380   1
   2 -12  12   97.45  50.757   1
   2  12 -12   77.11  97.540   1
   2  12  13  148.91 358.751   1
   2  12  13  742.29 759.980   1
   2  12  13  108.89 145.884   1
   2  12  13  401.61 553.831   1
   2 -12 -13  211.54 218.259   1
   2 -12 -13 -223.37 367.833   1
   2 -12 -13 -208.51 613.907   1
   2 -12 -13   94.61 114.853   1
  -2  12 -13   77.35  76.291   1
  -2  12 -13  411.35 407.379   1
  -2  12 -13 -173.32 532.355   1
  -2  12 -13 1252.60 2104.07   1
  -2 -12  13  121.57  61.788   1
  -2 -12 -13 -205.68 744.465   1
  -2 -12 -13  123.37 195.553   1
  -2  12  13   67.81 421.286   1
  -2  12  13   37.28 125.733   1
  -2  12  13 -287.13 640.208   1
   2 -12  13  121.48  63.056   1
   2 -12  13 -841.91 1174.08   1
   2 -12  13 -341.72 535.856   1
   2 -12  13   78.19 283.065   1
   2  12 -13   20.03  73.046   1
   2  12  14   61.96 121.192   1
   2  12  14  101.51 561.400   1
   2 -12 -14 -160.74 194.702   1
   2 -12 -14   70.78  98.202   1
  -2  12 -14 -281.17 336.613   1
  -2  12 -14  289.12 568.590   1
  -2  12 -14  -42.78  63.113   1
  -2 -12 -14 -262.72 196.878   1
  -2 -12 -14  210.31 824.219   1
  -2  12  14  131.69 114.191   1
  -2  12  14  498.96 673.793   1
  -2  12  14    8.27 114.948   1
   2 -12  14   32.11  30.870   1
   2 -12  14  129.52 636.896   1
   2  12 -14   45.70  62.649   1
  -2 -13   0 6778.61 1771.05   1
  -2  13   0 6538.31 2554.40   1
  -2  13   0 6196.78 2362.34   1
   2 -13   0 5681.17 2223.27   1
   2 -13   0 6945.12 2631.97   1
   2  13   0 6578.99 1720.91   1
   2  13   1  262.35 181.551   1
   2 -13  -1  -21.95 402.081   1
   2 -13  -1  289.50 253.642   1
  -2  13  -1  493.00 312.772   1
  -2  13  -1   59.61 375.591   1
  -2 -13  -1  203.88 212.583   1
  -2  13   1  664.90 467.644   1
  -2  13   1  410.41 268.495   1
   2 -13   1    6.98 234.153   1
   2 -13   1  252.79 244.276   1
   2  13  -1  448.25 301.703   1
   2  13   2 8152.31 2135.29   1
   2 -13  -2 9971.61 3880.79   1
  -2  13  -2  14115. 5491.95   1
  -2 -13  -2  10577. 2802.27   1
  -2  13   2 9536.41 3716.17   1
   2 -13   2  17067. 6634.81   1
   2  13   3 7928.09 2083.25   1
  -2  13  -3 3499.52 1428.57   1
  -2 -13  -3 5142.85 1481.55   1
  -2  13   3 5369.91 2107.85   1
  -2  13   3 4333.01 1437.08   1
   2 -13   3 3480.60 1409.65   1
   2 -13   3 6775.77 1763.48   1
   2  13   4 5780.51 2182.59   1
   2 -13  -4 5182.59 2045.41   1
   2 -13  -4 2931.88 1257.33   1
   2 -13  -4 2844.84 1029.33   1
   2 -13  -4  412.77 1439.92   1
  -2  13  -4 5790.91 2320.72   1
  -2 -13  -4   -9.99 665.657   1
  -2 -13  -4 5442.76 2046.36   1
  -2  13   4 3469.25 1485.33   1
  -2  13   4 3364.24 1150.42   1
  -2  13   4 4983.91 1956.48   1
   2 -13   4 4091.77 1569.53   1
   2 -13   4 3541.15 1450.33   1
   2  13   5 6157.99 2325.45   1
   2  13   5 5844.84 1596.02   1
   2 -13  -5 6316.93 1996.21   1
  -2  13  -5 3375.59 1451.28   1
  -2  13  -5 7425.73 1944.18   1
  -2 -13  -5 7027.43 2644.27   1
  -2  13   5 5799.43 1846.73   1
   2 -13   5 3817.40 1582.78   1
   2 -13   5 6080.41 1598.86   1
   2  13   6 1821.19 745.695   1
   2  13   6 -147.21 245.506   1
   2  13   6 1303.69 637.842   1
   2 -13  -6 1113.53 537.748   1
   2 -13  -6 -1230.8 2263.95   1
   2 -13  -6 1362.34 607.284   1
   2 -13  -6  644.65 384.484   1
  -2  13  -6  712.11 718.164   1
  -2  13  -6  266.70 906.622   1
  -2  13  -6 1702.93 592.715   1
  -2 -13  -6 -774.36 1378.43   1
  -2 -13  -6 1435.19 580.794   1
  -2  13   6 1380.32 620.718   1
  -2  13   6 1912.01 743.046   1
  -2  13   6  417.60 283.254   1
  -2  13   6 3450.33 2156.10   1
   2 -13   6 1660.36 649.857   1
   2 -13   6  -61.89 550.047   1
   2 -13   6  350.33 470.293   1
   2  13   7 6451.27 2453.17   1
   2  13   7 6217.59 2432.35   1
   2  13   7 2535.48 858.372   1
   2  13   7 2857.14 973.509   1
   2 -13  -7 4790.91 1887.42   1
   2 -13  -7 4343.42 1852.41   1
   2 -13  -7 3510.88 1136.23   1
   2 -13  -7  332.64 1283.82   1
  -2 -13  -7 -289.97 1239.36   1
  -2 -13  -7 4180.70 1597.92   1
  -2  13   7 2401.13 1252.60   1
  -2  13   7 3492.90 1131.50   1
  -2  13   7 5660.35 2211.92   1
  -2  13   7 5004.73 2135.29   1
   2 -13   7 3505.20 1105.96   1
   2  13   8  157.62 392.715   1
   2  13   8 1420.06 625.638   1
   2  13   8  934.91 572.847   1
   2 -13  -8  210.22 298.108   1
   2 -13  -8 1328.29 559.224   1
   2 -13  -8  398.77 896.026   1
   2 -13  -8  642.19 304.541   1
  -2  13  -8 -419.58 814.663   1
  -2  13  -8 -820.06 1143.80   1
  -2  13  -8  284.67 459.129   1
  -2 -13  -8  169.35 301.986   1
  -2 -13  -8 -1152.3 1076.63   1
  -2 -13  -8  121.76 369.536   1
  -2 -13  -8  485.05 305.014   1
  -2  13   8  979.19 447.492   1
  -2  13   8 1407.76 612.582   1
  -2  13   8  178.81 210.407   1
  -2  13   8 -318.26 739.545   1
   2 -13   8 -619.20 564.332   1
   2 -13   8  822.42 673.793   1
   2 -13   8  947.02 704.067   1
   2  13   9 1375.59 625.922   1
   2  13   9  617.69 328.950   1
   2  13   9  825.83 397.161   1
   2  13   9 -378.43 487.606   1
   2 -13  -9 1053.93 491.390   1
   2 -13  -9  266.70 798.391   1
   2 -13  -9  358.37 201.797   1
   2 -13  -9  727.91 432.071   1
  -2  13  -9  168.21 478.997   1
  -2  13  -9  489.03 736.518   1
  -2  13  -9 -370.01 1258.28   1
  -2 -13  -9  981.08 443.330   1
  -2 -13  -9  296.50 942.194   1
  -2 -13  -9 1152.32 497.350   1
  -2 -13  -9  829.90 427.909   1
  -2  13   9  912.96 501.608   1
  -2  13   9  691.96 331.031   1
  -2  13   9  415.89 704.351   1
  -2  13   9 1689.69 692.336   1
   2 -13   9  181.93 489.025   1
   2 -13   9  256.39 598.297   1
   2  13  10  734.34 353.831   1
   2  13  10 1206.24 483.538   1
   2  13  10  217.31 381.078   1
   2  13  10   91.77 496.688   1
   2 -13 -10 1403.03 620.340   1
   2 -13 -10  266.98 253.831   1
   2 -13 -10  447.78 633.963   1
   2 -13 -10 2842.00 940.775   1
  -2  13 -10  -59.75 455.534   1
  -2  13 -10 -245.22 548.438   1
  -2  13 -10 -623.75 1311.26   1
  -2 -13 -10   51.07 226.490   1
  -2 -13 -10    7.95 833.585   1
  -2 -13 -10 1510.88 532.923   1
  -2  13  10 1381.27 610.122   1
  -2  13  10  147.40 177.862   1
  -2  13  10   86.75 556.859   1
   2 -13  10  -88.16 482.970   1
   2 -13  10   99.34 432.450   1
   2 -13  10 -611.54 749.006   1
   2  13  11 1505.20 561.494   1
   2  13  11 1569.53 785.714   1
   2  13  11 -220.81 581.551   1
   2 -13 -11 -372.56 667.549   1
   2 -13 -11  729.71 382.119   1
   2 -13 -11  297.26 232.166   1
  -2  13 -11 -255.16 452.885   1
  -2  13 -11 1687.79 1778.62   1
  -2  13 -11  445.69 525.260   1
  -2  13 -11  517.41 230.558   1
  -2 -13 -11 1109.74 483.159   1
  -2 -13 -11  -93.55 785.146   1
  -2  13  11 -546.55 720.340   1
  -2  13  11  390.44 390.917   1
   2 -13  11 1212.87 515.704   1
   2 -13  11  173.13 540.397   1
   2 -13  11 -1378.4 1084.20   1
   2 -13  11   41.81 358.467   1
   2  13  12  550.43 394.796   1
   2  13  12  284.39 178.713   1
   2  13  12  -78.44 505.108   1
   2  13  12  165.18 598.107   1
   2 -13 -12  141.15 199.527   1
   2 -13 -12  -50.57 325.827   1
   2 -13 -12  205.77 172.091   1
   2 -13 -12  244.18 628.192   1
  -2  13 -12 -555.06 441.532   1
  -2  13 -12  190.44 106.433   1
  -2  13 -12   86.19 483.443   1
  -2  13 -12  134.91 1847.68   1
  -2 -13 -12  129.80 783.254   1
  -2 -13 -12  402.46 305.960   1
  -2 -13 -12  165.85 206.055   1
  -2  13  12  119.87 151.182   1
  -2  13  12 -337.84 624.124   1
  -2  13  12   97.82 133.964   1
  -2  13  12  206.62 399.621   1
   2 -13  12 -846.07 1073.79   1
   2 -13  12   -6.19 307.757   1
   2 -13  12  158.75 490.633   1
   2  13  13  201.42 744.559   1
   2  13  13    1.46 141.722   1
   2  13  13 -291.49 403.878   1
   2  13  13  348.91 547.965   1
   2 -13 -13  209.65 204.730   1
   2 -13 -13 -609.84 661.116   1
   2 -13 -13 -234.63 355.818   1
   2 -13 -13  267.27 155.913   1
  -2  13 -13   73.10  82.696   1
  -2  13 -13 -149.01 364.900   1
  -2  13 -13  293.47 559.129   1
  -2  13 -13 3561.02 2644.27   1
  -2 -13  13  154.30  72.091   1
  -2 -13 -13  623.93 361.400   1
  -2 -13 -13   46.56 182.214   1
  -2 -13 -13  -36.61 771.239   1
  -2  13  13   14.81 110.123   1
  -2  13  13  -21.23 118.732   1
  -2  13  13  240.11 543.046   1
  -2  13  13 -605.39 629.328   1
   2 -13  13  804.26 1317.88   1
   2 -13  13  118.92 538.126   1
   2 -13  13    6.44 294.512   1
   2 -13  13   42.90  32.138   1
   2  13 -13    3.24  61.154   1
  -2 -14   0  359.51 181.930   1
  -2  14   0  307.66 273.320   1
  -2  14   0 -213.91 384.957   1
   2 -14   0  -72.62 222.516   1
   2 -14   0  600.00 394.512   1
   2  14   0  569.35 229.990   1
   2  14   1   -4.86 182.214   1
   2 -14  -1   78.80 364.616   1
   2 -14  -1  152.22 246.452   1
  -2  14  -1  -79.07 431.409   1
  -2  14  -1  -35.79 239.735   1
  -2 -14  -1  160.74 222.043   1
  -2  14   1  273.79 258.372   1
  -2  14   1 -189.88 378.902   1
   2 -14   1 -119.21 264.144   1
   2 -14   1 -111.83 238.410   1
   2  14  -1  -84.35 245.411   1
   2  14   2  243.99 221.192   1
   2 -14  -2  463.01 315.894   1
   2 -14  -2 -293.85 960.264   1
  -2  14  -2  154.68 316.461   1
  -2  14  -2 -951.75 614.285   1
  -2 -14  -2 -127.63 441.154   1
  -2  14   2  167.08 243.046   1
   2 -14   2  332.54 342.668   1
   2 -14   2  179.94 252.128   1
   2  14   3   42.11 210.974   1
   2 -14  -3  120.34 311.636   1
   2 -14  -3   15.13 161.589   1
   2 -14  -3  -14.72 1210.03   1
  -2  14  -3  217.31 472.847   1
  -2  14  -3  450.14 585.430   1
  -2 -14  -3   56.87 550.236   1
  -2  14   3  -63.70 264.900   1
  -2  14   3  229.61 982.024   1
   2 -14   3   -9.79 255.534   1
   2 -14   3  141.82 399.337   1
   2  14   4  252.22 246.357   1
   2  14   4  308.33 304.257   1
   2 -14  -4  180.89 317.029   1
   2 -14  -4  379.00 250.236   1
   2 -14  -4 -142.76 1789.97   1
   2 -14  -4  522.61 611.920   1
  -2  14  -4  -17.08 519.583   1
  -2  14  -4 -739.26 784.294   1
  -2  14  -4  556.67 188.363   1
  -2 -14  -4  -10.76 689.782   1
  -2 -14  -4  628.19 260.265   1
  -2  14   4 -248.44 538.883   1
  -2  14   4  383.44 240.681   1
  -2  14   4 2039.73 1510.88   1
  -2  14   4  937.75 462.819   1
   2 -14   4  578.33 195.364   1
   2 -14   4  501.89 528.476   1
   2  14   5  624.50 357.994   1
   2  14   5  491.30 525.827   1
   2 -14  -5  383.73 344.465   1
   2 -14  -5  684.29 574.645   1
   2 -14  -5  528.29 280.416   1
   2 -14  -5 -572.00 2172.18   1
  -2  14  -5 -267.08 592.336   1
  -2  14  -5   80.69 856.101   1
  -2  14  -5  314.00 223.557   1
  -2 -14  -5  -10.87 1161.78   1
  -2 -14  -5  524.41 256.480   1
  -2  14   5  244.47 210.501   1
  -2  14   5  777.96 1761.59   1
  -2  14   5  367.74 485.714   1
  -2  14   5  165.75 244.654   1
   2 -14   5   77.03 219.773   1
   2 -14   5  283.54 384.673   1
   2 -14   5  271.52 501.040   1
   2  14   6  -63.01 243.519   1
   2  14   6 2332.07 945.694   1
   2 -14  -6 1037.84 506.244   1
   2 -14  -6   68.38 428.760   1
   2 -14  -6  467.08 255.250   1
   2 -14  -6  420.43 1274.36   1
  -2  14  -6  230.37 660.548   1
  -2  14  -6  782.59 1162.72   1
  -2 -14  -6  323.18 1224.22   1
  -2 -14  -6  847.21 389.120   1
  -2  14   6 1477.77 614.664   1
  -2  14   6 1340.59 599.905   1
  -2  14   6  959.32 1183.54   1
  -2  14   6  522.80 307.001   1
   2 -14   6  -94.70 335.667   1
   2 -14   6 -397.92 502.554   1
   2 -14   6 1722.80 845.316   1
   2  14   7  -32.98 251.750   1
   2  14   7  156.58 389.404   1
   2  14   7  -14.71 503.689   1
   2  14   7  -18.82 302.554   1
   2 -14  -7  811.54 489.782   1
   2 -14  -7  -28.72 296.499   1
   2 -14  -7 -149.01 983.916   1
   2 -14  -7  271.71 179.659   1
  -2  14  -7  576.92 846.262   1
  -2  14  -7  355.25 419.678   1
  -2  14  -7  336.05 1113.53   1
  -2 -14  -7  253.74 238.032   1
  -2 -14  -7 -318.16 1112.58   1
  -2  14   7   96.59 163.387   1
  -2  14   7   68.28 445.600   1
  -2  14   7 -361.21 836.707   1
  -2  14   7  118.92 228.855   1
   2 -14   7 -100.09 434.437   1
   2 -14   7  -78.27 530.652   1
   2 -14   7  138.13 560.264   1
   2  14   8  793.47 429.139   1
   2  14   8  820.91 391.674   1
   2  14   8  -18.36 360.454   1
   2  14   8  262.35 530.558   1
   2 -14  -8 -114.47 741.627   1
   2 -14  -8  251.75 363.576   1
   2 -14  -8  255.25 164.617   1
   2 -14  -8  123.94 268.306   1
  -2  14  -8  188.46 398.391   1
  -2  14  -8  235.29 757.237   1
  -2  14  -8  295.55 1126.77   1
  -2 -14  -8  216.75 299.621   1
  -2 -14  -8  -47.97 948.911   1
  -2 -14  -8  133.77 370.009   1
  -2 -14  -8  -96.59 213.812   1
  -2  14   8  222.99 184.106   1
  -2  14   8  809.37 516.650   1
  -2  14   8  512.77 285.241   1
  -2  14   8 -193.19 647.114   1
   2 -14   8   73.11 461.684   1
   2 -14   8 -265.00 534.531   1
   2 -14   8 -753.93 671.049   1
   2  14   9 -378.62 354.210   1
   2  14   9  208.04 200.284   1
   2  14   9 -331.13 413.528   1
   2  14   9  264.71 457.332   1
   2 -14  -9  105.11 228.477   1
   2 -14  -9 -376.92 609.176   1
   2 -14  -9 -164.71 154.778   1
   2 -14  -9  336.52 373.888   1
  -2  14  -9 -122.99 441.343   1
  -2  14  -9  166.13 615.326   1
  -2  14  -9 -337.27 1230.84   1
  -2 -14  -9  106.15 873.225   1
  -2 -14  -9 -224.88 245.506   1
  -2 -14  -9  621.85 379.659   1
  -2  14   9  141.72 173.321   1
  -2  14   9 -205.87 569.820   1
  -2  14   9  143.80 189.782   1
  -2  14   9  223.27 430.842   1
   2 -14   9   35.97 506.433   1
   2 -14   9 -308.42 670.860   1
   2 -14   9 -178.33 441.059   1
   2  14  10  119.39 180.511   1
   2  14  10  -46.77 413.245   1
   2  14  10 -640.30 575.496   1
   2  14  10   64.20 315.704   1
   2 -14 -10  111.07 208.893   1
   2 -14 -10  227.44 164.427   1
   2 -14 -10   51.30 546.073   1
   2 -14 -10  -84.84 316.651   1
  -2  14 -10 -403.22 485.998   1
  -2  14 -10  -58.54 1631.98   1
  -2  14 -10  -29.55 492.431   1
  -2 -14 -10   16.29 269.915   1
  -2 -14 -10   82.28 214.853   1
  -2 -14 -10 -979.19 832.260   1
  -2  14  10 -131.03 635.004   1
  -2  14  10  221.38 389.025   1
  -2  14  10   87.26 144.276   1
  -2  14  10   16.94 151.277   1
   2 -14  10 -158.18 474.929   1
   2 -14  10 -446.36 429.139   1
   2 -14  10 1742.67 1057.71   1
   2  14  11 -127.25 304.257   1
   2  14  11 -122.52 177.389   1
   2  14  11 -292.90 494.702   1
   2  14  11 -305.11 523.273   1
   2 -14 -11   95.27 188.174   1
   2 -14 -11   47.52 323.935   1
   2 -14 -11   10.42 134.153   1
   2 -14 -11  567.74 627.057   1
  -2  14 -11   93.37 418.070   1
  -2  14 -11   14.27 1742.67   1
  -2  14 -11  -69.48 462.535   1
  -2 -14 -11 -283.92 719.961   1
  -2 -14 -11  161.59 203.027   1
  -2 -14 -11  366.41 282.497   1
  -2  14  11   74.74 128.193   1
  -2  14  11   -1.33 485.241   1
  -2  14  11   43.95 569.063   1
  -2  14  11   30.66 134.626   1
   2 -14  11 -372.28 485.525   1
   2 -14  11 1064.33 1026.49   1
   2 -14  11  118.35  62.157   1
   2 -14  11  351.66 368.495   1
   2  14  12  319.30 206.622   1
   2  14  12 -124.41 644.276   1
   2  14  12  280.89 384.389   1
   2  14  12  -15.95 552.696   1
   2 -14 -12  108.14 315.231   1
   2 -14 -12  302.08 220.719   1
   2 -14 -12 -246.74 660.832   1
  -2  14 -12  324.31 411.920   1
  -2  14 -12 -167.17 491.863   1
  -2  14 -12  120.91  77.427   1
  -2  14 -12 -1557.2 2124.88   1
  -2 -14 -12    1.40 188.363   1
  -2 -14 -12  128.67 320.813   1
  -2 -14 -12   63.80 758.467   1
  -2  14  12 -117.41 390.160   1
  -2  14  12   67.69 122.800   1
  -2  14  12  164.71 150.426   1
  -2  14  12  -94.27 586.092   1
   2 -14  12  309.37 524.314   1
   2 -14  12 -1122.0 1253.55   1
   2 -14  12  421.10 365.184   1
   2 -14  12  411.07 177.767   1
   2  14  13   -7.27 138.505   1
   2  14  13  104.82 520.245   1
   2 -14 -13   24.54 181.741   1
   2 -14 -13  206.81 855.439   1
  -2  14 -13  -26.75 549.101   1
  -2  14 -13  -76.98 348.817   1
  -2  14 -13  -64.30  56.225   1
  -2 -14 -13  132.64 189.971   1
  -2 -14 -13 -129.04 798.486   1
  -2  14  13  -31.19 124.409   1
  -2  14  13  446.92 678.145   1
   2 -14  13   72.11 563.197   1
   2 -14  13 -222.89 306.149   1
  -2 -15   0 1119.20 330.936   1
  -2  15   0  910.60 470.860   1
  -2  15   0  769.82 551.655   1
   2 -15   0  829.23 442.857   1
   2 -15   0  482.31 398.959   1
   2  15   0  495.65 240.776   1
   2  15   1  635.76 275.780   1
   2 -15  -1 1111.64 537.748   1
   2 -15  -1 -462.06 844.843   1
  -2  15  -1  986.75 616.745   1
  -2  15  -1 1938.50 825.259   1
  -2 -15  -1  375.21 250.899   1
  -2  15   1  539.92 357.994   1
  -2  15   1 -611.07 508.893   1
   2 -15   1 1789.02 768.211   1
   2 -15   1 -132.92 251.939   1
   2  15  -1  -14.64 239.451   1
   2  15   2  167.64 229.801   1
   2 -15  -2  188.93 296.405   1
   2 -15  -2 -182.02 1275.31   1
  -2  15  -2  214.66 356.859   1
  -2  15  -2 -1482.5 797.256   1
  -2 -15  -2  290.26 446.168   1
  -2  15   2  181.55 275.591   1
   2 -15   2 -114.47 347.587   1
   2 -15   2   83.47 276.348   1
   2  15   3  318.45 279.659   1
   2 -15  -3  386.09 328.098   1
   2 -15  -3 -870.01 1731.31   1
  -2  15  -3  310.60 446.263   1
  -2  15  -3  343.14 680.983   1
  -2 -15  -3  162.63 646.452   1
  -2  15   3  562.72 346.073   1
  -2  15   3 5025.54 2023.65   1
   2 -15   3  -63.70 431.409   1
   2 -15   3  368.59 326.301   1
   2  15   4  102.18 291.201   1
   2  15   4  331.50 385.903   1
   2 -15  -4 1245.98 556.291   1
   2 -15  -4  224.03 319.300   1
   2 -15  -4 -538.22 1441.81   1
   2 -15  -4 1068.12 654.304   1
  -2  15  -4  696.69 930.463   1
  -2  15  -4 -729.23 565.373   1
  -2  15  -4  472.09 166.698   1
  -2 -15  -4  207.19 862.251   1
  -2 -15  -4  680.70 277.199   1
  -2  15   4  620.91 1314.10   1
  -2  15   4  -44.99 488.930   1
  -2  15   4  321.66 286.187   1
   2 -15   4  709.46 232.355   1
   2 -15   4 1458.84 671.712   1
   2 -15   4  238.22 476.821   1
   2  15   5   26.31 206.244   1
   2  15   5 1087.04 525.638   1
   2  15   5 1144.75 519.016   1
   2 -15  -5 -155.53 511.352   1
   2 -15  -5  139.07 160.265   1
   2 -15  -5  -57.99 265.846   1
   2 -15  -5  586.28 1228.00   1
  -2  15  -5  412.01 591.201   1
  -2  15  -5  827.44 272.564   1
  -2  15  -5 1432.35 1206.24   1
  -2 -15  -5 -321.85 987.700   1
  -2  15   5   82.72 455.534   1
  -2  15   5  544.09 282.876   1
  -2  15   5  355.16 1097.44   1
  -2  15   5   52.08 249.574   1
   2 -15   5 1628.19 470.860   1
   2 -15   5  187.13 470.671   1
   2 -15   5  -10.62 454.966   1
   2  15   6  256.86 316.367   1
   2  15   6  242.95 282.497   1
   2  15   6  384.48 488.647   1
   2 -15  -6 -346.07 506.149   1
   2 -15  -6 -154.12 967.833   1
   2 -15  -6  190.54 153.358   1
   2 -15  -6  293.57 344.087   1
  -2  15  -6 -265.47 710.122   1
  -2  15  -6 -320.91 1072.85   1
  -2  15  -6  696.69 330.369   1
  -2 -15  -6  590.73 1025.54   1
  -2 -15  -6   96.50 176.159   1
  -2  15   6  249.38 179.754   1
  -2  15   6  -18.56 538.032   1
  -2  15   6   25.26 250.047   1
  -2  15   6  625.35 954.588   1
   2 -15   6  274.74 301.797   1
   2 -15   6  190.16 559.791   1
   2 -15   6 -286.38 511.352   1
   2  15   7  673.32 358.940   1
   2  15   7  615.89 495.458   1
   2 -15  -7  259.79 319.394   1
   2 -15  -7  590.16 282.024   1
   2 -15  -7  178.81 742.100   1
   2 -15  -7  937.27 483.916   1
  -2  15  -7   74.54 684.105   1
  -2  15  -7 -347.21 1019.87   1
  -2  15  -7  739.83 395.837   1
  -2 -15  -7 -312.96 295.837   1
  -2 -15  -7 -138.51 188.363   1
  -2 -15  -7 -113.72 1002.84   1
  -2  15   7  631.88 454.966   1
  -2  15   7 1298.01 574.361   1
  -2  15   7  314.00 671.901   1
  -2  15   7  205.87 237.275   1
   2 -15   7  350.24 562.913   1
   2 -15   7  133.87 324.598   1
   2 -15   7 -410.78 509.839   1
   2  15   8  350.99 264.617   1
   2  15   8  216.08 411.069   1
   2  15   8  195.27 529.422   1
   2  15   8  368.31 338.032   1
   2 -15  -8  359.98 384.579   1
   2 -15  -8  132.17 242.100   1
   2 -15  -8 -636.61 665.562   1
   2 -15  -8  -93.25 150.426   1
  -2  15  -8 -953.64 722.516   1
  -2  15  -8   -8.04 380.794   1
  -2  15  -8  -41.84 1117.31   1
  -2 -15  -8  455.91 994.323   1
  -2 -15  -8  427.91 310.123   1
  -2 -15  -8  -79.67 232.261   1
  -2 -15  -8  859.13 470.009   1
  -2  15   8   27.24 167.833   1
  -2  15   8 -169.91 394.323   1
  -2  15   8  154.87 195.459   1
  -2  15   8  175.12 644.749   1
   2 -15   8  472.56 468.779   1
   2 -15   8  -77.65 449.006   1
   2 -15   8  982.02 747.776   1
   2  15   9  532.17 393.850   1
   2  15   9  960.26 514.096   1
   2  15   9  280.79 232.639   1
   2  15   9 -171.62 458.751   1
   2 -15  -9  318.54 250.709   1
   2 -15  -9  109.84 372.564   1
   2 -15  -9 1537.37 670.671   1
   2 -15  -9   49.09 538.978   1
  -2  15  -9 -152.89 530.558   1
  -2  15  -9   90.83 409.650   1
  -2  15  -9 -660.64 1319.77   1
  -2 -15  -9  870.39 414.758   1
  -2 -15  -9  -93.80 882.970   1
  -2 -15  -9 -235.86 347.776   1
  -2  15   9 1004.73 457.710   1
  -2  15   9   73.34 385.714   1
  -2  15   9  170.10 190.728   1
  -2  15   9  327.34 601.324   1
   2 -15   9  245.41 445.411   1
   2 -15   9 -660.45 481.740   1
   2 -15   9  371.52 789.498   1
   2  15  10  136.14 466.792   1
   2  15  10  148.06 188.268   1
   2  15  10  119.96 308.893   1
   2  15  10  -41.62 570.293   1
   2 -15 -10   19.75 181.741   1
   2 -15 -10  632.17 685.051   1
   2 -15 -10  332.17 199.054   1
   2 -15 -10 -173.13 312.677   1
  -2  15 -10 -112.68 482.213   1
  -2  15 -10   59.18 446.736   1
  -2  15 -10  446.36 1809.84   1
  -2 -15 -10  -80.59 771.522   1
  -2 -15 -10  -45.97 208.514   1
  -2 -15 -10   86.99 306.149   1
  -2  15  10  221.19 168.496   1
  -2  15  10 -189.97 659.224   1
  -2  15  10  -54.13 145.033   1
  -2  15  10  203.69 361.967   1
   2 -15  10   74.74 503.311   1
   2 -15  10 -401.32 956.480   1
   2 -15  10   64.81 343.803   1
   2  15  11  706.05 605.297   1
   2  15  11  845.79 373.037   1
   2  15  11  812.39 429.896   1
   2  15  11 -272.37 522.232   1
   2 -15 -11 -103.31 637.085   1
   2 -15 -11  234.34 330.558   1
   2 -15 -11  403.88 227.720   1
   2 -15 -11  334.72 225.733   1
  -2  15 -11 -319.77 418.637   1
  -2  15 -11 -222.99 461.400   1
  -2  15 -11  855.25 1907.28   1
  -2 -15 -11   40.09 747.398   1
  -2 -15 -11  341.25 235.856   1
  -2 -15 -11  555.25 316.745   1
  -2  15  11  198.01 159.602   1
  -2  15  11  119.39 388.647   1
  -2  15  11   55.34 150.709   1
  -2  15  11 -251.84 651.939   1
   2 -15  11  -48.92 456.764   1
   2 -15  11  186.94 350.425   1
   2 -15  11 -1107.9 1140.96   1
   2  15  12  238.69 186.187   1
   2  15  12 -115.52 684.768   1
   2  15  12  134.82 456.102   1
   2  15  12  268.12 554.399   1
   2 -15 -12    0.29 370.009   1
   2 -15 -12  386.28 208.420   1
   2 -15 -12   29.84 177.010   1
   2 -15 -12  261.02 794.890   1
  -2  15 -12 -311.54 378.240   1
  -2  15 -12  228.95 519.962   1
  -2  15 -12 2302.74 2335.85   1
  -2 -15 -12  318.07 790.444   1
  -2 -15 -12  345.88 230.936   1
  -2 -15 -12  432.45 328.477   1
  -2  15  12  136.33 124.882   1
  -2  15  12  215.80 392.999   1
  -2  15  12  267.55 176.253   1
  -2  15  12 -302.46 633.396   1
   2 -15  12 -834.72 1302.74   1
   2 -15  12 -567.55 513.718   1
   2 -15  12 -228.10 317.975   1
   2 -15  12  378.05 163.481   1
  -2 -16   0 4175.97 1103.12   1
  -2  16   0  14920. 5801.32   1
  -2  16   0 2468.30 1140.02   1
   2 -16   0  11183. 4357.61   1
   2 -16   0 4094.60 1598.86   1
   2  16   0 3767.26 1015.14   1
   2  16   1  321.19 293.850   1
   2 -16  -1  374.27 336.707   1
   2 -16  -1  286.09 518.448   1
   2 -16  -1  176.25 861.872   1
  -2  16  -1  179.28 307.379   1
  -2  16  -1  321.85 666.508   1
  -2 -16   1  132.64 106.339   1
  -2 -16  -1  119.11 261.495   1
  -2  16   1  202.46 289.214   1
  -2  16   1  402.18 571.050   1
   2 -16   1  135.00 288.552   1
   2 -16   1  253.83 305.392   1
   2  16  -1  120.25 219.205   1
   2  16   2  662.72 344.938   1
   2 -16  -2  934.06 470.955   1
   2 -16  -2  677.96 526.300   1
   2 -16  -2  426.49 895.080   1
  -2  16  -2  228.48 780.132   1
  -2  16  -2  133.96 354.683   1
  -2 -16  -2  520.81 538.694   1
  -2  16   2 1129.61 852.790   1
  -2  16   2 1213.81 549.858   1
  -2  16   2 1499.53 1071.90   1
   2 -16   2  376.44 351.371   1
   2  16   3  304.16 285.619   1
   2 -16  -3  286.57 315.326   1
   2 -16  -3 1165.56 979.185   1
  -2  16  -3  524.50 464.049   1
  -2  16  -3 -272.09 881.929   1
  -2 -16  -3  555.82 621.286   1
  -2  16   3  148.63 971.617   1
  -2  16   3  614.57 339.924   1
   2 -16   3   41.34 373.888   1
   2 -16   3  101.61 365.373   1
   2  16   4   43.14 303.027   1
   2  16   4  156.76 302.081   1
   2 -16  -4  112.58 266.130   1
   2 -16  -4 1068.12 1087.04   1
  -2  16  -4   60.29 485.241   1
  -2  16  -4  354.02 135.005   1
  -2  16  -4  945.13 1004.73   1
  -2 -16  -4  614.95 247.682   1
  -2 -16  -4 -104.07 638.694   1
  -2  16   4  101.70 420.908   1
  -2  16   4   95.93 236.045   1
  -2  16   4  -84.72 996.215   1
   2 -16   4  337.46 131.031   1
   2 -16   4 -367.93 455.818   1
   2  16   5  127.72 242.668   1
   2  16   5  322.33 325.544   1
   2  16   5 1551.56 565.468   1
   2 -16  -5  324.03 578.902   1
   2 -16  -5  353.83 341.911   1
   2 -16  -5  185.34 807.379   1
   2 -16  -5 1518.45 660.359   1
  -2  16  -5  337.37 154.872   1
  -2  16  -5  -85.97 545.979   1
  -2  16  -5 -667.45 1000.00   1
  -2 -16  -5  270.58 165.657   1
  -2 -16  -5 -303.88 847.397   1
  -2  16   5  534.06 343.330   1
  -2  16   5  -92.37 808.514   1
  -2  16   5  265.66 488.741   1
   2 -16   5   45.68 181.835   1
   2 -16   5  204.16 422.327   1
   2 -16   5  168.50 531.220   1
   2  16   6 4097.44 1568.59   1
   2  16   6  262.35 267.739   1
   2 -16  -6  -88.93 643.992   1
   2 -16  -6 -371.05 496.499   1
   2 -16  -6   58.51 124.976   1
   2 -16  -6  -55.88 269.347   1
  -2  16  -6 -115.80 600.094   1
  -2  16  -6 3606.43 1737.94   1
  -2 -16  -6 -182.21 912.771   1
  -2  16   6  266.89 170.199   1
  -2  16   6 -244.84 641.437   1
  -2  16   6  382.21 479.848   1
  -2  16   6  -23.49 245.411   1
   2 -16   6    6.93 217.502   1
   2 -16   6 2211.92 972.563   1
   2 -16   6   95.08 450.141   1
   2  16   7  129.80 307.568   1
   2  16   7  -97.16 211.731   1
   2  16   7 -206.53 477.578   1
   2 -16  -7   23.33 266.036   1
   2 -16  -7   61.38 145.884   1
   2 -16  -7  399.05 510.406   1
   2 -16  -7  146.83 611.352   1
  -2  16  -7  193.76 333.964   1
  -2  16  -7 -130.37 585.714   1
  -2  16  -7 -279.38 1039.73   1
  -2 -16  -7   37.92 250.425   1
  -2 -16  -7  283.92 966.886   1
  -2 -16  -7   11.98 183.349   1
  -2  16   7  533.77 680.321   1
  -2  16   7  141.53 165.941   1
  -2  16   7  -35.97 405.771   1
  -2  16   7   89.56 206.906   1
   2 -16   7 -682.78 630.179   1
   2 -16   7  415.04 338.126   1
   2 -16   7 -246.45 454.777   1
   2  16   8  244.84 222.989   1
   2  16   8  642.76 410.406   1
   2  16   8 -222.80 524.597   1
   2  16   8  292.81 423.462   1
   2 -16  -8  548.82 409.271   1
   2 -16  -8  189.69 159.697   1
   2 -16  -8  149.38 599.621   1
   2 -16  -8   42.46 251.466   1
  -2  16  -8  -48.50 531.788   1
  -2  16  -8  145.22 365.468   1
  -2  16  -8  242.76 1097.44   1
  -2 -16  -8  115.52 252.507   1
  -2 -16  -8 1173.13 979.185   1
  -2  16   8  365.66 398.864   1
  -2  16   8  457.90 245.601   1
  -2  16   8 -288.27 582.402   1
  -2  16   8  323.75 232.734   1
   2 -16   8 -159.13 394.607   1
   2 -16   8 -201.14 380.037   1
   2 -16   8  609.37 720.718   1
   2  16   9   32.90 348.060   1
   2  16   9  515.42 453.453   1
   2  16   9 -452.60 537.464   1
   2  16   9  199.91 212.204   1
   2 -16  -9   56.92 216.556   1
   2 -16  -9  792.34 401.608   1
   2 -16  -9  215.52 668.968   1
   2 -16  -9  -52.19 130.653   1
  -2  16  -9  -40.94 444.654   1
  -2  16  -9  286.57 476.253   1
  -2  16  -9  696.12 1445.60   1
  -2 -16  -9  -50.37 809.555   1
  -2 -16  -9  152.79 308.514   1
  -2 -16  -9 -302.55 244.087   1
  -2  16   9  136.71 146.452   1
  -2  16   9   55.13 354.493   1
  -2  16   9  -38.43 168.874   1
  -2  16   9  595.84 714.285   1
   2 -16   9  120.91 482.592   1
   2 -16   9  305.11 381.835   1
   2 -16   9 -867.74 940.869   1
   2  16  10  159.13 394.702   1
   2  16  10  148.25 479.186   1
   2  16  10 -405.11 487.795   1
   2  16  10   29.21 179.281   1
   2 -16 -10    5.09 178.619   1
   2 -16 -10   82.49 366.982   1
   2 -16 -10  103.31 141.343   1
  -2  16 -10 -181.55 396.215   1
  -2  16 -10  138.88 440.302   1
  -2  16 -10 1325.45 1786.19   1
  -2 -16 -10 -171.90 674.645   1
  -2 -16 -10  189.40 206.338   1
  -2 -16 -10 -314.10 328.098   1
  -2  16  10   21.42 123.463   1
  -2  16  10  268.97 393.188   1
  -2  16  10  -85.91 151.182   1
  -2  16  10   -1.03 616.177   1
   2 -16  10  293.57 958.372   1
   2 -16  10   48.19 461.400   1
   2 -16  10  404.07 359.602   1
   2  16  11  573.51 634.247   1
   2  16  11  -23.48 173.131   1
   2  16  11  329.71 559.791   1
   2  16  11  187.89 359.413   1
   2 -16 -11  -88.83 118.827   1
   2 -16 -11  184.58 596.877   1
   2 -16 -11  -91.61 180.511   1
   2 -16 -11  671.90 388.647   1
  -2  16 -11 -313.53 490.350   1
  -2  16 -11  -81.09 383.443   1
  -2  16 -11 -1838.2 2243.14   1
  -2 -16 -11 -177.10 296.310   1
  -2 -16 -11   89.86 191.674   1
  -2 -16 -11 -206.24 781.362   1
  -2  16  11 -719.58 634.720   1
  -2  16  11  320.25 406.338   1
  -2  16  11  -13.51 105.960   1
  -2  16  11  190.54 166.130   1
   2 -16  11 -163.20 431.788   1
   2 -16  11  -25.17 331.125   1
   2 -16  11 -1106.9 1282.87   1
   2  16  12  101.23 159.035   1
   2  16  12  -58.81 529.895   1
   2 -16 -12   26.59 115.610   1
   2 -16 -12   21.38 161.211   1
   2 -16 -12 -159.79 606.433   1
  -2  16 -12  250.33 364.995   1
  -2  16 -12 -176.82 503.878   1
  -2 -16 -12  280.79 796.215   1
  -2 -16 -12  171.33 196.499   1
  -2  16  12  192.15 160.454   1
  -2  16  12    2.47 626.395   1
   2 -16  12 -111.83 308.041   1
   2 -16  12  -61.33 469.347   1
  -2 -17   0  562.06 215.232   1
  -2  17   0  984.86 458.656   1
  -2  17   0  526.11 650.898   1
   2 -17   0  887.79 441.816   1
   2 -17   0  174.83 390.633   1
   2 -17   0  124.69 489.971   1
   2  17   0  570.77 295.080   1
   2  17   1   94.28 230.085   1
   2 -17  -1  445.22 523.367   1
   2 -17  -1  -72.59 242.952   1
   2 -17  -1 -215.04 617.029   1
  -2  17  -1  -70.42 265.846   1
  -2  17  -1  782.31 731.504   1
  -2 -17  -1   78.36 243.803   1
  -2  17   1  392.24 294.134   1
  -2  17   1  699.62 612.961   1
   2 -17   1  -38.75 277.862   1
   2 -17   1   95.93 287.512   1
   2  17  -1  172.28 201.514   1
   2  17   2  220.53 246.736   1
   2 -17  -2  630.37 379.943   1
   2 -17  -2 -601.04 507.190   1
   2 -17  -2 -149.29 665.657   1
  -2  17  -2  186.75 325.827   1
  -2  17  -2  494.04 755.912   1
  -2 -17  -2   56.05 428.949   1
  -2  17   2  277.10 283.916   1
  -2  17   2  619.11 864.238   1
  -2  17   2  541.25 717.691   1
   2 -17   2 -517.41 357.521   1
   2 -17   2   87.71 332.072   1
   2  17  -2 -347.78 461.494   1
   2  17   3   55.63 235.951   1
   2 -17  -3  262.06 325.449   1
   2 -17  -3  354.87 662.724   1
  -2  17  -3 -998.11 874.171   1
  -2  17  -3    1.29 442.857   1
  -2 -17  -3  212.87 490.066   1
  -2  17   3 1000.95 828.665   1
   2 -17   3  665.56 509.366   1
   2 -17   3   56.82 305.108   1
   2  17   4  141.72 252.601   1
   2  17   4  244.75 300.473   1
   2 -17  -4  241.72 310.690   1
   2 -17  -4 -114.95 548.344   1
  -2  17  -4  -52.35 100.662   1
  -2  17  -4 -235.95 477.294   1
  -2  17  -4 -476.16 883.159   1
  -2 -17  -4 -178.24 547.492   1
  -2  17   4  -82.37 683.727   1
  -2  17   4   57.97 237.843   1
   2 -17   4  175.87 464.427   1
   2 -17   4  600.66 416.840   1
   2 -17   4  317.12 114.759   1
   2  17   5 -236.05 256.670   1
   2  17   5  477.01 341.721   1
   2  17   5  202.27 360.832   1
   2 -17  -5 1095.55 666.224   1
   2 -17  -5  -93.43 257.521   1
   2 -17  -5 -145.88 575.496   1
  -2  17  -5  235.10 122.800   1
  -2  17  -5 -280.32  999.05   1
  -2  17  -5  -80.72 458.183   1
  -2 -17  -5 -592.90 760.737   1
  -2 -17  -5  879.66 350.898   1
  -2  17   5  293.00 261.022   1
  -2  17   5 1036.90 593.377   1
  -2  17   5  203.69 680.983   1
   2 -17   5 -444.37 455.439   1
   2 -17   5  249.95 178.051   1
   2 -17   5  707.19 490.633   1
   2  17   6  158.94 228.004   1
   2  17   6    5.77 315.137   1
   2  17   6  175.87 462.724   1
   2 -17  -6  143.71 149.006   1
   2 -17  -6   74.16 244.749   1
   2 -17  -6  337.75 542.857   1
   2 -17  -6   72.63 563.292   1
  -2  17  -6  254.68 226.868   1
  -2  17  -6 -415.33 527.152   1
  -2  17  -6  710.78 1121.10   1
  -2 -17  -6  131.31 153.169   1
  -2 -17  -6 -570.67 933.301   1
  -2  17   6   -3.52 497.067   1
  -2  17   6   83.95 216.367   1
  -2  17   6  493.09 636.518   1
   2 -17   6  -22.01 221.949   1
   2 -17   6 -126.30 419.962   1
   2 -17   6  160.83 505.487   1
   2  17   7   68.79 217.313   1
   2  17   7  189.59 330.936   1
   2  17   7 -350.90 506.527   1
   2 -17  -7 -390.92 501.419   1
   2 -17  -7  102.55 139.924   1
   2 -17  -7  250.05 269.915   1
   2 -17  -7 -299.62 574.550   1
  -2  17  -7 -229.80 507.095   1
  -2  17  -7  322.89 316.272   1
  -2  17  -7 1859.98 1339.64   1
  -2 -17  -7  413.34 298.770   1
  -2 -17  -7  161.21 941.248   1
  -2  17   7 -347.49 505.487   1
  -2  17   7  623.37 295.648   1
  -2  17   7  220.43 239.451   1
  -2  17   7 -421.48 640.964   1
   2 -17   7  -69.74 280.132   1
   2 -17   7  419.02 432.071   1
   2 -17   7  522.33 630.463   1
   2  17   8  194.32 207.663   1
   2  17   8  145.51 384.011   1
   2  17   8  117.41 526.868   1
   2 -17  -8  465.09 400.756   1
   2 -17  -8   68.96 125.922   1
   2 -17  -8  190.16 248.628   1
   2 -17  -8  724.88 704.257   1
  -2  17  -8   76.77 448.155   1
  -2  17  -8    7.74 383.727   1
  -2  17  -8  -11.50 1217.60   1
  -2 -17  -8 -102.84 238.410   1
  -2 -17  -8  373.41 859.413   1
  -2  17   8  480.61 688.930   1
  -2  17   8  122.99 134.437   1
  -2  17   8  192.05 371.334   1
  -2  17   8  156.58 190.728   1
   2 -17   8  -23.50 374.266   1
   2 -17   8  903.97 889.971   1
   2 -17   8 -319.49 386.282   1
   2  17   9   86.51 175.686   1
   2  17   9 -179.94 426.584   1
   2  17   9  952.70 469.820   1
   2  17   9  -19.57 464.333   1
   2 -17  -9  282.31 344.276   1
   2 -17  -9  174.93 151.277   1
   2 -17  -9  421.10 266.225   1
   2 -17  -9  301.80 617.029   1
  -2  17  -9 -278.90 396.878   1
  -2  17  -9  -75.35 402.081   1
  -2  17  -9  303.97 1377.48   1
  -2 -17  -9  424.79 722.610   1
  -2 -17  -9   37.81 199.621   1
  -2 -17  -9  720.34 418.921   1
  -2  17   9   45.78 128.477   1
  -2  17   9  355.53 374.834   1
  -2  17   9   60.13 575.780   1
  -2  17   9  491.77 255.156   1
   2 -17   9   88.34 866.414   1
   2 -17   9  -41.11 387.228   1
   2 -17   9   86.07 325.544   1
   2  17  10  191.30 210.880   1
   2  17  10 -513.81 542.951   1
   2  17  10  272.19 394.039   1
   2  17  10  242.76 519.772   1
   2 -17 -10    1.88 335.099   1
   2 -17 -10  -32.92 198.959   1
   2 -17 -10   28.47 508.609   1
  -2  17 -10  302.36 412.015   1
  -2  17 -10 -255.72 454.399   1
  -2  17 -10  309.65 1762.53   1
  -2 -17 -10  -97.16 199.811   1
  -2 -17 -10  661.68 406.528   1
  -2 -17 -10  320.34 736.612   1
  -2  17  10   33.76 112.299   1
  -2  17  10  104.92 461.684   1
  -2  17  10   93.87 171.334   1
  -2  17  10 -260.36 634.153   1
   2 -17  10 -403.78 450.615   1
   2 -17  10 -1393.6 1266.79   1
   2 -17  10  298.01 344.181   1
   2  17  11  705.01 451.088   1
   2  17  11   76.05 161.968   1
   2  17  11  256.76 584.105   1
   2  17  11 -307.19 666.887   1
   2 -17 -11  338.32 397.351   1
   2 -17 -11  107.19 178.051   1
   2 -17 -11  188.55 524.503   1
  -2  17 -11   -6.74 351.466   1
  -2  17 -11  -50.20 476.442   1
  -2  17 -11  194.04 2231.79   1
  -2 -17 -11  -11.35 175.591   1
  -2 -17 -11 -287.32 400.946   1
  -2 -17 -11  333.02 749.101   1
  -2  17  11  -19.19 111.542   1
  -2  17  11   78.53 445.222   1
  -2  17  11  -85.88 669.820   1
  -2  17  11  109.65 151.277   1
   2 -17  11 -434.72 487.606   1
   2 -17  11 -1102.2 1458.84   1
   2 -17  11    9.46 313.623   1
  -2 -18   0  727.91 260.738   1
  -2  18   0 -558.37 567.928   1
  -2  18   0  983.92 479.470   1
   2 -18   0  356.01 347.966   1
   2 -18   0  415.89 329.139   1
   2  18   0  728.85 304.352   1
   2  18   1  157.71 216.840   1
   2 -18  -1 -211.45 432.355   1
   2 -18  -1  -21.46 376.537   1
  -2  18  -1  507.76 650.898   1
  -2  18  -1 -194.42 306.244   1
  -2 -18   1  209.65 130.747   1
  -2 -18  -1   48.56 250.520   1
  -2  18   1  392.15 544.370   1
  -2  18   1 1606.43 677.104   1
   2 -18   1   63.57 249.952   1
   2 -18   1 -168.50 264.144   1
   2 -18   1 -205.77 298.013   1
   2  18  -1   85.51 203.216   1
   2  18   2  237.65 243.708   1
   2 -18  -2  -17.61 515.420   1
   2 -18  -2  -22.53 411.352   1
  -2  18  -2 -543.33 681.740   1
  -2  18  -2  -13.98 306.906   1
  -2 -18  -2  278.33 411.636   1
  -2  18   2 -400.28 695.364   1
  -2  18   2  425.83 574.172   1
   2 -18   2  345.70 336.802   1
   2 -18   2   85.82 269.725   1
   2  18  -2  140.30 391.296   1
   2  18   3  114.38 241.059   1
   2 -18  -3  225.54 287.606   1
   2 -18  -3 -141.06 465.941   1
  -2  18  -3 -232.45 364.427   1
  -2  18  -3  361.49 832.449   1
  -2 -18  -3  192.43 463.103   1
  -2  18   3  177.96 237.937   1
  -2  18   3 -163.10 601.229   1
   2 -18   3   35.93 374.172   1
   2 -18   3  498.30 367.265   1
   2  18   4  179.94 217.691   1
   2  18   4  100.85 327.530   1
   2 -18  -4  533.21 336.897   1
   2 -18  -4 -214.57 505.108   1
  -2  18  -4 -421.10 440.018   1
  -2  18  -4  180.23 1006.62   1
  -2 -18  -4  482.59 584.105   1
  -2  18   4  258.56 666.414   1
   2 -18   4 -441.91 415.704   1
   2 -18   4 2151.37 903.027   1
   2  18   5  545.79 310.785   1
   2  18   5  -39.34 302.460   1
   2  18   5  -65.70 376.159   1
   2 -18  -5  737.09 376.726   1
   2 -18  -5  -92.37 521.381   1
  -2  18  -5  182.50 103.027   1
  -2  18  -5 -304.45 435.383   1
  -2  18  -5 -2129.6 1294.23   1
  -2 -18  -5 -317.69 709.555   1
  -2 -18  -5  179.47 123.179   1
  -2  18   5  141.15 653.169   1
  -2  18   5  109.27 198.675   1
  -2  18   5   59.83 487.890   1
   2 -18   5  160.45 403.500   1
   2 -18   5 -335.19 443.897   1
   2 -18   5 -100.47 156.859   1
   2  18   6  150.71 231.031   1
   2  18   6 3081.36 1216.65   1
   2 -18  -6  280.04 522.138   1
   2 -18  -6   85.57 126.963   1
   2 -18  -6  191.67 242.762   1
   2 -18  -6 -136.90 540.586   1
  -2  18  -6 -676.54 496.310   1
  -2  18  -6 -733.77 1234.63   1
  -2 -18  -6 -113.81 254.304   1
  -2 -18  -6 -346.17 816.555   1
  -2  18   6  975.40 546.452   1
  -2  18   6  187.13 240.776   1
  -2  18   6 -105.58 599.905   1
   2 -18   6  -82.85 207.568   1
   2 -18   6 2466.41 1124.88   1
   2 -18   6  -54.30 391.012   1
   2  18   7  517.69 448.344   1
   2  18   7 -135.10 496.877   1
   2 -18  -7  576.54 335.477   1
   2 -18  -7  421.66 220.624   1
   2 -18  -7   37.45 630.274   1
   2 -18  -7  210.31 467.644   1
  -2  18  -7 -214.85 463.576   1
  -2  18  -7 -1984.9 1492.90   1
  -2  18  -7  571.14 344.844   1
  -2 -18  -7  694.51 364.143   1
  -2 -18  -7 -146.55 763.102   1
  -2  18   7  178.33 225.260   1
  -2  18   7  351.47 425.449   1
  -2  18   7  647.97 678.050   1
   2 -18   7 1448.44 905.203   1
   2 -18   7  -79.98 303.689   1
   2 -18   7 -287.80 368.685   1
   2  18   8 -440.21 448.344   1
   2  18   8   69.67 199.527   1
   2  18   8  -49.36 466.698   1
   2 -18  -8  -75.13 207.095   1
   2 -18  -8   28.33 410.028   1
   2 -18  -8   61.69 134.532   1
   2 -18  -8  448.44 536.802   1
  -2  18  -8 -373.60 410.501   1
  -2  18  -8 -242.01 346.168   1
  -2  18  -8 -192.34 1288.55   1
  -2 -18  -8  129.04 207.758   1
  -2 -18  -8  277.86 686.660   1
  -2  18   8  752.60 342.289   1
  -2  18   8  393.19 398.581   1
  -2  18   8  232.17 210.123   1
  -2  18   8   16.68 617.029   1
   2 -18   8   85.44 840.018   1
   2 -18   8 -450.90 371.617   1
   2 -18   8 -110.88 316.178   1
   2  18   9  144.18 195.459   1
   2  18   9  589.31 447.209   1
   2  18   9   24.42 474.172   1
   2  18   9 -159.32 491.485   1
   2 -18  -9   97.26 127.341   1
   2 -18  -9  504.26 298.770   1
   2 -18  -9 -278.05 462.251   1
   2 -18  -9  466.22 404.635   1
  -2  18  -9  -44.39 387.038   1
  -2  18  -9  -81.83 392.242   1
  -2  18  -9  500.38 1524.12   1
  -2 -18  -9 -163.01 216.935   1
  -2 -18  -9   22.11 813.906   1
  -2  18   9  -87.23 113.056   1
  -2  18   9 1230.84 561.116   1
  -2  18   9  229.80 195.269   1
  -2  18   9  250.14 595.174   1
   2 -18   9  -65.02 374.739   1
   2 -18   9  278.62 324.692   1
   2 -18   9 -1352.9 1148.53   1
   2  18  10  172.66 201.419   1
   2  18  10  686.75 637.275   1
   2  18  10 -564.24 442.478   1
   2  18  10  220.62 510.028   1
   2 -18 -10  480.42 380.416   1
   2 -18 -10   67.81 120.908   1
   2 -18 -10  114.47 200.000   1
   2 -18 -10  203.69 483.159   1
  -2  18 -10 -181.17 370.198   1
  -2  18 -10  297.26 442.100   1
  -2  18 -10 1965.94 2054.87   1
  -2 -18 -10 -471.33 777.388   1
  -2 -18 -10   49.79 189.025   1
  -2 -18 -10 -185.52 384.295   1
  -2  18  10  214.85 138.127   1
  -2  18  10 -327.34 398.013   1
  -2  18  10  -46.36 612.488   1
  -2  18  10  161.68 174.740   1
   2 -18  10   55.82 1202.46   1
   2 -18  10  203.97 429.896   1
   2 -18  10 -153.07 296.972   1
  -2 -19   0 -129.33 161.495   1
  -2  19   0   -6.83 226.774   1
  -2  19   0  -67.36 547.398   1
  -2  19   0  256.29 405.676   1
   2 -19   0  -56.07 220.057   1
   2 -19   0  398.30 357.426   1
   2 -19   0 -126.49 298.770   1
   2  19   0   39.23 211.731   1
   2  19   1 -175.31 223.557   1
   2 -19  -1  103.69 258.940   1
   2 -19  -1 -626.11 470.387   1
   2 -19  -1   13.53 355.913   1
  -2  19  -1    9.28 241.059   1
  -2  19  -1 -180.79 689.309   1
  -2 -19   1  -33.70 107.474   1
  -2 -19  -1  -46.35 252.223   1
  -2  19   1 -408.23 539.072   1
  -2  19   1  107.95 463.386   1
  -2  19   1  173.98 239.829   1
   2 -19   1 -231.13 269.252   1
   2 -19   1   39.58 234.248   1
   2 -19   1   17.52 256.953   1
   2  19  -1  -49.45 187.985   1
   2  19   2 -127.06 244.749   1
   2 -19  -2   79.67 439.451   1
   2 -19  -2  115.99 254.967   1
   2 -19  -2 -146.26 406.338   1
  -2  19  -2 -128.00 244.844   1
  -2  19  -2 -166.70 731.220   1
  -2 -19   2  159.89 109.461   1
  -2 -19  -2  -62.48 428.855   1
  -2  19   2  -11.28 212.299   1
  -2  19   2  -82.21 539.545   1
  -2  19   2 -321.48 657.521   1
   2 -19   2  142.10 284.863   1
   2 -19   2 -147.78 301.324   1
   2  19  -2   84.05 412.204   1
   2  19   3  214.66 249.196   1
   2 -19  -3  274.36 270.671   1
   2 -19  -3  117.69 461.400   1
  -2  19  -3   -0.05 327.436   1
  -2  19  -3   70.37 811.352   1
  -2 -19  -3 -150.61 477.672   1
  -2  19   3  -49.41 204.068   1
  -2  19   3  -49.73 537.748   1
   2 -19   3 -363.20 350.804   1
   2 -19   3 -628.57 394.418   1
   2  19   4  174.93 212.961   1
   2  19   4   52.54 338.978   1
   2 -19  -4   65.23 258.751   1
   2 -19  -4  192.34 503.311   1
  -2  19  -4 -138.60 375.591   1
  -2  19  -4   46.38 1022.70   1
  -2 -19  -4  108.42 541.627   1
  -2  19   4  117.31 206.338   1
  -2  19   4  349.38 568.684   1
   2 -19   4  -78.16 366.509   1
   2 -19   4 -160.26 391.674   1
   2  19   5  -97.54 216.935   1
   2  19   5  406.34 363.860   1
   2  19   5 -220.72 400.378   1
   2 -19  -5   58.92 483.727   1
   2 -19  -5 -134.82 233.964   1
  -2  19  -5 -306.72 1203.40   1
  -2  19  -5   29.05  76.452   1
  -2  19  -5   10.28 377.483   1
  -2 -19  -5  202.18 147.871   1
  -2 -19  -5 -363.39 712.204   1
  -2  19   5 -127.06 561.873   1
  -2  19   5   98.68 192.810   1
   2 -19   5  -86.98 350.709   1
   2 -19   5    5.39 141.059   1
   2 -19   5 -394.04 554.493   1
   2  19   6  -93.61 206.812   1
   2  19   6  611.83 497.256   1
   2  19   6  167.36 442.005   1
   2 -19  -6   94.28 513.150   1
   2 -19  -6  -32.12 217.881   1
   2 -19  -6    8.98 509.176   1
  -2  19  -6 -301.04 379.281   1
  -2  19  -6   61.28 165.941   1
  -2  19  -6 -614.76 1361.40   1
  -2 -19  -6   98.68 224.787   1
  -2 -19  -6  378.05 699.999   1
  -2  19   6   75.13 441.911   1
  -2  19   6  -87.91 193.945   1
  -2  19   6  298.86 695.837   1
   2 -19   6  -37.71 239.356   1
   2 -19   6   -2.38 664.522   1
   2 -19   6 -144.09 337.843   1
   2  19   7  249.95 213.718   1
   2  19   7   57.64 429.612   1
   2  19   7  -23.48 429.139   1
   2 -19  -7 -231.41 456.007   1
   2 -19  -7  154.49 129.707   1
   2 -19  -7  390.82 254.115   1
   2 -19  -7  763.20 493.282   1
  -2  19  -7  257.62 419.962   1
  -2  19  -7  290.92 274.456   1
  -2  19  -7 1317.88 1461.68   1
  -2 -19  -7  257.05 240.870   1
  -2 -19  -7 -119.49 637.275   1
  -2  19   7  393.38 471.050   1
  -2  19   7  203.22 204.257   1
  -2  19   7 -224.88 622.989   1
   2 -19   7  -30.16 245.127   1
   2 -19   7  -95.74 779.469   1
   2 -19   7 -254.02 355.061   1
   2  19   8  142.48 196.689   1
   2  19   8 -524.03 515.610   1
   2  19   8  127.15 485.335   1
   2 -19  -8  -48.67 218.164   1
   2 -19  -8  311.35 505.865   1
   2 -19  -8  189.59 150.615   1
   2 -19  -8  322.99 440.492   1
  -2  19  -8  256.29 342.195   1
  -2  19  -8  230.56 413.055   1
  -2  19  -8 -703.97 1452.22   1
  -2 -19  -8  -21.41 222.989   1
  -2 -19  -8 -212.58 743.802   1
  -2  19   8 -616.08 508.230   1
  -2  19   8  242.29 216.651   1
  -2  19   8  167.08 592.904   1
   2 -19   8 -249.86 306.338   1
   2 -19   8  742.19 967.833   1
   2 -19   8 -177.58 317.597   1
   2  19   9  578.71 595.080   1
   2  19   9 -134.72 184.200   1
   2  19   9  528.38 409.650   1
   2  19   9  118.64 476.537   1
   2 -19  -9  103.69 447.398   1
   2 -19  -9  569.73 457.521   1
   2 -19  -9  -50.99 198.297   1
  -2  19  -9 -225.26 376.348   1
  -2  19  -9 -131.22 384.389   1
  -2  19  -9 -868.87 1678.33   1
  -2 -19  -9  240.21 817.312   1
  -2 -19  -9   20.44 198.865   1
  -2  19   9   13.21 375.686   1
  -2  19   9   54.79 186.566   1
  -2  19   9   98.77 599.999   1
   2 -19   9  460.45 342.573   1
   2 -19   9 -104.35 369.725   1
   2 -19   9 -471.24 1119.20   1
   2  19  10  147.11 210.880   1
   2  19  10 -202.55 562.535   1
   2 -19 -10   86.13 119.016   1
   2 -19 -10  -25.44 202.743   1
  -2  19 -10  201.04 380.889   1
  -2  19 -10  -93.24 435.194   1
  -2 -19 -10 -105.20 194.891   1
  -2 -19 -10  -27.62 725.449   1
  -2  19  10  -41.03 171.712   1
  -2  19  10   42.69 625.922   1
   2 -19  10  239.83 459.508   1
   2 -19  10 -178.43 303.027   1
  -2 -20   0    4.63 156.670   1
  -2  20   0  194.13 236.991   1
  -2  20   0  294.13 552.790   1
  -2  20   0  376.54 351.750   1
   2 -20   0    0.28 242.857   1
   2 -20   0  -57.80 323.557   1
   2 -20   0 -175.97 300.189   1
   2  20   0  103.97 216.178   1
   2  20   1 -108.70 220.151   1
   2 -20  -1  714.10 575.496   1
   2 -20  -1   -5.40 252.885   1
   2 -20  -1  136.71 346.736   1
  -2  20  -1   69.25 249.669   1
  -2  20  -1 -554.11 725.165   1
  -2 -20   1    0.74 110.217   1
  -2 -20  -1  107.76 269.820   1
  -2  20   1  141.53 231.315   1
  -2  20   1  458.47 559.886   1
  -2  20   1   63.16 416.840   1
   2 -20   1   -4.90 237.748   1
   2 -20   1   -6.51 221.381   1
   2 -20   1   25.38 279.943   1
   2  20  -1  -70.93 189.593   1
   2  20   2   83.42 260.075   1
   2 -20  -2 -153.83 269.536   1
   2 -20  -2 -321.76 494.985   1
   2 -20  -2   55.14 376.726   1
  -2  20  -2 -482.21 808.987   1
  -2  20  -2   29.03 248.060   1
  -2 -20   2  129.52 102.176   1
  -2 -20  -2  -88.64 425.733   1
  -2  20   2   66.28 486.565   1
  -2  20   2   30.77 208.420   1
  -2  20   2  360.74 612.677   1
   2 -20   2   25.12 288.458   1
   2 -20   2  -10.26 150.993   1
   2 -20   2  296.31 347.493   1
   2  20  -2   50.23 315.515   1
   2  20   3  200.57 219.489   1
   2  20   3  -87.59 241.438   1
   2 -20  -3  231.88 263.954   1
   2 -20  -3  -95.17 389.971   1
  -2  20  -3  114.95 280.321   1
  -2  20  -3 1699.15 1192.05   1
  -2 -20  -3  -18.42 487.984   1
  -2  20   3  297.16 543.424   1
  -2  20   3   97.26 208.893   1
   2 -20   3  185.24 308.798   1
   2 -20   3  316.08 402.649   1
   2  20   4  231.79 231.315   1
   2  20   4  285.43 323.746   1
   2 -20  -4  366.51 294.039   1
   2 -20  -4  -60.06 454.493   1
  -2  20  -4   24.89 329.044   1
  -2  20  -4 -1834.4 1331.12   1
  -2 -20  -4 -379.56 523.462   1
  -2  20   4 -132.73 197.635   1
  -2  20   4 -228.95 605.960   1
   2 -20   4  315.89 350.898   1
   2 -20   4  692.43 560.359   1
   2  20   5   35.39 199.905   1
   2  20   5  -40.00 340.775   1
   2  20   5 -144.75 344.938   1
   2 -20  -5  195.08 238.032   1
   2 -20  -5 -103.50 425.260   1
  -2  20  -5 -1316.0 1378.43   1
  -2  20  -5  -11.19  56.868   1
  -2  20  -5 -258.66 350.142   1
  -2 -20  -5  171.43 611.447   1
  -2  20   5  144.65 187.417   1
  -2  20   5  191.49 632.923   1
   2 -20   5 -513.53 370.104   1
   2 -20   5   68.10 609.460   1
   2 -20   5   20.73 147.871   1
   2  20   6  305.77 235.478   1
   2  20   6 1601.70 759.223   1
   2  20   6  609.93 436.045   1
   2 -20  -6  -14.04 475.496   1
   2 -20  -6  -42.23 396.215   1
   2 -20  -6   60.16 219.962   1
  -2  20  -6  297.26 371.144   1
  -2  20  -6  -32.27 1393.57   1
  -2 -20  -6 -412.77 612.866   1
  -2 -20  -6  403.97 265.090   1
  -2  20   6  936.99 552.790   1
  -2  20   6  -75.77 179.754   1
  -2  20   6 -203.03 561.210   1
   2 -20   6   87.08 194.418   1
   2 -20   6 -127.53 712.866   1
   2 -20   6 -320.91 372.374   1
   2  20   7  -78.34 203.595   1
   2  20   7  135.86 503.595   1
   2  20   7 -134.15 456.386   1
   2 -20  -7   42.86 520.340   1
   2 -20  -7  142.01 222.611   1
   2 -20  -7 -130.65 401.419   1
  -2  20  -7  160.08 264.522   1
  -2  20  -7 -669.16 1550.61   1
  -2  20  -7 -257.14 408.136   1
  -2 -20  -7  140.02 246.547   1
  -2 -20  -7  204.54 707.852   1
  -2  20   7 -111.35 193.188   1
  -2  20   7 -192.05 449.006   1
  -2  20   7 -191.96 567.644   1
   2 -20   7 -143.33 332.923   1
   2 -20   7   79.77 239.735   1
   2 -20   7   88.48 876.631   1
   2  20   8  516.37 587.038   1
   2  20   8  156.76 192.337   1
   2  20   8   21.31 459.035   1
   2 -20  -8  215.23 203.784   1
   2 -20  -8  -86.37 493.282   1
   2 -20  -8   33.94 413.718   1
   2 -20  -8  -10.01 110.880   1
  -2  20  -8   -6.79 394.512   1
  -2  20  -8 1134.34 1670.76   1
  -2  20  -8  -17.81 323.462   1
  -2 -20  -8  395.36 267.549   1
  -2 -20  -8 -181.08 697.823   1
  -2  20   8  630.46 517.786   1
  -2  20   8  105.77 188.458   1
  -2  20   8  170.77 576.442   1
   2 -20   8 2021.76 1347.21   1
   2 -20   8 -160.93 302.743   1
   2 -20   8  158.56 313.434   1
   2  20   9  -26.68 179.565   1
   2  20   9   42.27 482.686   1
   2 -20  -9   90.93 202.270   1
   2 -20  -9  129.23 463.292   1
  -2  20  -9  233.87 398.107   1
  -2  20  -9    8.39 385.619   1
  -2 -20  -9 -131.41 208.136   1
  -2 -20  -9  -99.34 744.276   1
  -2  20   9   99.43 178.997   1
  -2  20   9  -51.87 569.914   1
   2 -20   9 -142.29 289.025   1
   2 -20   9 -106.91 364.238   1
  -2 -21   0  -13.76 174.645   1
  -2  21   0  264.62 644.276   1
  -2  21   0  100.47 216.272   1
  -2  21   0 -105.39 359.886   1
   2 -21   0  -83.23 239.167   1
   2 -21   0 -320.81 391.390   1
   2 -21   0   60.30 293.850   1
   2  21   0  -29.16 190.161   1
   2  21   1  104.54 196.499   1
   2 -21  -1 -831.03 585.714   1
   2 -21  -1  242.19 259.129   1
   2 -21  -1 -196.59 328.571   1
  -2  21  -1  157.99 228.760   1
  -2  21  -1  306.81 822.989   1
  -2  21  -1   53.16 253.169   1
  -2 -21   1  148.53 121.760   1
  -2 -21  -1   36.26 261.778   1
  -2  21   1   88.07 209.555   1
  -2  21   1 -598.67 648.344   1
  -2  21   1 -352.41 464.333   1
   2 -21   1  -80.31 245.033   1
   2 -21   1  -67.29 265.279   1
   2 -21   1  163.29 349.574   1
   2  21  -1   22.98 187.701   1
   2  21   2   41.54 213.339   1
   2 -21  -2  532.73 613.244   1
   2 -21  -2  -36.15 246.925   1
   2 -21  -2  -79.79 344.087   1
  -2  21  -2   44.58 892.525   1
  -2  21  -2  -80.52 231.599   1
  -2 -21  -2  215.80 383.633   1
  -2  21   2  285.43 541.911   1
  -2  21   2 -276.92 617.691   1
  -2  21   2  412.20 260.927   1
   2 -21   2  104.26 260.643   1
   2 -21   2    5.85 202.838   1
   2 -21   2 -263.39 389.877   1
   2  21  -2  175.21 255.250   1
   2  21   3   64.75 200.473   1
   2  21   3 -124.03 216.651   1
   2 -21  -3  105.49 231.977   1
   2 -21  -3 -160.45 349.574   1
  -2  21  -3  -31.05 1067.17   1
  -2  21  -3  349.48 291.390   1
  -2 -21  -3   32.16 433.491   1
  -2  21   3   24.85 178.146   1
  -2  21   3  603.22 550.141   1
  -2  21   3  354.59 827.814   1
   2 -21   3  167.27 274.456   1
   2 -21   3 -323.27 450.520   1
   2 -21   3   33.08 131.031   1
   2  21   4   12.88 174.361   1
   2  21   4  239.55 275.213   1
   2 -21  -4  335.10 277.672   1
   2 -21  -4  128.29 355.913   1
  -2  21  -4 -847.68 1266.79   1
  -2  21  -4 -146.17 326.111   1
  -2 -21  -4  -36.35 477.578   1
  -2  21   4  222.42 206.622   1
  -2  21   4  228.00 498.864   1
   2 -21   4    4.51 327.625   1
   2 -21   4  294.32 537.748   1
   2  21   5   34.02 181.551   1
   2  21   5  254.78 368.306   1
   2 -21  -5  212.01 243.330   1
   2 -21  -5  -83.14 373.888   1
  -2  21  -5 -407.38 1364.24   1
  -2  21  -5   44.69  56.518   1
  -2  21  -5   43.72 351.844   1
  -2 -21  -5  -26.79 254.683   1
  -2 -21  -5  -47.53 665.562   1
  -2  21   5   37.34 181.646   1
  -2  21   5  561.78 598.580   1
   2 -21   5    3.35 314.285   1
   2 -21   5  -51.31 108.515   1
   2 -21   5  519.77 692.052   1
   2  21   6  -45.48 210.312   1
   2  21   6 -663.58 577.956   1
   2  21   6 -465.47 429.896   1
   2 -21  -6  -87.59 401.419   1
   2 -21  -6  100.95 227.436   1
  -2  21  -6 -215.80 401.135   1
  -2  21  -6 -971.62 1607.38   1
  -2  21  -6  265.37 159.224   1
  -2 -21  -6   66.69 735.761   1
  -2 -21  -6   60.26 233.680   1
  -2  21   6  -34.86 466.982   1
  -2  21   6  125.17 196.310   1
  -2  21   6   28.93 576.537   1
   2 -21   6   66.52 189.877   1
   2 -21   6 -177.67 340.681   1
   2 -21   6 -454.40 810.784   1
   2  21   7  544.84 291.674   1
   2  21   7 1592.24 846.073   1
   2  21   7  -64.28 441.721   1
   2 -21  -7 -406.53 554.683   1
   2 -21  -7   60.76 200.000   1
   2 -21  -7  100.85 418.543   1
  -2  21  -7  739.07 324.030   1
  -2  21  -7 1313.15 1819.30   1
  -2  21  -7   56.90 365.468   1
  -2 -21  -7  407.38 279.848   1
  -2 -21  -7  189.69 730.179   1
  -2  21   7  159.51 191.391   1
  -2  21   7  487.04 524.314   1
  -2  21   7 -265.85 565.184   1
   2 -21   7  118.92 310.312   1
   2 -21   7  211.07 251.561   1
   2 -21   7 1264.90 1077.58   1
   2  21   8  -69.95 198.013   1
   2  21   8 -105.01 471.523   1
   2 -21  -8    6.82  92.129   1
   2 -21  -8  170.67 459.129   1
   2 -21  -8   37.76 193.377   1
  -2  21  -8 -377.20 448.344   1
  -2  21  -8  -24.45 322.895   1
  -2 -21  -8   61.14 219.583   1
  -2 -21  -8  745.22 758.372   1
  -2  21   8   -5.56 198.865   1
  -2  21   8  -17.41 553.831   1
   2 -21   8   36.43 277.010   1
   2 -21   8  -45.51 297.540   1
  -2 -22   0  -92.17 198.486   1
  -2  22   0  476.16 708.419   1
  -2  22   0 -131.22 197.540   1
  -2  22   0  161.21 300.284   1
   2 -22   0  194.70 397.256   1
   2 -22   0   41.64 210.312   1
   2 -22   0 -128.10 210.596   1
   2  22   0  -55.17 179.848   1
   2  22   1  109.93 170.955   1
   2 -22  -1  -59.50 528.666   1
   2 -22  -1 -147.68 235.761   1
   2 -22  -1  -33.76 246.357   1
[truncated: 3,852,005 more chars]
