# Supplementary material for: InsteaDMatic: towards cross-platform automated continuous rotation electron diffraction
Source: J Appl Crystallogr. 2020 Aug 20;53(Pt 5):1217–24. doi: 10.1107/S1600576720009590 (PMC7534539; doi:10.1107/S1600576720009590)
Supplement: Supplementary file 2 [file j-53-01217-zsm5_cluster_3_saedsup2.hkl]

#
# h,k,l, Fc-squared, Fo-squared, sigma(Fo-squared), status flag
#
data_zsm5_cluster_3_saed
_shelx_title ' zsm-5_cluster_3_SAED'
_shelx_refln_list_code          4
_shelx_F_calc_maximum      226.42
_exptl_crystal_F_000       939.17
_reflns_d_resolution_high  0.8024

loop_
 _space_group_symop_operation_xyz
 'x, y, z'
 '-x+1/2, -y, z+1/2'
 'x+1/2, -y+1/2, -z+1/2'
 '-x, y+1/2, -z'
 '-x, -y, -z'
 'x-1/2, y, -z-1/2'
 '-x-1/2, y-1/2, z-1/2'
 'x, -y-1/2, z'

_cell_length_a    20.0220
_cell_length_b    19.8990
_cell_length_c    13.3830
_cell_angle_alpha  90.000
_cell_angle_beta   90.000
_cell_angle_gamma  90.000

_shelx_F_squared_multiplier     1.000

loop_
 _refln_index_h
 _refln_index_k
 _refln_index_l
 _refln_F_squared_calc
 _refln_F_squared_meas
 _refln_F_squared_sigma
 _refln_observed_status
   2   1   0        489.44        724.22       154.02 o
   6   1   0        271.62         45.16        11.10 o
   0   2   0      26272.30      19317.11      2708.78 o
   2   2   0        186.38        569.36        83.34 o
   4   2   0        143.06        196.94        41.84 o
   6   2   0         82.53         48.62        12.19 o
   8   2   0       1126.84        553.91       117.99 o
  10   2   0        361.73         67.12        16.15 o
  12   2   0          5.76          6.92         7.19 o
  14   2   0         23.15         10.30         7.41 o
  16   2   0         85.13        119.81        37.78 o
   2   3   0       1059.19       1287.62       258.95 o
   4   3   0       2912.86       4844.10       838.62 o
   6   3   0       2015.23       2577.79       546.20 o
   8   3   0        280.19        432.50        92.52 o
  14   3   0        154.55         29.83        10.07 o
  16   3   0         99.81         23.98         9.86 o
  18   3   0          3.00         -3.06        14.90 o
  20   3   0          0.41         -3.07         6.24 o
  22   3   0          7.46         -3.08         6.81 o
  24   3   0          0.67          2.31         5.81 o
   0   4   0      10801.57       9512.36      1232.85 o
   2   4   0        344.17        445.56        88.77 o
   4   4   0         40.47         64.00         9.17 o
   6   4   0         18.55          3.79         6.19 o
   8   4   0         16.74         36.81        10.12 o
  10   4   0        190.29        138.20        30.52 o
  12   4   0          1.94         21.52         8.47 o
  14   4   0          0.04         -4.97         6.55 o
  16   4   0         56.26         21.57         9.91 o
  18   4   0          4.02         -1.76         8.51 o
  20   4   0          0.02          1.13         5.91 o
  22   4   0          0.16         -5.00         7.46 o
  24   4   0          0.09         -1.28         4.95 o
   2   5   0       1765.96       2293.07       271.74 o
   4   5   0        469.28        775.67       113.23 o
   6   5   0       1339.66       1297.96       224.92 o
   8   5   0         13.76         28.01         6.20 o
  10   5   0          6.76          5.34         7.08 o
  12   5   0         87.89         88.51        24.65 o
  14   5   0        219.76        282.33        60.60 o
  16   5   0         35.86         40.25        13.23 o
  18   5   0         19.57         11.61         7.62 o
  20   5   0          3.86         -0.90         7.64 o
  22   5   0          2.24         -2.52         5.00 o
  24   5   0          8.68          0.18         5.12 o
   0   6   0       7793.79       9284.22      1198.72 o
   2   6   0         75.53        125.30        19.19 o
   4   6   0         34.11         57.11         8.51 o
   6   6   0         50.33         81.83        12.18 o
   8   6   0        226.62        301.03        52.48 o
  10   6   0        156.08        139.62        30.35 o
  12   6   0         35.07         30.59        12.48 o
  14   6   0          0.01         -4.95         7.00 o
  16   6   0         65.39         89.44        23.38 o
  18   6   0         12.96         -3.88         7.64 o
  20   6   0          0.03          0.19         5.59 o
  22   6   0          0.06          1.48         5.50 o
   2   7   0         40.68         37.48         6.92 o
   4   7   0       1705.26       1768.98       246.33 o
   6   7   0         10.52         21.52         3.63 o
   8   7   0         66.68         48.93         9.73 o
  10   7   0         28.05         28.07         7.69 o
  12   7   0        431.07        580.84       123.84 o
  14   7   0        109.25         99.34        31.66 o
  16   7   0          0.00          9.27         9.90 o
  18   7   0          7.65          3.35        10.09 o
  20   7   0          6.97          6.57         9.20 o
  22   7   0          3.92          6.46         4.86 o
   0   8   0       5140.92      11105.56      1439.61 o
   2   8   0        691.95        713.59        85.08 o
   4   8   0         23.50         31.52        15.81 o
   6   8   0         89.59         77.98        15.33 o
   8   8   0       1053.93       1336.41       223.55 o
  10   8   0          5.04         11.42         2.89 o
  12   8   0         81.53        103.74        22.65 o
  14   8   0          2.91         12.65         6.26 o
  16   8   0         12.79         20.55        11.92 o
  18   8   0          8.33          8.59         6.75 o
  20   8   0         31.33         12.81         5.94 o
  22   8   0          1.78         -0.48         4.68 o
   2   9   0          2.24          5.26         2.09 o
   4   9   0         16.56         26.43         6.81 o
   6   9   0          3.44          8.98         2.25 o
   8   9   0         14.45         16.33         3.48 o
  10   9   0          0.50          1.47         1.46 o
  12   9   0          4.05          4.50         1.61 o
  14   9   0          0.36          2.53         2.95 o
  16   9   0          2.40          6.65         5.66 o
  18   9   0          0.01         -6.35         7.80 o
  20   9   0          0.91         -0.72         4.98 o
  22   9   0          0.21         -1.09         5.02 o
   0  10   0      20040.38      20553.71      2638.68 o
   2  10   0        478.86        388.88        51.43 o
   4  10   0        102.05         82.25        10.23 o
   6  10   0        134.72        131.99        26.51 o
   8  10   0          9.41         30.18        14.82 o
  10  10   0        658.09        771.53       131.94 o
  12  10   0          9.42         10.25         5.42 o
  14  10   0          2.29         11.44         2.93 o
  16  10   0         98.87        104.51        20.15 o
  18  10   0          1.18          4.26         4.66 o
  20  10   0          2.24          8.17         5.85 o
  22  10   0          0.19         -1.27         5.02 o
   2  11   0          4.71          2.60         1.11 o
   4  11   0         35.53         29.27         6.10 o
   6  11   0          7.96          7.63         1.89 o
   8  11   0         15.78         15.42         2.52 o
  10  11   0          6.66          8.28         2.66 o
  12  11   0         15.61          7.89         2.31 o
  14  11   0          0.79          1.77         1.07 o
  16  11   0          3.38          0.44         1.49 o
  18  11   0          0.57         -1.88         4.32 o
  20  11   0          0.93          2.72         4.74 o
   0  12   0          6.61        604.93       310.74 o
   2  12   0        114.66        101.07        13.36 o
   4  12   0          9.20         10.11         2.26 o
   6  12   0          1.30          8.95         4.97 o
   8  12   0        218.26        160.79        38.03 o
  10  12   0          0.86          1.16         1.60 o
  12  12   0         26.81         36.30         5.83 o
  14  12   0          4.24          9.07         2.45 o
  16  12   0          4.99          8.57         2.28 o
  18  12   0          4.03          0.73         2.40 o
  20  12   0          0.35          4.86         4.55 o
   2  13   0         97.82         79.74        10.64 o
   4  13   0       1125.23       1365.35       185.57 o
   6  13   0        267.02        189.29        20.96 o
   8  13   0        134.68        103.68        18.88 o
  10  13   0         38.60         74.95        11.93 o
  12  13   0        719.53       1117.49       162.10 o
  14  13   0        136.92        279.09        48.85 o
  16  13   0         49.88         71.13        12.61 o
  18  13   0          0.01          1.37         0.77 o
  20  13   0          4.09          0.66         2.39 o
   0  14   0          3.83        158.36        43.54 o
   2  14   0          2.09          3.24         1.42 o
   4  14   0          0.82          0.47         1.41 o
   6  14   0         10.16          7.76         1.59 o
   8  14   0          6.46         15.52         6.25 o
  10  14   0          4.11          3.15         1.69 o
  12  14   0          3.29          3.25         1.93 o
  14  14   0          1.59          4.54         1.59 o
  16  14   0          0.32          1.07         0.99 o
  18  14   0          0.06          1.16         1.36 o
  20  14   0          1.13          1.35         1.40 o
   2  15   0          9.18          9.11         1.79 o
   4  15   0        132.61        174.36        27.84 o
   6  15   0         22.60         26.44         4.45 o
   8  15   0          3.45          7.54         1.84 o
  10  15   0          8.35         19.66         3.61 o
  12  15   0          1.93          6.20         1.72 o
  14  15   0          0.09          2.87         2.15 o
  16  15   0          2.36          4.74         1.91 o
  18  15   0          1.92          2.55         1.44 o
   0  16   0       1100.12       2496.40       326.81 o
   2  16   0         58.20         54.82        18.69 o
   4  16   0         32.10         48.20         6.18 o
   6  16   0         34.42         31.76         4.87 o
   8  16   0         52.42         60.33        12.98 o
  10  16   0         72.89         93.44        21.62 o
  12  16   0          1.44          1.35         1.38 o
  14  16   0          0.01          0.84         0.97 o
  16  16   0          0.56          1.68         1.08 o
  18  16   0          0.06          0.70         0.99 o
   2  17   0          9.00          6.61         1.61 o
   4  17   0          1.86          1.94         1.25 o
   6  17   0          6.49          9.34         1.88 o
   8  17   0          0.00          0.47         0.77 o
  10  17   0          0.97          1.22         0.99 o
  12  17   0         21.75         22.58         3.88 o
  14  17   0          3.10          4.57         1.20 o
  16  17   0          0.21          0.80         0.74 o
  18  17   0          0.06         -0.05         2.40 o
   0  18   0        154.04        296.21        82.29 o
   2  18   0         11.94          6.10         2.00 o
   4  18   0          2.77          6.14         1.36 o
   6  18   0          4.34          3.90         1.74 o
   8  18   0         10.80          9.34         2.03 o
  10  18   0          3.98          7.34         2.04 o
  12  18   0          0.01          1.33         0.92 o
  14  18   0          0.61          1.78         0.86 o
  16  18   0          0.27          1.43         1.46 o
   2  19   0          0.06          0.12         1.06 o
   4  19   0          0.96          2.34         2.35 o
   6  19   0          0.38          1.15         0.82 o
   8  19   0          1.11          2.02         1.26 o
  10  19   0          0.61          1.67         0.81 o
  12  19   0          0.01          0.81         1.67 o
  14  19   0          0.32          0.43         1.28 o
   0  20   0          9.36         94.51        26.11 o
   2  20   0          0.21          0.86         1.06 o
   4  20   0          0.67          1.49         2.00 o
   6  20   0          4.58          3.79         1.77 o
   8  20   0         10.31          9.61         2.44 o
  10  20   0          0.00          1.62         1.83 o
  12  20   0          0.01          0.76         0.76 o
  14  20   0          1.91          1.03         0.64 o
   2  21   0          0.08         -0.24         1.07 o
   4  21   0          0.10         -0.20         1.17 o
   6  21   0          5.49          7.21         1.70 o
   8  21   0          5.46          6.24         1.28 o
  10  21   0          0.09         -0.16         1.06 o
  12  21   0          3.73          3.24         0.94 o
   0  22   0          0.03          2.27         2.18 o
   2  22   0          0.35         -0.05         0.99 o
   4  22   0          0.00         -0.41         1.07 o
   6  22   0          0.01         -0.03         0.99 o
   8  22   0          0.45          1.43         2.13 o
  10  22   0          0.10          0.55         1.12 o
   2  23   0          0.12         -0.43         1.06 o
   4  23   0          9.34          4.82         1.43 o
   6  23   0          0.15          0.98         0.91 o
   8  23   0          0.67          0.71         0.90 o
   0  24   0          7.94          0.93         3.60 o
   2  24   0          0.08         -0.66         1.06 o
   4  24   0          0.27          0.19         1.78 o
   1   0   1      20706.91      12873.63      1701.63 o
   2   0   1         87.54        148.96        20.39 o
   0   1   1      15552.00      16643.89      2188.72 o
   1   1   1       3009.09       3892.13       318.95 o
   2   1   1          2.59         78.26        18.42 o
   3   1   1         30.62         22.05        17.27 o
   4   1   1         64.58          5.77         5.27 o
   5   1   1         74.93         28.76         5.72 o
   6   1   1         50.09         37.67        13.11 o
   7   1   1         60.32         13.25         6.78 o
   8   1   1        442.38         74.18        16.98 o
   1   2   1        351.14        819.32        64.68 o
   2   2   1         23.22         33.72         5.17 o
   3   2   1        557.77        781.63        77.58 o
   4   2   1       3781.35       7087.39       946.95 o
   5   2   1        871.63       1352.35       287.83 o
   6   2   1        111.94         20.61        13.51 o
   7   2   1         34.01         10.67         4.83 o
   8   2   1         40.57         17.97         9.01 o
   9   2   1          0.58          7.29         5.14 o
  10   2   1         45.83         11.02         4.73 o
  11   2   1          9.19         -0.85         4.55 o
  12   2   1         74.91         11.57         7.47 o
  13   2   1         83.05         16.44         6.66 o
  14   2   1         21.86         10.70         8.25 o
  15   2   1          4.78          0.59         7.14 o
  16   2   1          4.33          7.14         6.81 o
  17   2   1          0.52         -4.78        11.86 o
  18   2   1          5.41          8.64         8.42 o
   0   3   1       5411.12       4737.88       803.88 o
   1   3   1       3153.02       3745.59       296.24 o
   2   3   1          4.73         22.44        17.69 o
   3   3   1        424.59        562.88        51.39 o
   4   3   1        200.60        147.25        25.95 o
   5   3   1        107.23         67.42         9.32 o
   6   3   1         10.82         34.70         7.28 o
   7   3   1        990.57       1163.40       199.07 o
   8   3   1         15.90         43.07        12.56 o
   9   3   1        109.45        171.78        37.45 o
  10   3   1        108.79        121.63        26.82 o
  11   3   1        888.72         93.09        24.04 o
  12   3   1        102.13         11.18         8.20 o
  13   3   1         94.05         14.92         6.11 o
  14   3   1          7.83          6.27         5.11 o
  15   3   1          0.02          5.73         5.38 o
  16   3   1         42.36         14.91         6.04 o
  17   3   1         29.53          5.12         7.94 o
  18   3   1         11.67          3.54         5.49 o
  19   3   1          4.07          4.51         4.59 o
  20   3   1          2.58          3.67         4.45 o
  21   3   1          0.56         -4.06         4.07 o
  22   3   1          0.15         -3.89         3.89 o
  23   3   1          0.55          5.13         5.66 o
  24   3   1          0.03         -1.34         5.39 o
   1   4   1        242.31        280.90        30.79 o
   2   4   1          7.63         17.82        11.10 o
   3   4   1         65.36         46.51        10.07 o
   4   4   1          8.66         23.12         4.04 o
   5   4   1        394.90        523.20        59.66 o
   6   4   1         11.21          6.90         6.90 o
   7   4   1          0.31          9.85         3.75 o
   8   4   1          0.81          5.27         3.97 o
   9   4   1         10.12         14.24         5.26 o
  10   4   1          0.27          3.20         5.29 o
  11   4   1          0.26         10.15         5.52 o
  12   4   1          4.98          7.23         5.56 o
  13   4   1          4.47          7.65         5.22 o
  14   4   1          0.46         -0.26         4.64 o
  15   4   1          4.89         -0.53         5.38 o
  16   4   1         16.72         10.99         6.38 o
  17   4   1          2.27         -2.82         6.83 o
  18   4   1          0.14         -2.61         5.37 o
  19   4   1          0.77          1.04         4.71 o
  20   4   1          0.13          7.06         4.57 o
  21   4   1          0.32          5.18         3.87 o
  22   4   1          0.54         -0.47         3.54 o
  23   4   1          0.03          1.86         3.40 o
  24   4   1          0.02         -1.44         3.45 o
   0   5   1      51267.00      65276.25      9676.30 o
   1   5   1      10008.96      15868.04      1630.02 o
   2   5   1          0.94         12.59         4.63 o
   3   5   1        343.50        322.80        29.08 o
   4   5   1        327.32        369.51        32.74 o
   5   5   1          6.22          8.98         1.78 o
   6   5   1        226.14        271.20        30.54 o
   7   5   1        112.27         33.63        52.06 o
   8   5   1        185.10        213.12        28.69 o
   9   5   1         63.51         69.88        10.42 o
  10   5   1        758.93        778.77       117.27 o
  11   5   1        497.23        512.03        88.70 o
  12   5   1        145.02        241.88        41.36 o
  13   5   1        262.62         88.34        20.52 o
  14   5   1          1.05          4.24         5.04 o
  15   5   1          3.86         -2.05         5.56 o
  17   5   1          2.05         -0.58         5.69 o
  18   5   1         23.51          6.96         4.79 o
  19   5   1          7.26          0.91         4.24 o
  20   5   1          5.80          9.57         4.41 o
  21   5   1          0.07          0.82         3.45 o
  22   5   1          1.23          7.06         3.70 o
  23   5   1          1.85          2.89         3.49 o
  24   5   1          0.57         -1.32         3.67 o
   1   6   1        157.94        190.60        22.28 o
   2   6   1          0.75          6.35         1.82 o
   3   6   1        116.74         92.98         7.86 o
   4   6   1          9.87         17.55         2.19 o
   5   6   1        325.69        355.43        32.37 o
   6   6   1         12.85         12.67         3.93 o
   7   6   1         21.82         16.79         3.97 o
   8   6   1          3.65          2.55         1.21 o
   9   6   1          1.41          2.73         1.54 o
  10   6   1          9.98          9.02         2.69 o
  11   6   1          0.52          5.88         3.55 o
  12   6   1         25.84         25.69         5.76 o
  13   6   1         16.57         20.67         6.30 o
  14   6   1          3.27         -1.19         4.79 o
  15   6   1          5.99         16.15         6.14 o
  16   6   1          0.85          8.88         8.32 o
  17   6   1          6.03         11.59         5.80 o
  18   6   1          3.92          1.78         4.82 o
  19   6   1          1.91          4.46         4.51 o
  20   6   1          0.02         -0.86         3.70 o
  21   6   1          1.72          0.03         3.50 o
  22   6   1          0.00         -1.15         3.16 o
  23   6   1          0.03         -2.96         3.20 o
   0   7   1       1395.00       1494.89       147.23 o
   1   7   1         20.48         23.99         3.30 o
   2   7   1          7.71          8.59         2.83 o
   3   7   1         32.14         61.42         6.23 o
   4   7   1         15.47         10.81         2.68 o
   5   7   1         13.44         14.73         1.69 o
   6   7   1          6.83          9.06         1.52 o
   7   7   1        155.43        138.30        14.78 o
   8   7   1         96.64        118.73        13.90 o
   9   7   1        148.80         30.75        39.69 o
  10   7   1         28.62         13.99         3.58 o
  11   7   1         20.96         17.86         3.01 o
  12   7   1          6.53          8.32         3.32 o
  13   7   1          0.00          4.61         3.65 o
  14   7   1         12.18          1.50         4.96 o
  15   7   1          0.24         10.73         5.93 o
  16   7   1         23.71         48.37         9.84 o
  17   7   1          9.96         16.55         7.48 o
  18   7   1          0.15          1.39         5.81 o
  19   7   1          0.65         -1.87         4.14 o
  20   7   1          1.12          3.73         3.80 o
  21   7   1          0.33         -3.06         3.37 o
  22   7   1          3.95          2.21         3.36 o
  23   7   1          0.25         -0.87         3.29 o
   1   8   1        147.25        198.50        22.52 o
   2   8   1          4.70          7.72         3.98 o
   3   8   1        219.13        151.63        15.43 o
   4   8   1        420.96        814.09        84.30 o
   5   8   1         67.14         73.34         9.11 o
   6   8   1         19.55         19.77         2.31 o
   7   8   1        437.24        435.77        49.19 o
   8   8   1         15.04         22.48         2.95 o
   9   8   1          2.79          4.91         1.25 o
  10   8   1         24.80         17.76         7.71 o
  11   8   1         20.00         10.75         3.38 o
  12   8   1        320.76         28.01        77.70 o
  13   8   1        202.50        178.99        28.78 o
  14   8   1          2.14         32.58         8.21 o
  15   8   1         90.93        105.87        17.23 o
  16   8   1         55.27         61.02        10.42 o
  17   8   1          0.56          5.33         4.62 o
  18   8   1          7.04          3.89         4.28 o
  19   8   1          3.52          1.97         3.99 o
  20   8   1          3.54         -0.33         3.66 o
  21   8   1          0.58         -0.40         3.60 o
  22   8   1          8.37         12.98         4.04 o
  23   8   1          0.51          0.56         3.56 o
   0   9   1        314.07        190.25        19.21 o
   1   9   1        136.30         92.05        15.95 o
   2   9   1          0.44          7.85         2.29 o
   3   9   1          3.14          7.02         1.31 o
   4   9   1          2.79          6.24         1.28 o
   5   9   1          1.51          2.19         0.80 o
   6   9   1          0.77          2.38         1.73 o
   7   9   1         13.30         10.00         1.48 o
   8   9   1         64.45         61.76         6.95 o
   9   9   1         49.41         42.03         4.77 o
  10   9   1          2.76          6.56         1.65 o
  11   9   1         11.40          9.51         2.67 o
  12   9   1          1.30          5.57         2.06 o
  13   9   1          5.62          1.80         1.41 o
  14   9   1          1.38          0.56         1.06 o
  15   9   1          0.02          4.17         2.41 o
  16   9   1          3.37          4.49         4.70 o
  17   9   1          0.80          1.90         4.07 o
  18   9   1          3.15          2.28         3.58 o
  19   9   1          0.78          1.84         3.47 o
  20   9   1          0.13          0.04         3.58 o
  21   9   1          0.14          1.48         3.53 o
  22   9   1          0.10         -0.82         3.51 o
   1  10   1        333.51        374.11        35.42 o
   2  10   1          1.83          3.66         2.04 o
   3  10   1        131.56        130.77        14.01 o
   4  10   1         23.70         22.09         3.59 o
   5  10   1        797.69        890.05       100.07 o
   6  10   1          4.22          7.12         1.33 o
   7  10   1         16.51         16.90         2.57 o
   8  10   1         22.08         25.56         3.00 o
   9  10   1          9.28          9.23         1.66 o
  10  10   1          1.02          5.81         1.80 o
  11  10   1         13.46         11.83         2.10 o
  12  10   1          5.12          5.90         1.16 o
  13  10   1          0.34          7.31         2.31 o
  14  10   1          2.70          5.30         1.72 o
  15  10   1          9.37         11.50         3.30 o
  16  10   1         30.62         36.07         8.53 o
  17  10   1          0.29          1.95         3.44 o
  18  10   1          0.49          1.83         3.80 o
  19  10   1          0.00         -2.24         3.58 o
  20  10   1          0.06         -0.16         3.57 o
  21  10   1          0.35         -0.06         3.25 o
  22  10   1          0.57          2.44         3.68 o
   0  11   1        329.17        299.41        30.49 o
   1  11   1          6.99          7.21         1.28 o
   2  11   1          8.60          8.71         1.78 o
   3  11   1          0.63          5.32         2.80 o
   4  11   1          2.56          2.57         1.02 o
   5  11   1          2.06          3.95         1.35 o
   6  11   1         14.42         11.92         1.51 o
   7  11   1         10.86         11.00         1.58 o
   8  11   1          8.62         16.83         2.05 o
   9  11   1         19.86         20.87         3.57 o
  10  11   1          4.50          7.91         2.40 o
  11  11   1          2.05          2.91         1.23 o
  12  11   1          5.16          5.73         2.79 o
  13  11   1          2.58          3.99         0.97 o
  14  11   1          4.28          6.45         1.49 o
  15  11   1          0.62          2.28         1.29 o
  16  11   1          2.89          5.83         2.34 o
  17  11   1          2.12          1.57         0.78 o
  18  11   1          0.19          5.12         2.24 o
  19  11   1          1.19          3.17         3.15 o
  20  11   1          0.11         -1.00         3.56 o
  21  11   1          0.18         -3.10         3.47 o
   1  12   1          9.30          6.84         1.06 o
   2  12   1          2.67          7.01         1.07 o
   3  12   1         31.83         42.48         4.57 o
   4  12   1        836.07        585.40       109.58 o
   5  12   1         42.21         33.45         3.62 o
   6  12   1         22.45         33.54         3.54 o
   7  12   1         70.23         62.21         5.37 o
   8  12   1          6.13          7.85         1.42 o
   9  12   1          1.19          4.03         0.98 o
  10  12   1         14.99         31.24         3.77 o
  11  12   1          8.44         10.96         1.67 o
  12  12   1        117.87        184.69        20.59 o
  13  12   1         54.11         68.68         8.45 o
  14  12   1          3.69          8.62         2.09 o
  15  12   1          2.90          3.15         1.04 o
  16  12   1          2.45          3.89         1.25 o
  17  12   1          0.28          0.67         0.78 o
  18  12   1          3.75          2.35         1.01 o
  19  12   1          0.02          0.20         1.61 o
  20  12   1          3.79          4.29         3.09 o
  21  12   1          0.21          1.37         3.16 o
   0  13   1        110.08         88.55         9.59 o
   1  13   1        188.43        201.54        18.28 o
   2  13   1          1.41          3.22         0.96 o
   3  13   1         70.13         94.99        10.02 o
   4  13   1         22.42         30.60         4.93 o
   5  13   1         13.88         17.25         2.65 o
   6  13   1          6.05          6.30         1.47 o
   7  13   1        295.29        183.10        39.06 o
   8  13   1         14.14         17.21         2.95 o
   9  13   1        113.93        167.61        16.08 o
  10  13   1         13.50         13.32         1.92 o
  11  13   1        235.01        355.55        40.89 o
  12  13   1         33.41         66.38         7.00 o
  13  13   1         27.88         53.45         5.93 o
  14  13   1         18.84         12.27         2.46 o
  15  13   1          0.00          0.55         1.48 o
  16  13   1          1.71          3.14         0.94 o
  17  13   1         31.12         16.45         6.04 o
  18  13   1          4.12          2.27         1.12 o
  19  13   1          3.97          2.50         1.32 o
  20  13   1          0.12          0.68         1.17 o
  21  13   1          0.06          1.02         2.73 o
   1  14   1          0.11          0.76         0.63 o
   2  14   1          0.05          0.14         0.93 o
   3  14   1          2.05          1.73         0.79 o
   4  14   1          2.75          2.91         0.83 o
   5  14   1          0.07          4.56         1.60 o
   6  14   1          0.70          3.18         1.09 o
   7  14   1          1.29          2.90         0.77 o
   8  14   1          0.80          1.68         0.69 o
   9  14   1          4.78          6.58         1.28 o
  10  14   1          0.00          1.79         1.06 o
  11  14   1          1.25          1.29         1.25 o
  12  14   1          0.13          1.85         0.96 o
  13  14   1          2.52          1.92         1.10 o
  14  14   1          0.02          0.96         1.14 o
  15  14   1          1.54          1.77         0.75 o
  16  14   1          0.55          2.25         0.88 o
  17  14   1          0.01          2.11         0.70 o
  18  14   1          0.36          1.15         0.97 o
  19  14   1          0.03          0.88         0.61 o
  20  14   1          0.18         -0.24         0.77 o
   0  15   1         11.52         22.98         2.97 o
   1  15   1          6.63         10.67         1.91 o
   2  15   1          0.10          4.92         2.57 o
   3  15   1         17.89         11.15         1.76 o
   4  15   1          0.18          0.96         0.72 o
   5  15   1          2.75          4.67         0.91 o
   6  15   1          0.95          6.24         1.36 o
   7  15   1         12.76         13.29         1.71 o
   8  15   1        167.72        109.74        20.72 o
   9  15   1          0.42          2.70         0.87 o
  10  15   1          1.46          4.22         1.59 o
  11  15   1          0.28          1.36         0.61 o
  12  15   1          0.07          1.82         0.78 o
  13  15   1          0.01          0.63         0.81 o
  14  15   1          3.84          4.53         1.10 o
  15  15   1          0.16          1.85         0.71 o
  16  15   1          0.23          1.57         1.12 o
  17  15   1          0.06          1.10         0.50 o
  18  15   1          1.38          3.66         1.09 o
  19  15   1          1.57          2.17         0.66 o
   1  16   1         40.47         41.07         3.92 o
   2  16   1          0.87          2.46         0.85 o
   3  16   1         54.33         49.47         5.87 o
   4  16   1        137.95        141.93        13.01 o
   5  16   1        446.59        532.29        52.79 o
   6  16   1         37.06         24.49         3.27 o
   7  16   1         22.14         21.32         2.83 o
   8  16   1          5.99         10.19         1.65 o
   9  16   1          1.78          4.69         0.95 o
  10  16   1          0.22          2.04         0.56 o
  11  16   1          0.27          2.19         1.29 o
  12  16   1          9.08         12.59         1.87 o
  13  16   1          1.84          3.53         1.14 o
  14  16   1          5.74          6.14         1.21 o
  15  16   1          1.00          3.01         0.79 o
  16  16   1          0.78          1.79         1.24 o
  17  16   1          0.37          0.98         0.86 o
  18  16   1          0.01          0.55         0.55 o
   0  17   1          0.64          5.84         1.27 o
   1  17   1         19.47         14.37         1.76 o
   2  17   1          1.06          1.65         1.02 o
   3  17   1          0.00          0.57         0.87 o
   4  17   1          2.28          2.92         0.85 o
   5  17   1          0.54          0.06         0.96 o
   6  17   1          0.60          0.12         0.52 o
   7  17   1          3.77          4.35         0.86 o
   8  17   1          1.72          2.15         0.67 o
   9  17   1          0.07          1.42         0.75 o
  10  17   1          1.21          1.20         0.55 o
  11  17   1          6.64          7.71         1.24 o
  12  17   1          1.83          1.09         0.66 o
  13  17   1          0.20          1.02         0.85 o
  14  17   1          0.33          0.92         0.98 o
  15  17   1          0.00          0.30         0.82 o
  16  17   1          0.15          1.18         0.55 o
  17  17   1          0.32          0.79         0.72 o
  18  17   1          0.00          0.42         1.98 o
   1  18   1          5.19          3.51         0.78 o
   2  18   1          0.01          1.21         1.01 o
   3  18   1          0.00         -0.56         1.11 o
   4  18   1         48.84         33.53         3.69 o
   5  18   1         16.02         22.45         2.97 o
   6  18   1          0.19          1.86         0.62 o
   7  18   1          4.42          5.33         1.24 o
   8  18   1          1.03          0.93         0.55 o
   9  18   1          0.07          0.74         0.55 o
  10  18   1          2.46          4.06         0.80 o
  11  18   1          0.83          2.15         0.68 o
  12  18   1         28.16         33.06         3.70 o
  13  18   1          2.18          4.45         0.82 o
  14  18   1          1.34          2.79         0.76 o
  15  18   1          3.18          6.91         1.17 o
  16  18   1          5.78          6.59         1.13 o
   0  19   1          0.18          1.91         1.12 o
   1  19   1          0.00          0.33         0.67 o
   2  19   1          0.00         -0.64         0.73 o
   3  19   1          0.00          0.53         0.79 o
   4  19   1          0.00          0.58         0.71 o
   5  19   1          0.33          0.21         0.59 o
   6  19   1          0.01         -0.01         0.56 o
   7  19   1          0.14          0.68         0.76 o
   8  19   1          3.56          5.48         0.88 o
   9  19   1          0.57          2.12         0.54 o
  10  19   1          1.04          1.02         0.85 o
  11  19   1          0.49          1.08         0.43 o
  12  19   1          0.19          0.30         0.62 o
  13  19   1          0.02          0.65         0.53 o
  14  19   1          0.03          0.50         0.80 o
  15  19   1          0.01          0.21         0.32 o
   1  20   1          2.34          1.30         0.66 o
   2  20   1          0.39          0.48         0.74 o
   3  20   1          0.01          1.12         0.80 o
   4  20   1          4.65          3.37         0.94 o
   5  20   1         10.30          9.38         1.50 o
   6  20   1          0.05          1.24         0.62 o
   7  20   1          1.06          2.57         0.65 o
   8  20   1          0.50          0.99         0.56 o
   9  20   1          0.56          0.28         0.54 o
  10  20   1          0.58          1.88         0.94 o
  11  20   1          0.02          0.98         0.78 o
  12  20   1          1.62          3.15         0.91 o
  13  20   1          0.09          0.99         0.72 o
  14  20   1          0.10          0.44         0.30 o
   0  21   1          4.36          4.77         1.95 o
   1  21   1          4.44          1.46         1.02 o
   2  21   1          0.06          0.17         0.73 o
   3  21   1          0.25          0.55         0.80 o
   4  21   1          0.02         -0.05         0.68 o
   5  21   1          0.00          0.73         0.56 o
   6  21   1          0.00          0.91         0.71 o
   7  21   1          3.75          4.26         1.22 o
   8  21   1          5.99          5.10         1.45 o
   9  21   1          4.53          4.97         0.82 o
  10  21   1          0.44          1.73         0.78 o
  11  21   1          0.94          1.75         1.23 o
  12  21   1          0.34          1.25         0.52 o
   1  22   1          0.00          0.58         0.63 o
   2  22   1          0.03          0.27         0.70 o
   3  22   1          0.41         -0.20         0.84 o
   4  22   1          0.01          0.87         0.90 o
   5  22   1          0.51          1.06         0.69 o
   6  22   1          0.44          0.23         0.58 o
   7  22   1          0.01          0.64         0.45 o
   8  22   1          0.03         -0.07         0.53 o
   9  22   1          0.06         -0.03         0.80 o
  10  22   1          0.00         -0.22         0.65 o
   0  23   1          0.28          1.14         1.02 o
   1  23   1          0.00          0.60         0.68 o
   2  23   1          0.38         -0.10         0.87 o
   3  23   1          0.32          0.77         0.91 o
   4  23   1          0.02          0.90         0.79 o
   5  23   1          0.03         -0.14         0.54 o
   6  23   1          0.44          0.64         0.64 o
   7  23   1          0.87          1.30         0.49 o
   8  23   1          0.21          0.23         0.59 o
   1  24   1          0.29          0.54         0.68 o
   2  24   1          0.06          0.30         0.73 o
   3  24   1          0.72         -0.25         0.80 o
   4  24   1          0.45          0.80         1.02 o
   0   0   2       5622.82       4393.53      1313.58 o
   1   0   2       8797.69       7804.37      1021.36 o
   2   0   2       5357.79       5880.76       779.68 o
   3   0   2        180.77         17.74         9.56 o
   4   0   2         52.36         34.81        22.47 o
   5   0   2        136.40        191.70        35.32 o
   1   1   2        338.33        822.95        66.75 o
   2   1   2        196.87         93.63       101.69 o
   3   1   2       1851.23       2512.28       223.73 o
   4   1   2         58.52        209.25        27.91 o
   5   1   2       1162.76       1222.55       134.78 o
   6   1   2        344.71        527.79       112.04 o
   8   1   2         15.13          8.76         7.90 o
   9   1   2          1.18          5.99         6.31 o
  10   1   2          0.62          1.05         4.94 o
   0   2   2       4085.79       4883.32       643.24 o
   1   2   2        864.46        576.02        52.52 o
   2   2   2          1.65         20.94        50.91 o
   3   2   2        108.48        134.74        14.77 o
   4   2   2          0.04          5.31        11.56 o
   5   2   2        127.28         82.05        28.88 o
   6   2   2         76.77         38.66        11.34 o
   7   2   2         23.25          2.41         7.39 o
   8   2   2         30.05         11.47         8.60 o
   9   2   2        153.49         19.55         9.12 o
  10   2   2          4.79          8.52         5.01 o
  11   2   2          1.14         20.61         7.17 o
  12   2   2          9.52         10.98         6.36 o
  13   2   2          7.15         -2.13         5.95 o
  14   2   2          1.44         -3.74         5.60 o
  15   2   2          0.19         -0.16         7.07 o
  16   2   2         24.40          5.90         5.84 o
  17   2   2          2.81          0.80         7.72 o
  18   2   2          0.00          0.43        10.86 o
  19   2   2          0.09         -1.19         6.60 o
  20   2   2          0.88          7.09         6.56 o
  21   2   2          1.00          9.16         6.42 o
   1   3   2        107.70        158.31        12.78 o
   2   3   2        869.64       1216.26        99.43 o
   3   3   2       1082.91       1656.88       141.87 o
   4   3   2       4146.53       6539.90       572.03 o
   5   3   2        468.82        480.32        47.46 o
   6   3   2       2750.52       1834.73       310.54 o
   7   3   2        266.72         99.18        73.53 o
   8   3   2         25.51         15.76         4.48 o
   9   3   2         43.11         23.05         5.97 o
  10   3   2          0.65          3.41         4.50 o
  11   3   2         13.57          4.67         5.24 o
  12   3   2          0.03          7.40         5.11 o
  13   3   2        329.36         28.96        11.20 o
  14   3   2         17.46          4.69         4.95 o
  15   3   2          0.00          0.02         7.55 o
  16   3   2          3.39         16.75         6.53 o
  17   3   2         19.14          8.40         7.34 o
  18   3   2          3.55          5.88         5.43 o
  19   3   2          0.00         -3.53         4.55 o
  20   3   2          0.02          2.33         5.13 o
  21   3   2          4.08         -3.51         4.75 o
  22   3   2          0.71         -3.50         4.43 o
  23   3   2          1.33         -3.74         4.05 o
  24   3   2          1.32          3.10         4.11 o
   0   4   2          6.10         34.82         9.66 o
   1   4   2          6.38        104.91        10.57 o
   2   4   2        118.63        107.15         8.87 o
   3   4   2          6.17          9.07         1.42 o
   4   4   2          5.69          6.02         2.24 o
   5   4   2          5.24          5.97         1.26 o
   6   4   2          0.28         11.71         3.79 o
   7   4   2          0.20          8.26         3.78 o
   8   4   2        118.81        169.30        22.72 o
   9   4   2          3.60         10.83         3.58 o
  10   4   2         26.28         21.93         7.73 o
  11   4   2          0.02          5.54         4.80 o
  12   4   2          5.67         13.39         5.57 o
  13   4   2          6.66         20.07         5.73 o
  14   4   2          0.06          9.53         5.41 o
  15   4   2          1.13          2.00         4.89 o
  16   4   2          6.38          5.82         6.22 o
  17   4   2          2.63          3.62         6.27 o
  18   4   2          1.17         -3.02         4.73 o
  19   4   2          0.03         -1.83         4.28 o
  20   4   2          0.02         -3.24         4.15 o
  21   4   2          0.69         -0.56         3.81 o
  22   4   2          0.07          3.45         3.53 o
  23   4   2          0.01         -3.47         3.47 o
  24   4   2          0.00         -2.62         3.97 o
   1   5   2       1090.22       1517.65       130.11 o
   2   5   2        953.81       1249.99        98.79 o
   3   5   2       6008.03       8423.80       729.84 o
   4   5   2        152.81        256.02        36.09 o
   5   5   2       4026.64       6024.11       591.55 o
   6   5   2       1149.13       1767.78       167.21 o
   7   5   2        181.65        241.47        23.63 o
   8   5   2        104.04         87.74        21.16 o
   9   5   2         11.35         26.68         4.95 o
  10   5   2          7.29         21.90         4.15 o
  11   5   2         23.95         24.92         6.70 o
  12   5   2        189.43        168.16        36.33 o
  13   5   2       1278.47       1163.92       248.14 o
  14   5   2        238.03        173.77        37.70 o
  15   5   2          7.49          1.64         5.28 o
  16   5   2        156.89         55.78        19.16 o
  17   5   2          0.71          0.34         5.52 o
  18   5   2          0.24          1.43         4.62 o
  19   5   2          0.84          1.37         4.24 o
  20   5   2          1.40          0.72         4.01 o
  21   5   2         20.23         16.47         4.93 o
  22   5   2          0.44          0.73         3.56 o
  23   5   2          1.39          3.59         3.50 o
   0   6   2        264.40        387.34        64.65 o
   1   6   2         44.86         72.86         6.26 o
   2   6   2         63.25        127.27        12.39 o
   3   6   2          0.77          3.21         1.38 o
   4   6   2          3.75          5.51         1.11 o
   5   6   2         15.80         11.97         2.96 o
   6   6   2          0.32          5.17         1.68 o
   7   6   2          9.03         14.10         2.44 o
   8   6   2          0.42          7.70         4.47 o
   9   6   2          6.28          8.89         2.10 o
  10   6   2          4.56          5.18         1.66 o
  11   6   2         19.41         17.68         4.14 o
  12   6   2          2.76          5.37         1.87 o
  13   6   2         19.76         14.79         4.39 o
  14   6   2          4.06         13.69         4.75 o
  15   6   2          0.03         -0.55         5.43 o
  16   6   2          9.18         19.36         7.84 o
  17   6   2          0.15          2.35         6.33 o
  18   6   2          0.00          0.78         4.53 o
  19   6   2          1.98          0.79         4.09 o
  20   6   2          0.02          0.95         3.96 o
  21   6   2          0.15          4.76         3.60 o
  22   6   2          0.34          8.29         3.63 o
  23   6   2          0.39         -1.20         3.51 o
   1   7   2         32.10         67.83         8.68 o
   2   7   2         56.19         61.91         8.15 o
   3   7   2        124.58        145.47        15.46 o
   4   7   2       1062.85       1383.72       128.18 o
   5   7   2         91.60        119.36        11.21 o
   6   7   2        174.16        147.55        16.22 o
   7   7   2          9.36          8.72         1.45 o
   8   7   2          0.89          4.15         1.12 o
   9   7   2         13.55         14.05         3.19 o
  10   7   2         14.03         12.92         3.25 o
  11   7   2          5.96          3.84         2.28 o
  12   7   2         70.15        120.80        15.45 o
  13   7   2         17.45         26.91         5.45 o
  14   7   2          0.91         13.32         4.42 o
  15   7   2          4.17          7.62         5.16 o
  16   7   2          2.15          7.01         5.94 o
  17   7   2          1.98          8.82         7.95 o
  18   7   2          3.21          5.63         4.34 o
  19   7   2          0.10         -0.69         4.06 o
  20   7   2          5.95          5.32         3.74 o
  21   7   2          3.96         -1.75         3.49 o
  22   7   2          2.58          3.37         3.45 o
  23   7   2          0.03          0.94         3.53 o
   0   8   2          9.12        116.67        26.22 o
   1   8   2         16.45        216.46        23.02 o
   2   8   2        363.86        375.98        36.12 o
   3   8   2          5.12         10.23         2.72 o
   4   8   2         30.36         34.01         3.21 o
   5   8   2         57.86         55.98         5.33 o
   6   8   2         12.25         22.54         2.42 o
   7   8   2         53.29         46.49         4.44 o
   8   8   2         69.53         79.29         7.52 o
   9   8   2          7.63         15.17         4.13 o
  10   8   2          2.26          5.92         2.38 o
  11   8   2        101.56         17.44        25.15 o
  12   8   2        311.28        364.33        45.45 o
  13   8   2         50.91         52.17         8.38 o
  14   8   2         41.34         39.41         6.24 o
  15   8   2          0.53          1.67         3.69 o
  16   8   2          6.64         13.28         4.54 o
  17   8   2         31.95         37.81         7.37 o
  18   8   2         22.85         16.72         5.51 o
  19   8   2         16.43         16.67         6.14 o
  20   8   2          6.15          0.52         3.52 o
  21   8   2          5.32          0.90         3.53 o
  22   8   2          1.12         -0.24         3.51 o
  23   8   2          0.71          1.13         8.62 o
   1   9   2          3.49          7.05         3.20 o
   2   9   2         13.96         12.00         2.40 o
   3   9   2         40.26         31.90         3.12 o
   4   9   2          3.39          9.92         1.75 o
   5   9   2          5.63         17.93         3.89 o
   6   9   2          5.39          2.72         0.81 o
   7   9   2          0.12          7.23         1.49 o
   8   9   2          3.82          5.95         1.35 o
   9   9   2          2.14          3.18         0.90 o
  10   9   2          1.78          1.20         1.19 o
  11   9   2          0.70         -0.15         1.86 o
  12   9   2          1.89          4.22         1.26 o
  13   9   2          0.28          5.13         1.72 o
  14   9   2          2.08          4.46         1.98 o
  15   9   2          0.51          4.19         1.91 o
  16   9   2          5.19          3.56         1.57 o
  17   9   2          0.57          1.33         3.40 o
  18   9   2          1.17          1.15         3.24 o
  19   9   2          1.60          3.99         3.36 o
  20   9   2          0.00         -0.72         3.34 o
  21   9   2          0.28          2.72         4.39 o
  22   9   2          0.00         -0.07         3.41 o
   0  10   2        900.43       4392.84       680.21 o
   1  10   2         18.28         27.58        11.12 o
   2  10   2        198.10        263.76        52.26 o
   3  10   2          3.70          5.07         1.01 o
   4  10   2          2.41          4.02         1.35 o
   5  10   2          3.55          6.58         2.10 o
   6  10   2          6.05          7.75         1.19 o
   7  10   2          4.45          8.97         1.74 o
   8  10   2         58.31         34.74         3.59 o
   9  10   2          1.68          9.05         1.57 o
  10  10   2         15.03         10.78         2.22 o
  11  10   2          5.71          5.79         2.15 o
  12  10   2        103.43        138.45        16.64 o
  13  10   2          0.65          2.91         2.41 o
  14  10   2          0.33          4.19         1.40 o
  15  10   2          0.64          2.10         1.24 o
  16  10   2         46.10         40.84         6.92 o
  17  10   2          0.10          2.30         1.38 o
  18  10   2          0.25          2.58         1.23 o
  19  10   2          0.84          5.04         3.23 o
  20  10   2          0.74         -0.37         3.28 o
  21  10   2          1.25          2.63         3.22 o
  22  10   2          0.07         -3.30         3.45 o
   1  11   2         15.44         12.88         2.40 o
   2  11   2          7.22          8.89         2.41 o
   3  11   2         36.08         24.71         7.98 o
   4  11   2         52.12         48.21         4.99 o
   5  11   2         25.98         27.83         3.38 o
   6  11   2         25.03         28.61         3.11 o
   7  11   2          5.63          7.50         1.25 o
   8  11   2          2.47          2.99         1.00 o
   9  11   2          7.31          6.51         1.25 o
  10  11   2          1.05          2.52         1.01 o
  11  11   2          0.59          2.23         1.52 o
  12  11   2         13.10         12.91         2.20 o
  13  11   2          9.09         13.59         3.59 o
  14  11   2          0.05          0.25         2.00 o
  15  11   2          1.42          1.19         1.89 o
  16  11   2          0.23          0.95         1.01 o
  17  11   2          0.21         -0.18         0.79 o
  18  11   2          4.98          3.70         1.28 o
  19  11   2          0.97          1.06         1.65 o
  20  11   2          0.01          0.49         3.10 o
  21  11   2          0.03          0.10         2.92 o
   0  12   2        962.55       1039.27       161.31 o
   1  12   2        427.78        244.97        52.16 o
   2  12   2         61.05         41.92         5.42 o
   3  12   2         25.60         21.85         2.56 o
   4  12   2          1.39          1.86         0.89 o
   5  12   2         29.56         28.45         2.93 o
   6  12   2         26.50         25.76         2.66 o
   7  12   2         29.30         28.68         2.87 o
   8  12   2         16.17         18.89         2.75 o
   9  12   2        101.59        120.81        14.08 o
  10  12   2         30.15         30.92         3.96 o
  11  12   2          3.12          5.39         1.20 o
  12  12   2         33.68         29.64         4.75 o
  13  12   2         11.42         11.47         2.07 o
  14  12   2         11.34         13.23         2.77 o
  15  12   2          0.49          1.82         1.81 o
  16  12   2          2.83          2.03         1.23 o
  17  12   2         10.17          8.61         2.24 o
  18  12   2          1.30          1.25         1.23 o
  19  12   2          2.24          1.01         1.11 o
  20  12   2          1.33          2.68         1.43 o
  21  12   2          0.01         -0.09         0.94 o
   1  13   2          1.59          3.86         1.19 o
   2  13   2        122.56        129.03        16.80 o
   3  13   2         59.35         65.48         6.89 o
   4  13   2       1277.65       1614.94       166.02 o
   5  13   2          8.94         30.27         3.74 o
   6  13   2        558.13        757.61        70.60 o
   7  13   2         30.04         74.65         7.83 o
   8  13   2          1.94          8.80         1.89 o
   9  13   2         37.16         41.42         5.62 o
  10  13   2         13.84         25.10         2.64 o
  11  13   2          4.19          6.26         1.71 o
  12  13   2         20.29         23.30         3.33 o
  13  13   2         53.64        104.55        11.23 o
  14  13   2          1.05          3.35         1.05 o
  15  13   2          1.18          2.54         2.10 o
  16  13   2          4.04          7.17         3.71 o
  17  13   2         15.31          9.49         2.63 o
  18  13   2          5.39          4.79         1.34 o
  19  13   2          0.26          0.15         0.64 o
  20  13   2          2.21          2.63         1.12 o
  21  13   2          0.03         -0.92         2.72 o
   0  14   2         42.74         29.62         3.69 o
   1  14   2          0.07          4.87         1.31 o
   2  14   2          0.62          1.48         1.27 o
   3  14   2          1.02          1.60         0.96 o
   4  14   2          2.26          2.86         1.10 o
   5  14   2          0.45          3.31         1.16 o
   6  14   2          1.44          1.92         0.66 o
   7  14   2          3.03          3.55         0.85 o
   8  14   2        127.60        128.64        11.56 o
   9  14   2          2.17          3.51         0.76 o
  10  14   2         24.72         19.34         2.46 o
  11  14   2          0.09          1.46         1.59 o
  12  14   2          1.81          5.89         1.39 o
  13  14   2          0.07          1.48         0.83 o
  14  14   2          0.17          0.96         0.68 o
  15  14   2          0.00          0.92         0.95 o
  16  14   2          0.34          1.64         0.96 o
  17  14   2          0.71          1.12         0.85 o
  18  14   2          4.60          3.54         1.34 o
  19  14   2          0.00          0.99         0.62 o
  20  14   2          0.18         -0.01         0.85 o
   1  15   2          0.90          5.60         2.17 o
   2  15   2          0.01          0.60         1.35 o
   3  15   2          0.00          2.87         1.32 o
   4  15   2         14.30         16.63         2.39 o
   5  15   2          5.28         15.27         2.85 o
   6  15   2         11.76         12.26         2.05 o
   7  15   2         14.75         14.34         2.10 o
   8  15   2          0.32          1.96         0.59 o
   9  15   2          5.72          6.86         1.20 o
  10  15   2          2.11          4.20         0.97 o
  11  15   2          1.76          6.13         1.16 o
  12  15   2          5.54         10.63         1.58 o
  13  15   2          0.12          4.57         1.42 o
  14  15   2          0.16          1.22         1.04 o
  15  15   2          0.42          1.08         0.77 o
  16  15   2          6.75          7.46         1.41 o
  17  15   2          0.10          1.66         0.83 o
  18  15   2          0.01          1.10         0.70 o
  19  15   2          0.08         -0.28         0.88 o
   0  16   2         88.95         48.14        21.66 o
   1  16   2        215.65        216.88        21.48 o
   2  16   2          4.06          7.72         1.81 o
   3  16   2         17.10          7.66         2.00 o
   4  16   2          8.81          9.65         2.07 o
   5  16   2          0.84          3.11         1.00 o
   6  16   2          6.19          6.06         1.18 o
   7  16   2          1.98          3.68         0.82 o
   8  16   2         19.52         21.69         2.89 o
   9  16   2         78.93         57.51        10.58 o
  10  16   2          7.13          7.44         1.44 o
  11  16   2          0.67          1.66         1.04 o
  12  16   2          5.19         12.35         1.76 o
  13  16   2          1.05          3.93         1.00 o
  14  16   2          0.17          2.17         0.70 o
  15  16   2          0.00          0.67         0.80 o
  16  16   2          0.44          1.70         0.53 o
  17  16   2          3.66          3.26         0.86 o
  18  16   2          2.30          3.02         0.77 o
   1  17   2          0.26          2.73         0.92 o
   2  17   2          3.95          1.17         1.32 o
   3  17   2          0.22          1.61         1.42 o
   4  17   2          6.60          5.09         1.13 o
   5  17   2          0.15          4.48         1.30 o
   6  17   2          4.38          5.46         1.01 o
   7  17   2          3.17          0.63         0.76 o
   8  17   2          0.14          1.16         0.88 o
   9  17   2          0.01          0.99         0.59 o
  10  17   2          0.02          0.32         0.58 o
  11  17   2          0.41          1.13         0.74 o
  12  17   2          1.06          1.87         0.89 o
  13  17   2          0.09          1.71         1.02 o
  14  17   2          0.46          1.89         0.60 o
  15  17   2          0.00          0.46         0.62 o
  16  17   2          0.29          0.45         0.51 o
  17  17   2          0.35         -0.32         0.67 o
   0  18   2          6.20          4.70         1.66 o
   1  18   2         21.40         11.67         5.12 o
   2  18   2          5.89          1.11         1.35 o
   3  18   2          3.10          1.29         1.00 o
   4  18   2          0.67         -0.14         0.88 o
   5  18   2          3.12          2.67         1.14 o
   6  18   2          0.70          2.54         0.83 o
   7  18   2          4.55          4.37         0.94 o
   8  18   2          0.89          1.54         0.86 o
   9  18   2         16.68         16.11         1.86 o
  10  18   2          0.01          2.21         0.96 o
  11  18   2          5.27          4.50         0.86 o
  12  18   2          7.07         12.97         2.22 o
  13  18   2          0.15          0.35         1.02 o
  14  18   2          3.37          3.95         0.92 o
  15  18   2          0.03          1.15         1.02 o
  16  18   2          0.00          0.52         0.66 o
   1  19   2          0.15          0.33         0.58 o
   2  19   2          0.01         -0.04         0.83 o
   3  19   2          0.01          0.71         0.91 o
   4  19   2          1.25          2.10         0.96 o
   5  19   2          0.19          1.70         0.70 o
   6  19   2          0.74          1.65         0.71 o
   7  19   2          0.02          1.45         0.72 o
   8  19   2          0.04          0.94         0.50 o
   9  19   2          0.00          0.55         0.38 o
  10  19   2          0.01          0.21         0.68 o
  11  19   2          0.01          0.38         0.58 o
  12  19   2          0.06          0.68         0.73 o
  13  19   2          0.28          1.21         0.64 o
  14  19   2          0.15          0.36         0.44 o
  15  19   2          0.04          0.22         0.34 o
   0  20   2          1.88          1.19         0.75 o
   1  20   2          0.84          3.20         1.18 o
   2  20   2          0.07          0.38         0.74 o
   3  20   2          0.01          0.32         0.90 o
   4  20   2          0.12          1.08         0.78 o
   5  20   2          0.15          0.91         1.31 o
   6  20   2          0.83          0.49         0.52 o
   7  20   2          1.55          1.16         0.70 o
   8  20   2         34.80         25.89         2.87 o
   9  20   2          1.53          2.48         0.66 o
  10  20   2          0.34          1.23         0.84 o
  11  20   2          0.01          0.08         0.61 o
  12  20   2          1.23          0.51         0.46 o
  13  20   2          0.21          0.36         0.89 o
  14  20   2          0.17          1.08         1.25 o
   1  21   2          0.47          0.58         0.61 o
   2  21   2          1.23          0.84         0.96 o
   3  21   2          0.89          0.22         1.05 o
   4  21   2          5.08          2.17         1.28 o
   5  21   2          1.57          2.70         1.19 o
   6  21   2         10.57          9.30         1.86 o
   7  21   2          1.47          1.88         0.88 o
   8  21   2          0.79          1.35         0.85 o
   9  21   2          0.05         -0.06         0.87 o
  10  21   2          0.03          0.45         0.89 o
  11  21   2          0.40          0.64         0.79 o
  12  21   2          0.13          0.42         0.42 o
   0  22   2          0.05         -0.52         0.74 o
   1  22   2          0.11          0.05         0.77 o
   2  22   2          0.01         -0.15         0.68 o
   3  22   2          0.01         -0.79         0.79 o
   4  22   2          0.20          0.58         0.72 o
   5  22   2          0.04          0.10         0.63 o
   6  22   2          0.00          0.41         0.47 o
   7  22   2          0.11          0.06         0.70 o
   8  22   2          0.06          0.47         0.74 o
   9  22   2          0.35          1.00         0.74 o
  10  22   2          0.06         -0.25         0.42 o
   1  23   2          0.35          0.70         0.65 o
   2  23   2          0.55         -0.60         0.62 o
   3  23   2          0.51          0.93         1.05 o
   4  23   2          5.86          2.16         1.33 o
   5  23   2          0.02          0.52         0.77 o
   6  23   2          0.65          1.07         0.96 o
   7  23   2          0.00          0.45         0.44 o
   0  24   2          0.03         -0.03         0.86 o
   1  24   2          2.44          1.07         0.72 o
   2  24   2          0.00          0.37         0.74 o
   3  24   2          0.24          0.55         1.06 o
   1   0   3       1810.36       3183.04       375.48 o
   2   0   3        940.08       2083.92       279.27 o
   3   0   3      30580.86      27903.17      3670.71 o
   4   0   3       5682.33       7096.47       789.92 o
   5   0   3       7381.64      12304.34      2144.59 o
   6   0   3       1228.24       1089.72       144.97 o
   7   0   3       3683.70       3854.67       707.59 o
   8   0   3        184.88         27.31        14.57 o
   0   1   3       2752.26        128.45      1159.28 o
   1   1   3        713.63       1398.83       112.39 o
   2   1   3        122.23        196.40        16.03 o
   3   1   3         18.70         26.27         2.66 o
   4   1   3          6.46         12.23        24.54 o
   5   1   3          4.76         13.83         3.26 o
   6   1   3         42.39         34.51         4.65 o
   7   1   3         60.86         63.89         9.41 o
   8   1   3         89.22         32.36        11.87 o
  10   1   3          2.75          5.83         4.97 o
  11   1   3         45.23         21.70         6.85 o
  12   1   3          2.60          5.48         5.16 o
  13   1   3          1.54         31.75         8.60 o
  14   1   3          2.26         -6.66         6.81 o
  15   1   3          0.86         -0.86         6.27 o
   1   2   3        398.40        591.94        43.52 o
   2   2   3          1.17         13.89         3.57 o
   3   2   3       1564.62       2400.60       221.90 o
   4   2   3        755.93        886.80        87.98 o
   5   2   3       1142.63        843.02       218.60 o
   6   2   3          1.79         11.49         3.69 o
   7   2   3         40.13         38.68         5.89 o
   8   2   3         33.18         21.60         3.62 o
   9   2   3         33.59         11.79         4.32 o
  10   2   3         10.27          8.30         5.17 o
  11   2   3          1.21          5.77         4.83 o
  12   2   3         67.42         38.89         9.85 o
  13   2   3        198.84        125.17        27.28 o
  14   2   3          8.12          2.39         5.21 o
  15   2   3          5.45          2.51         5.39 o
  16   2   3          1.92          8.59         6.53 o
  17   2   3          0.15          8.42         6.09 o
  18   2   3          1.36          4.14         5.19 o
  19   2   3          0.19          0.72         4.70 o
  20   2   3          0.76          2.41         4.89 o
  21   2   3          6.71          8.77         6.13 o
  22   2   3          0.59          3.16         5.17 o
  23   2   3          0.03          1.00         4.68 o
   0   3   3       1532.69       2361.13       299.57 o
   1   3   3      14165.59      20311.99      1527.23 o
   2   3   3        513.69        736.40        61.73 o
   3   3   3        518.75        640.96        53.23 o
   4   3   3          7.68          6.96         1.78 o
   5   3   3         75.46         66.17         6.12 o
   6   3   3         19.69         38.07         7.79 o
   7   3   3          0.36         41.50        29.71 o
   8   3   3        766.65        690.72       107.92 o
   9   3   3       1079.80       1061.18       175.00 o
  10   3   3         15.52         -1.59        13.12 o
  11   3   3         93.80         67.42        15.37 o
  12   3   3        130.12        117.96        25.86 o
  13   3   3         20.96          9.65         4.96 o
  14   3   3          0.22         -1.44         4.45 o
  15   3   3          1.26          7.02         4.81 o
  16   3   3          4.02         14.57        11.11 o
  17   3   3         17.30         27.34         7.37 o
  18   3   3          5.86         -1.66         5.32 o
  19   3   3          5.72          3.06         5.11 o
  20   3   3          0.45         -0.18         4.91 o
  21   3   3          3.61         -4.20         4.54 o
  22   3   3          0.28         -1.42         4.52 o
  23   3   3          0.43         -1.33         4.25 o
  24   3   3          0.22          0.40         6.20 o
   1   4   3          4.22         16.01         3.22 o
   2   4   3         11.31         11.44         2.16 o
   3   4   3        431.92        453.76        36.96 o
   4   4   3         61.38         49.88         5.92 o
   5   4   3          1.85          4.65         1.51 o
   6   4   3         19.11         13.79         2.59 o
   7   4   3          2.58         13.24         5.71 o
   8   4   3         12.35         12.48         2.08 o
   9   4   3          2.85          3.49         1.60 o
  10   4   3          0.81          3.11         1.20 o
  11   4   3          5.74         13.44         3.57 o
  12   4   3          0.29          7.88         5.73 o
  13   4   3         93.85         42.85        11.17 o
  14   4   3          0.83          3.96         5.64 o
  15   4   3          5.99          6.70         5.19 o
  16   4   3          0.27          5.53         7.63 o
  17   4   3          1.26          7.14         4.89 o
  18   4   3          0.45         -2.91         4.19 o
  19   4   3          0.95          2.28         4.03 o
  20   4   3          0.02          0.45         3.75 o
  21   4   3          0.10         -3.05         3.46 o
  22   4   3          0.01          2.77         3.95 o
  23   4   3          0.16         -3.78         5.88 o
   0   5   3       7986.33      12064.84      1706.80 o
   1   5   3       4695.52       7531.27       614.95 o
   2   5   3        407.34        545.31        44.45 o
   3   5   3          1.06         17.34         3.02 o
   4   5   3         81.59         66.96         5.70 o
   5   5   3         30.60         41.70         7.57 o
   6   5   3         19.04         29.10         5.72 o
   7   5   3        131.42        162.00        16.16 o
   8   5   3       1254.43       1367.32       135.37 o
   9   5   3         16.09         21.21         4.09 o
  10   5   3         26.21         24.38         9.47 o
  11   5   3        191.23        220.72        34.80 o
  12   5   3         57.53         30.61         9.35 o
  13   5   3          0.63          3.46         3.49 o
  14   5   3         20.55         14.32         6.63 o
  15   5   3          0.71          1.55         4.89 o
  16   5   3        145.33        192.61        41.69 o
  17   5   3          0.61          0.96         5.20 o
  18   5   3          5.04          7.07         4.79 o
  19   5   3          8.37          9.36         4.54 o
  20   5   3          9.07          2.61         3.98 o
  21   5   3         13.54          4.41         3.78 o
  22   5   3          0.74         -1.41         3.34 o
  23   5   3          0.01         -1.34         3.37 o
   1   6   3         24.87         48.20         4.14 o
   2   6   3         11.73         16.98         1.80 o
   3   6   3        294.33        366.38        29.59 o
   4   6   3         70.75         61.04         6.81 o
   5   6   3        110.45        109.68        10.35 o
   6   6   3         42.06         26.01         2.91 o
   7   6   3         14.29         12.78         1.73 o
   8   6   3         12.62         15.34         2.08 o
   9   6   3          0.01          7.19         3.13 o
  10   6   3          0.87          3.15         1.51 o
  11   6   3          5.37          7.66         1.60 o
  12   6   3          2.55         15.70         3.73 o
  13   6   3        107.90        103.49        17.84 o
  14   6   3          0.60          5.42         2.41 o
  15   6   3          2.40          0.72         4.70 o
  16   6   3          0.16          7.96         5.09 o
  17   6   3          2.77          6.75         4.61 o
  18   6   3          1.11          6.63         4.25 o
  19   6   3          0.22         -2.74         4.04 o
  20   6   3          0.36         -3.09         4.14 o
  21   6   3          1.54          2.71         3.73 o
  22   6   3          0.08         -0.65         3.54 o
  23   6   3          0.11         -0.19         3.53 o
   0   7   3        105.37         28.05        19.68 o
   1   7   3       1453.77       1294.63       161.03 o
   2   7   3         15.42         19.96         1.74 o
   3   7   3         56.93         74.79         6.09 o
   4   7   3          6.51          6.11         1.13 o
   5   7   3         84.13         82.05         8.14 o
   6   7   3          3.88          6.04         2.98 o
   7   7   3         40.57         55.64         5.72 o
   8   7   3         55.49         41.61         4.07 o
   9   7   3        313.01        296.63        29.41 o
  10   7   3          6.48         10.80         2.29 o
  11   7   3          4.83          7.18         2.52 o
  12   7   3          0.00         12.81         4.22 o
  13   7   3         15.60         23.12         4.35 o
  14   7   3          7.13         12.20         3.57 o
  15   7   3          1.33          9.60         2.64 o
  16   7   3          3.02          6.15         4.02 o
  17   7   3         42.83         14.92         7.40 o
  18   7   3          0.11          0.92         4.11 o
  19   7   3          2.47          1.51         4.89 o
  20   7   3          0.14         -3.61         3.61 o
  21   7   3          0.61         -1.64         3.60 o
  22   7   3          1.09         -2.33         3.37 o
  23   7   3          0.35          1.41         3.70 o
   1   8   3         36.68         34.39         4.66 o
   2   8   3          6.70         18.42        10.10 o
   3   8   3        336.78        399.38        35.39 o
   4   8   3       2242.87       2134.52       177.34 o
   5   8   3        115.50        147.96        14.39 o
   6   8   3        269.58        267.58        25.21 o
   7   8   3        379.38        499.87        56.72 o
   8   8   3        156.85        120.42        11.21 o
   9   8   3         27.79         29.75         4.70 o
  10   8   3          2.01          6.37         1.71 o
  11   8   3          6.42          4.92         1.59 o
  12   8   3        199.62        129.05        24.66 o
  13   8   3        275.99        313.22        41.64 o
  14   8   3        220.75        225.98        28.61 o
  15   8   3          6.42         11.41         4.11 o
  16   8   3          3.21          1.71         2.06 o
  17   8   3         34.93         38.41         7.38 o
  18   8   3          3.98          9.31         4.41 o
  19   8   3          1.14         -1.26         3.42 o
  20   8   3          0.41         -3.56         3.56 o
  21   8   3          0.01          0.23         3.51 o
  22   8   3          1.05          4.53         3.66 o
   0   9   3         15.99         21.10         5.19 o
   1   9   3         13.76         14.97        16.60 o
   2   9   3          6.86          4.12         0.83 o
   3   9   3          3.61         10.20         2.38 o
   4   9   3          5.98          6.87         1.33 o
   5   9   3          0.71          1.18         0.68 o
   6   9   3          1.64          2.75         0.91 o
   7   9   3          6.15          4.50         1.36 o
   8   9   3         61.25         71.19         8.03 o
   9   9   3          2.59          4.20         1.85 o
  10   9   3         11.97         13.81         1.82 o
  11   9   3          5.61          8.20         1.58 o
  12   9   3          4.50          3.64         1.45 o
  13   9   3          3.51          6.60         2.35 o
  14   9   3          1.98          2.31         1.57 o
  15   9   3          1.05          1.92         1.26 o
  16   9   3          1.10          5.08         2.81 o
  17   9   3          1.07          3.81         1.42 o
  18   9   3          0.52          0.58         1.28 o
  19   9   3          0.46          1.23         3.27 o
  20   9   3          0.20         -3.35         3.35 o
  21   9   3          0.14         -0.08         3.83 o
  22   9   3          0.01         -1.77         3.49 o
   1  10   3         58.62         24.68         7.67 o
   2  10   3         16.21         18.17         2.06 o
   3  10   3       1154.47       1232.98       120.62 o
   4  10   3         23.81         38.56         4.57 o
   5  10   3        149.13        161.30        15.29 o
   6  10   3          6.61         16.89         2.09 o
   7  10   3         74.25        112.38        10.53 o
   8  10   3          1.78         11.79         2.02 o
   9  10   3          2.09          2.23         1.05 o
  10  10   3          3.08          8.96         1.57 o
  11  10   3          5.94          8.05         1.78 o
  12  10   3          8.59          8.93         1.68 o
  13  10   3        360.36        436.84        59.05 o
  14  10   3         13.66         11.97         3.58 o
  15  10   3          0.74          3.28         1.51 o
  16  10   3          2.60          4.79         1.95 o
  17  10   3          2.41          3.86         1.13 o
  18  10   3          0.89          2.05         0.96 o
  19  10   3          0.06          1.64         0.94 o
  20  10   3          0.08          0.52         1.73 o
  21  10   3          2.30          5.72         3.62 o
   0  11   3         75.12         53.59        15.28 o
   1  11   3         23.71         26.31        29.55 o
   2  11   3          0.33          3.03         1.32 o
   3  11   3          7.10          6.60         2.05 o
   4  11   3          2.36          2.07         0.88 o
   5  11   3          1.74          5.28         1.01 o
   6  11   3          1.58          2.16         0.88 o
   7  11   3          0.28          3.39         0.93 o
   8  11   3          1.31          5.54         1.77 o
   9  11   3          2.49         10.30         2.16 o
  10  11   3         13.93         11.69         1.80 o
  11  11   3          2.71          6.96         1.70 o
  12  11   3          0.96          2.23         1.76 o
  13  11   3          7.45          3.80         1.44 o
  14  11   3          1.48          2.02         1.35 o
  15  11   3          0.01          0.36         0.96 o
  16  11   3          1.00          0.50         1.13 o
  17  11   3          2.62          3.27         1.13 o
  18  11   3          0.09          2.52         1.82 o
  19  11   3          2.77          1.52         1.65 o
  20  11   3          0.77          1.41         0.99 o
  21  11   3          0.40          1.44         1.22 o
   1  12   3         85.32         43.45         7.26 o
   2  12   3          8.01          6.05         1.76 o
   3  12   3         36.71         29.50         3.30 o
   4  12   3        119.99        167.91        15.44 o
   5  12   3        195.73        252.66        23.21 o
   6  12   3          4.66          4.70         0.90 o
   7  12   3         14.24         20.48         2.77 o
   8  12   3         13.89         14.72         1.80 o
   9  12   3         21.33         16.77         2.30 o
  10  12   3          1.28          5.52         1.14 o
  11  12   3          0.71          1.31         0.92 o
  12  12   3         59.01         77.63         7.15 o
  13  12   3          0.32          2.24         1.09 o
  14  12   3         21.98         17.47         3.60 o
  15  12   3          5.05          3.49         1.67 o
  16  12   3          0.16          0.64         0.96 o
  17  12   3          4.95          3.74         1.75 o
  18  12   3          0.02          0.92         0.92 o
  19  12   3          0.95          1.61         0.77 o
  20  12   3          0.26          0.23         1.09 o
  21  12   3          1.95          1.75         1.24 o
   0  13   3         88.24         61.35        13.99 o
   1  13   3       2787.97       3662.47       566.95 o
   2  13   3         69.83         63.06         7.42 o
   3  13   3        162.75        185.58        18.05 o
   4  13   3          1.14          2.77         0.84 o
   5  13   3         62.87         64.72         6.15 o
   6  13   3          7.50          9.91         1.24 o
   7  13   3         12.22         24.00         3.13 o
   8  13   3        255.32        344.94        31.99 o
   9  13   3        592.73        897.18        83.08 o
  10  13   3          1.99          8.05         2.16 o
  11  13   3          3.97          4.68         1.26 o
  12  13   3         33.63         53.10         5.11 o
  13  13   3          9.18         11.02         1.86 o
  14  13   3          0.50          1.90         0.84 o
  15  13   3          1.11          1.01         1.09 o
  16  13   3          0.05          3.36         1.30 o
  17  13   3         41.80         24.35        12.27 o
  18  13   3          3.66          2.63         1.46 o
  19  13   3          7.04          5.25         1.44 o
  20  13   3          0.09          0.58         1.02 o
   1  14   3          7.82          6.78         1.63 o
   2  14   3          0.17          0.87         1.10 o
   3  14   3          6.54          9.99         2.46 o
   4  14   3          0.05          5.36         2.33 o
   5  14   3         29.47         35.23         3.60 o
   6  14   3          2.10          5.48         1.07 o
   7  14   3         20.44         29.75         3.68 o
   8  14   3          4.63          7.65         1.25 o
   9  14   3          0.04         -0.02         1.12 o
  10  14   3          0.93          1.42         0.78 o
  11  14   3          0.87          3.07         0.97 o
  12  14   3          2.40          1.11         0.84 o
  13  14   3         11.21         21.13         2.68 o
  14  14   3          2.07          2.18         0.81 o
  15  14   3          0.00          0.45         0.59 o
  16  14   3          0.45          1.60         1.17 o
  17  14   3          0.32          2.22         0.99 o
  18  14   3          0.03          0.29         0.66 o
  19  14   3          0.75         -0.48         0.87 o
  20  14   3          0.11         -1.56         1.56 o
   0  15   3          2.26        169.36        38.06 o
   1  15   3         21.49         25.95        36.18 o
   2  15   3          1.21          4.74         2.81 o
   3  15   3         14.11         14.89         2.55 o
   4  15   3          2.36          3.24         1.12 o
   5  15   3          5.44          6.41         1.23 o
   6  15   3          1.68          5.30         1.10 o
   7  15   3         14.35         16.45         1.97 o
   8  15   3         67.09         62.99         5.94 o
   9  15   3         31.29         40.48         4.05 o
  10  15   3          4.27          5.17         0.97 o
  11  15   3          3.06          2.92         0.83 o
  12  15   3          0.00          1.17         0.95 o
  13  15   3          0.30          1.32         0.88 o
  14  15   3          0.11          1.11         0.86 o
  15  15   3          0.16          0.18         0.83 o
  16  15   3          0.89          1.51         0.98 o
  17  15   3          5.25          6.33         2.20 o
  18  15   3          0.22          1.78         1.43 o
  19  15   3          0.06         -1.11         1.73 o
   1  16   3          0.19          1.22         1.39 o
   2  16   3          4.69          3.96         1.61 o
   3  16   3         21.73         15.36         2.27 o
   4  16   3        129.98         79.79        11.23 o
   5  16   3          7.23         12.67         1.92 o
   6  16   3         41.90         41.74         4.88 o
   7  16   3         25.01         32.99         4.76 o
   8  16   3          1.64          4.47         0.83 o
   9  16   3          0.19          3.67         0.90 o
  10  16   3          0.70          0.50         0.91 o
  11  16   3          3.58          4.94         0.98 o
  12  16   3          0.01          1.38         0.61 o
  13  16   3         20.88         27.45         3.14 o
  14  16   3          1.70          2.48         0.84 o
  15  16   3          0.40          0.02         0.57 o
  16  16   3          0.01          1.22         0.70 o
  17  16   3          2.28          5.61         1.30 o
  18  16   3          0.00         -0.22         0.79 o
   0  17   3          1.84         33.61        55.85 o
   1  17   3         22.19         18.68         9.81 o
   2  17   3          2.72          2.08         1.60 o
   3  17   3          0.20          2.82         1.26 o
   4  17   3          1.22          0.51         1.12 o
   5  17   3          0.28          1.79         0.72 o
   6  17   3          0.54          0.39         0.86 o
   7  17   3          0.24          1.57         0.69 o
   8  17   3          4.34          6.65         1.08 o
   9  17   3          6.90          6.12         0.93 o
  10  17   3          0.00          1.94         0.74 o
  11  17   3          0.16          1.06         0.81 o
  12  17   3          0.55          1.18         0.60 o
  13  17   3          1.48          2.92         0.86 o
  14  17   3          0.61         -0.06         0.69 o
  15  17   3          0.25          1.37         0.76 o
  16  17   3          0.02          1.10         0.64 o
  17  17   3          1.34          1.71         0.54 o
   1  18   3          0.35          0.54         0.65 o
   2  18   3          1.36          1.37         1.32 o
   3  18   3          2.85          6.22         1.67 o
   4  18   3          8.64          4.31         1.50 o
   5  18   3          1.03          4.24         1.16 o
   6  18   3          0.45          2.56         0.79 o
   7  18   3          6.52         12.27         1.51 o
   8  18   3          0.53          1.85         0.60 o
   9  18   3          5.25          5.00         0.86 o
  10  18   3          0.06          1.66         0.76 o
  11  18   3          0.09          1.06         0.65 o
  12  18   3          5.04          7.68         1.23 o
  13  18   3          8.41         16.70         2.15 o
  14  18   3          3.56          5.46         1.40 o
  15  18   3          1.67          2.32         1.27 o
  16  18   3          0.47         -0.11         0.49 o
   0  19   3          1.71          2.60         1.31 o
   1  19   3          1.36          2.32         1.20 o
   2  19   3          0.26         -0.45         1.26 o
   3  19   3          0.00          0.57         0.99 o
   4  19   3          0.09          0.59         1.00 o
   5  19   3          0.00          0.54         0.67 o
   6  19   3          0.66          0.60         0.54 o
   7  19   3          0.93          1.01         0.67 o
   8  19   3          2.36          3.21         0.76 o
   9  19   3          1.53          1.35         0.66 o
  10  19   3          0.42          1.08         0.54 o
  11  19   3          0.29          1.33         0.62 o
  12  19   3          0.24          0.92         0.73 o
  13  19   3          0.47          0.75         0.55 o
  14  19   3          0.01          0.35         0.97 o
  15  19   3          0.06          1.61         1.27 o
   1  20   3          0.17          0.31         0.62 o
   2  20   3          0.56          1.91         1.10 o
   3  20   3          1.41          0.44         1.20 o
   4  20   3          2.48          2.67         1.14 o
   5  20   3          1.64          3.18         0.86 o
   6  20   3          1.18          0.52         0.57 o
   7  20   3         10.25          6.87         1.15 o
   8  20   3          0.23          0.49         0.87 o
   9  20   3          0.55          1.18         0.59 o
  10  20   3          0.25          0.60         0.72 o
  11  20   3          1.47          2.95         0.90 o
  12  20   3          0.01          0.82         0.80 o
  13  20   3          8.31         10.28         1.47 o
   0  21   3          2.00          1.25         1.49 o
   1  21   3          9.53          5.58         1.40 o
   2  21   3          1.42          0.74         0.84 o
   3  21   3          0.12         -0.41         1.11 o
   4  21   3          0.19          1.89         0.83 o
   5  21   3          0.07          0.79         0.66 o
   6  21   3          0.01          1.14         0.56 o
   7  21   3          1.62          1.15         0.72 o
   8  21   3          0.02          0.93         0.69 o
   9  21   3          0.08          0.79         1.05 o
  10  21   3          0.52          1.30         0.54 o
  11  21   3          0.11          1.10         0.56 o
   1  22   3          0.19         -0.11         0.54 o
   2  22   3          0.03          0.32         0.89 o
   3  22   3          0.02         -0.14         1.14 o
   4  22   3          2.27          0.89         1.00 o
   5  22   3          0.02          0.95         0.57 o
   6  22   3          0.47          0.54         0.58 o
   7  22   3          0.07          0.82         0.93 o
   8  22   3          0.20          0.31         0.60 o
   9  22   3          0.04          0.21         0.42 o
   0  23   3          0.32          0.37         0.74 o
   1  23   3         10.83          1.89         1.61 o
   2  23   3          0.29          0.70         0.64 o
   3  23   3          1.41         -0.12         1.14 o
   4  23   3          0.00         -0.72         0.80 o
   5  23   3          0.57          1.23         0.87 o
   6  23   3          0.03          0.17         0.52 o
   7  23   3          0.28         -0.23         2.04 o
   0   0   4       2476.74       2367.08       709.16 o
   1   0   4       8109.97      10163.00      1597.49 o
   2   0   4       2160.79       2743.37       362.14 o
   3   0   4        101.98        181.76        50.99 o
   4   0   4        277.68       2417.82       317.49 o
   5   0   4        540.40        344.59        38.69 o
   6   0   4         14.42         12.51         1.73 o
   7   0   4         40.03        174.91        21.37 o
   8   0   4       7260.78       7717.35      1058.47 o
   9   0   4        144.77        110.93        57.56 o
  10   0   4        127.63         61.50        46.89 o
  11   0   4        104.28        119.24        31.26 o
   1   1   4        374.99        175.16        71.67 o
   2   1   4         60.82        104.96        14.35 o
   3   1   4        902.63       1098.28        92.35 o
   4   1   4          5.54         13.22         3.78 o
   5   1   4        781.30       1212.17       103.86 o
   6   1   4         57.08         58.41         5.84 o
   7   1   4          4.43          6.75         2.50 o
   8   1   4          2.97         14.92         2.73 o
   9   1   4         27.07         18.47         3.14 o
  10   1   4          0.90          2.09         1.58 o
  11   1   4          1.85          3.49         1.99 o
  12   1   4         17.07         17.35         5.85 o
  13   1   4         47.48         22.16         6.69 o
  14   1   4         18.14         10.83         5.24 o
  15   1   4         19.98          7.24         4.93 o
  16   1   4          0.26          4.71         9.57 o
  17   1   4          0.30          1.45         6.22 o
   0   2   4          5.74         34.75        17.71 o
   1   2   4       1502.93       1885.37       182.76 o
   2   2   4         26.36         64.01        11.46 o
   3   2   4        131.10        167.38        14.95 o
   4   2   4         20.21         20.97         2.43 o
   5   2   4        176.82        144.83        18.83 o
   6   2   4          7.42         37.03         8.84 o
   7   2   4        302.04        294.73        27.29 o
   8   2   4        104.40        142.91        21.76 o
   9   2   4        522.63        594.44        60.52 o
  10   2   4          8.94         19.31         3.92 o
  11   2   4         40.77         25.39         6.27 o
  12   2   4         40.51         22.81         4.88 o
  13   2   4         20.81         20.91         6.25 o
  14   2   4          2.22          0.55         4.45 o
  15   2   4          2.11         10.05         5.24 o
  16   2   4          1.70         -3.88         7.36 o
  17   2   4         39.13          4.47         5.33 o
  18   2   4          2.23         -4.07         7.47 o
  19   2   4          0.14         -0.81         4.32 o
  20   2   4          0.00         -0.85         4.64 o
  21   2   4          0.26          3.78         4.39 o
  22   2   4          0.73         -3.59         5.36 o
  23   2   4          0.82         -0.46         5.25 o
   1   3   4        175.14        147.99        23.99 o
   2   3   4        308.49        258.09        19.66 o
   3   3   4        110.07        239.26        19.98 o
   4   3   4       1223.13       1377.25       111.86 o
   5   3   4        509.50        517.06        85.49 o
   6   3   4        344.07        345.05        35.48 o
   7   3   4        257.44        174.39        21.67 o
   8   3   4         34.84         35.89         7.90 o
   9   3   4          2.92         13.52         2.67 o
  10   3   4          8.43          8.85         1.74 o
  11   3   4         13.37         12.54         3.79 o
  12   3   4          1.80          0.34         1.90 o
  13   3   4          2.77          0.97         4.11 o
  14   3   4          4.49          2.13         4.92 o
  15   3   4         16.08         30.33         8.36 o
  16   3   4          5.26          9.56         7.16 o
  17   3   4          1.35          0.97         8.64 o
  18   3   4          3.01          1.91         4.26 o
  19   3   4          1.26          0.54         4.34 o
  20   3   4          0.88         -4.58         4.58 o
  21   3   4          0.92         -0.74         4.40 o
  22   3   4          0.74          2.63         4.52 o
  23   3   4          0.05          7.03         5.80 o
   0   4   4        286.72        108.45       189.64 o
   1   4   4          8.66         10.70         1.44 o
   2   4   4         30.45         64.59         5.38 o
   3   4   4         24.65         34.21         3.14 o
   4   4   4          0.85         45.84         4.31 o
   5   4   4          0.08          5.65         2.20 o
   6   4   4          7.01          7.20         1.33 o
   7   4   4          5.43          5.66         1.22 o
   8   4   4        247.48        199.34        20.44 o
   9   4   4         11.00         19.61         2.94 o
  10   4   4          8.16          8.57         2.07 o
  11   4   4          1.81          5.54         2.09 o
  12   4   4         14.66         12.70         2.73 o
  13   4   4          7.87          7.48         4.08 o
  14   4   4          0.00          3.68         4.34 o
  15   4   4          6.24          8.50         5.75 o
  16   4   4          2.30          1.15         5.69 o
  17   4   4          0.45         -0.90         4.63 o
  18   4   4          2.13         -0.11         3.88 o
  19   4   4          0.01         -3.72         3.72 o
  20   4   4          0.14          1.54         3.94 o
  21   4   4          0.31          4.65         3.74 o
  22   4   4          0.00          0.10         3.73 o
  23   4   4          0.01          0.22         3.65 o
   1   5   4        760.89        957.77        72.10 o
   2   5   4        322.00        371.87        29.84 o
   3   5   4       1872.38       2453.56       198.20 o
   4   5   4          5.89         23.87         7.78 o
   5   5   4         81.42        242.45        23.48 o
   6   5   4         38.41         99.21         9.41 o
   7   5   4          3.32          6.78         1.79 o
   8   5   4          8.53         16.63         3.97 o
   9   5   4        108.52        118.11        12.57 o
  10   5   4          8.64          5.91         2.98 o
  11   5   4          2.01          9.88         2.55 o
  12   5   4         39.70         37.35        10.03 o
  13   5   4        323.70        135.18        53.51 o
  14   5   4         72.36         33.58        13.68 o
  15   5   4        334.13        103.38        28.36 o
  16   5   4          0.78          6.32         4.70 o
  17   5   4          2.28          3.13         4.56 o
  18   5   4          3.37          4.80         4.38 o
  19   5   4          1.41          0.50         4.15 o
  20   5   4          0.06          8.21         4.61 o
  21   5   4         23.52         10.94         4.05 o
  22   5   4          0.01          1.44         4.15 o
  23   5   4          0.05          4.24         3.49 o
   0   6   4        150.38         59.75        42.21 o
   1   6   4        163.19        134.69        11.16 o
   2   6   4         12.98         48.56         4.89 o
   3   6   4          6.42          7.33         1.11 o
   4   6   4          9.55          9.79         1.90 o
   5   6   4          6.35          8.31         1.38 o
   6   6   4          1.03         13.26         2.62 o
   7   6   4          0.41          5.57         1.57 o
   8   6   4         61.13         88.10         9.32 o
   9   6   4         20.56         35.47         9.19 o
  10   6   4          3.10          8.69         2.93 o
  11   6   4          1.78          2.61         1.33 o
  12   6   4          0.00         24.44         3.22 o
  13   6   4          1.72          5.25         1.98 o
  14   6   4          0.16          2.71         1.28 o
  15   6   4          4.78          5.44         3.17 o
  16   6   4          2.67         -1.51         3.63 o
  17   6   4          2.58          5.18         4.08 o
  18   6   4          0.61          1.30         3.86 o
  19   6   4          0.06          0.22         4.13 o
  20   6   4          0.04          3.16         3.87 o
  21   6   4          0.44          3.83         3.78 o
  22   6   4          0.02         -0.32         3.82 o
  23   6   4          0.03         -5.19        10.05 o
   1   7   4         40.31         39.53         6.94 o
   2   7   4         52.24         67.61         5.89 o
   3   7   4        257.51        249.74        20.45 o
   4   7   4          5.08         10.45         2.54 o
   5   7   4         40.54         80.14         6.73 o
   6   7   4         58.72         39.67         3.98 o
   7   7   4         16.74         28.27         4.12 o
   8   7   4          5.43          7.11         1.39 o
   9   7   4         58.25         32.98         3.65 o
  10   7   4          1.37          3.33         1.19 o
  11   7   4          6.23         10.51         5.05 o
  12   7   4         19.76         32.81         4.06 o
  13   7   4        108.20         95.56        11.96 o
  14   7   4         13.92         19.63         5.41 o
  15   7   4          2.51          4.29         1.65 o
  16   7   4          3.61          3.92         1.89 o
  17   7   4          4.27          5.83         3.98 o
  18   7   4          0.07         -1.37         3.22 o
  19   7   4          2.65         -2.19         4.00 o
  20   7   4          0.01         -3.77         3.77 o
  21   7   4          3.49          0.14         3.61 o
  22   7   4          0.02         -3.73         3.73 o
   0   8   4       2591.56       3402.86       476.66 o
   1   8   4       1560.14       1633.62       154.97 o
   2   8   4        423.99        422.39        39.50 o
   3   8   4        762.18        810.34        63.73 o
   4   8   4         20.34         36.71         4.88 o
   5   8   4         27.82         21.66         5.88 o
   6   8   4         70.55         48.87         4.33 o
   7   8   4        390.66        424.39        42.36 o
   8   8   4        317.61        326.84        30.85 o
   9   8   4       1803.49       2437.53       233.74 o
  10   8   4         47.11         49.71         4.59 o
  11   8   4         32.08         32.55         6.81 o
  12   8   4        124.02        126.20        13.96 o
  13   8   4         69.64        106.75        11.67 o
  14   8   4          0.13          2.00         1.65 o
  15   8   4         10.34          4.14         2.84 o
  16   8   4          2.45         12.98         3.03 o
  17   8   4         85.51         93.88        13.09 o
  18   8   4          7.24          6.55         3.16 o
  19   8   4          9.67          5.75         3.58 o
  20   8   4          0.95          6.19         3.46 o
  21   8   4          0.04          1.74         3.28 o
  22   8   4          0.26         -3.68         3.72 o
   1   9   4          3.98          5.12         1.09 o
   2   9   4          1.36          9.08         2.48 o
   3   9   4          2.06          7.39         4.91 o
   4   9   4         24.73         36.71         3.34 o
   5   9   4        135.62        107.35         9.44 o
   6   9   4         17.26         17.32         2.27 o
   7   9   4          0.15          6.08         1.34 o
   8   9   4          0.98          5.02         1.31 o
   9   9   4          5.82          6.54         1.41 o
  10   9   4          1.01          1.51         1.05 o
  11   9   4          0.06          0.97         0.86 o
  12   9   4          0.08          3.45         1.82 o
  13   9   4          3.43          6.20         1.92 o
  14   9   4          2.52          2.44         0.99 o
  15   9   4          5.84          4.73         1.51 o
  16   9   4          0.91          2.10         0.99 o
  17   9   4          1.19          1.41         0.86 o
  18   9   4          0.56          0.05         2.19 o
  19   9   4          0.03         -0.56         1.13 o
  20   9   4          0.27         -0.30         1.47 o
  21   9   4          1.40          0.67         3.07 o
   0  10   4        465.91        368.31        60.55 o
   1  10   4          4.04         11.29         2.11 o
   2  10   4         91.94        101.31         9.10 o
   3  10   4         77.21         84.48         6.77 o
   4  10   4          4.49         13.12         2.67 o
   5  10   4         13.01         13.97         2.67 o
   6  10   4          4.84         46.90         6.64 o
   7  10   4         13.30         14.68         1.71 o
   8  10   4        437.63        572.34        55.92 o
   9  10   4         36.88         24.41         3.03 o
  10  10   4          0.05         23.52         5.56 o
  11  10   4          5.01          9.39         1.66 o
  12  10   4         63.19         76.50         7.53 o
  13  10   4         61.18         69.68         7.68 o
  14  10   4          0.00          1.30         1.58 o
  15  10   4          0.23          3.88         1.54 o
  16  10   4          9.33          6.43         2.26 o
  17  10   4          3.71          6.60         1.56 o
  18  10   4          3.85          6.55         1.81 o
  19  10   4          0.85          1.83         1.81 o
  20  10   4          0.03          1.88         1.28 o
  21  10   4          0.71          2.64         2.20 o
   1  11   4         18.80         12.80         2.86 o
   2  11   4          4.56          4.48         0.93 o
   3  11   4         21.57         21.96         2.67 o
   4  11   4          0.35          9.47         1.33 o
   5  11   4         32.49         16.12         3.01 o
   6  11   4          3.49          4.31         1.71 o
   7  11   4          8.16          7.30         1.10 o
   8  11   4          2.56          4.23         0.99 o
   9  11   4          1.46          2.43         1.08 o
  10  11   4          1.75          1.65         1.07 o
  11  11   4          7.00          6.90         1.54 o
  12  11   4          0.11          1.98         1.17 o
  13  11   4          6.42          9.31         1.60 o
  14  11   4          0.16          2.09         1.56 o
  15  11   4          0.40          2.06         1.23 o
  16  11   4          0.00          0.50         1.32 o
  17  11   4          0.27          0.17         0.82 o
  18  11   4          0.77          2.68         1.24 o
  19  11   4          0.48          0.15         0.80 o
  20  11   4          0.16          0.42         0.76 o
  21  11   4          0.02          0.85         0.67 o
   0  12   4         70.49         75.48        16.58 o
   1  12   4        193.34         40.38        44.28 o
   2  12   4         17.91         29.88        10.32 o
   3  12   4        123.82         79.52         6.26 o
   4  12   4          2.98          3.46         0.83 o
   5  12   4         36.54         37.64         3.53 o
   6  12   4          7.18         11.48         1.40 o
   7  12   4        138.74        188.34        18.41 o
   8  12   4         16.65         32.17         3.30 o
   9  12   4        300.74        479.19        46.53 o
  10  12   4          2.57          5.11         1.68 o
  11  12   4         52.49         52.67         5.26 o
  12  12   4          6.46          9.34         1.77 o
  13  12   4          0.29          0.62         1.05 o
  14  12   4          0.14          0.41         1.26 o
  15  12   4          0.40          1.04         1.13 o
  16  12   4          0.06          2.20         1.14 o
  17  12   4         29.84         17.83         5.48 o
  18  12   4          0.02          1.06         1.14 o
  19  12   4          0.13          2.31         1.03 o
  20  12   4          0.16          1.93         0.90 o
  21  12   4          0.03          0.91         2.00 o
   1  13   4          1.37          3.46         1.62 o
   2  13   4         46.72         37.67         5.39 o
   3  13   4          0.47          4.05         1.22 o
   4  13   4        265.42        328.42        29.18 o
   5  13   4         46.87         51.31         9.25 o
   6  13   4        116.02        129.56        12.19 o
   7  13   4        115.32        120.79        11.47 o
   8  13   4          7.00         15.55         1.94 o
   9  13   4         14.64         23.26         3.25 o
  10  13   4          1.70          3.64         0.94 o
  11  13   4         10.52         10.29         1.50 o
  12  13   4          2.57          3.50         2.06 o
  13  13   4         12.18         13.86         2.05 o
  14  13   4          3.37          5.35         1.49 o
  15  13   4          0.71          4.57         1.39 o
  16  13   4          6.20          5.30         1.81 o
  17  13   4          3.22          2.66         1.10 o
  18  13   4          0.54          0.44         1.16 o
  19  13   4          0.01          0.29         0.91 o
  20  13   4          0.42         -0.13         0.61 o
   0  14   4          3.03          3.82         2.25 o
   1  14   4          2.23          8.29         1.97 o
   2  14   4          4.71          4.60         1.16 o
   3  14   4          0.01          0.28         0.99 o
   4  14   4          0.26          0.12         0.71 o
   5  14   4          0.93          1.34         0.80 o
   6  14   4          0.16          3.26         1.10 o
   7  14   4          2.11          3.91         0.85 o
   8  14   4          2.88          1.53         0.63 o
   9  14   4          6.75          9.14         1.53 o
  10  14   4          4.52          5.35         1.50 o
  11  14   4          0.50          3.23         0.80 o
  12  14   4          0.08          1.96         0.97 o
  13  14   4          0.56          3.70         0.97 o
  14  14   4          0.41          1.59         1.42 o
  15  14   4          0.30          0.81         1.09 o
  16  14   4          0.10          1.62         1.06 o
  17  14   4          0.02          0.83         0.94 o
  18  14   4          0.09          1.43         0.75 o
  19  14   4          0.96          0.26         0.64 o
   1  15   4         18.24          8.86         2.58 o
   2  15   4          0.59          5.18         1.29 o
   3  15   4         11.88         15.32         3.23 o
   4  15   4          7.56         12.73         2.21 o
   5  15   4        253.18        319.76        32.63 o
   6  15   4         24.96         14.75         3.23 o
   7  15   4          1.08          3.82         1.15 o
   8  15   4         11.33          9.87         1.51 o
   9  15   4          2.36          4.17         1.13 o
  10  15   4          0.39          1.16         0.67 o
  11  15   4          1.78          3.40         1.15 o
  12  15   4          0.96          1.98         0.69 o
  13  15   4          0.92          6.12         1.09 o
  14  15   4          0.64          1.55         0.67 o
  15  15   4          1.22          5.23         1.71 o
  16  15   4          0.51          0.65         1.00 o
  17  15   4          1.44          1.75         1.38 o
  18  15   4          0.13         -0.09         1.26 o
   0  16   4         62.23         14.26         9.67 o
   1  16   4         37.72         21.99         8.49 o
   2  16   4          0.01          2.80         1.01 o
   3  16   4          1.15          1.30         0.99 o
   4  16   4          3.26          2.50         1.13 o
   5  16   4          0.51          0.20         0.94 o
   6  16   4          0.72          1.36         0.67 o
   7  16   4          7.59          9.48         1.29 o
   8  16   4         46.68         58.22         6.45 o
   9  16   4          0.04          3.19         0.66 o
  10  16   4         12.23         10.78         1.55 o
  11  16   4          6.71          8.55         1.64 o
  12  16   4         10.44         15.26         2.05 o
  13  16   4          0.46          1.98         1.02 o
  14  16   4          0.88          1.14         0.74 o
  15  16   4          0.11          0.52         0.48 o
  16  16   4          1.17          1.72         1.29 o
  17  16   4          2.34          2.32         0.94 o
   1  17   4          0.12          1.14         1.34 o
   2  17   4          2.28          1.24         0.78 o
   3  17   4          5.19          2.37         1.13 o
   4  17   4          0.02          1.72         1.02 o
   5  17   4          0.21          2.15         0.77 o
   6  17   4          1.18          1.76         0.71 o
   7  17   4          0.00          1.22         0.63 o
   8  17   4          0.22          0.56         0.62 o
   9  17   4          2.84          0.89         0.83 o
  10  17   4          0.13          0.65         0.44 o
  11  17   4          0.19          0.29         0.63 o
  12  17   4          1.60          2.75         0.72 o
  13  17   4          3.90          4.10         0.89 o
  14  17   4          1.75          3.16         1.37 o
  15  17   4          0.24          1.47         0.71 o
  16  17   4          0.21          1.03         1.02 o
   0  18   4         11.38          5.87         2.55 o
   1  18   4         17.45         11.41         3.46 o
   2  18   4          5.94          2.16         1.77 o
   3  18   4         14.64          7.64         2.05 o
   4  18   4          0.43          1.76         1.31 o
   5  18   4          0.71          2.66         0.88 o
   6  18   4          0.93          0.95         0.70 o
   7  18   4         11.24         15.65         2.71 o
   8  18   4         20.41         19.38         2.41 o
   9  18   4         50.11         52.42         6.09 o
  10  18   4          0.35          2.23         1.15 o
  11  18   4          2.75          4.73         0.74 o
  12  18   4          5.35          8.92         1.31 o
  13  18   4          1.39          2.91         0.85 o
  14  18   4          0.04          0.45         0.53 o
  15  18   4          0.45          0.93         0.50 o
   1  19   4          1.14          0.11         1.12 o
   2  19   4          0.30          0.80         1.19 o
   3  19   4          0.15          1.63         1.19 o
   4  19   4          0.00         -0.24         0.88 o
   5  19   4          5.82          5.32         1.22 o
   6  19   4          0.55          1.51         0.64 o
   7  19   4          0.17          1.95         0.60 o
   8  19   4          0.06          1.12         0.54 o
   9  19   4          0.01          0.20         0.57 o
  10  19   4          0.00          0.28         0.56 o
  11  19   4          0.01          0.89         0.50 o
  12  19   4          0.28          0.45         0.44 o
  13  19   4          0.82          3.22         1.23 o
  14  19   4          0.04          0.41         1.22 o
   0  20   4          1.50          3.16         3.19 o
   1  20   4          7.96          5.25         1.47 o
   2  20   4          1.85          0.82         1.58 o
   3  20   4          1.19          1.37         1.23 o
   4  20   4          0.05          2.04         0.99 o
   5  20   4          0.72          0.69         0.80 o
   6  20   4          0.00          0.15         0.65 o
   7  20   4          0.04          1.02         0.46 o
   8  20   4          0.02          1.04         0.76 o
   9  20   4          1.20          1.34         0.66 o
  10  20   4          0.13          0.57         0.88 o
  11  20   4          0.00          0.23         0.73 o
  12  20   4          1.28          2.03         0.92 o
  13  20   4          0.54          1.04         2.38 o
   1  21   4          0.29          1.51         1.06 o
   2  21   4          0.44          1.23         1.09 o
   3  21   4          2.20          1.21         1.30 o
   4  21   4          0.57          1.16         0.91 o
   5  21   4          5.28          3.67         2.13 o
   6  21   4          3.59          2.79         1.12 o
   7  21   4          0.22          0.38         0.95 o
   8  21   4          0.82          1.38         0.56 o
   9  21   4          0.44          0.05         0.81 o
  10  21   4          0.04          0.46         0.93 o
  11  21   4          0.88          0.94         0.48 o
   0  22   4          0.96          0.64         1.52 o
   1  22   4          1.77          0.39         1.46 o
   2  22   4          0.29          0.23         1.16 o
   3  22   4          0.71          0.60         1.23 o
   4  22   4          0.05         -0.43         0.80 o
   5  22   4          0.00          0.52         0.89 o
   6  22   4          0.00          0.42         0.75 o
   7  22   4          0.33          1.34         0.64 o
   8  22   4          0.00          0.63         0.51 o
   9  22   4          1.05          0.91         2.15 o
   1  23   4          0.06          0.05         0.98 o
   2  23   4          0.01         -0.99         1.09 o
   3  23   4          0.01          0.21         1.22 o
   4  23   4          0.96          2.15         1.12 o
   5  23   4          0.11          0.03         0.96 o
   1   0   5        948.71       1120.58       155.24 o
   2   0   5       1013.56        699.36       254.91 o
   3   0   5       2491.67       3269.36       438.98 o
   4   0   5        279.42        152.89        38.46 o
   5   0   5         36.56       2364.51       428.94 o
   6   0   5        726.04        684.89        76.99 o
   7   0   5         72.50         41.82        10.33 o
   8   0   5        621.97        646.92        75.11 o
   9   0   5        357.93        337.73        46.12 o
  10   0   5         13.98         25.71         7.42 o
  11   0   5          0.51          6.89         3.53 o
  12   0   5        361.98        303.06        55.86 o
  13   0   5        187.45        361.92        66.42 o
  14   0   5        430.82         80.81       158.77 o
   0   1   5        486.46        114.72       154.20 o
   1   1   5        170.09         85.82        21.21 o
   2   1   5         28.45         31.66         3.83 o
   3   1   5         22.10         11.88         2.78 o
   4   1   5          1.65          8.33         2.66 o
   5   1   5          7.18         16.22         2.07 o
   6   1   5         37.60         43.20         4.34 o
   7   1   5         17.12         26.33         2.74 o
   8   1   5        109.68        144.71        16.64 o
   9   1   5         13.64         20.00         3.92 o
  10   1   5          2.60         11.04         2.53 o
  11   1   5          7.72          3.21         2.04 o
  12   1   5          0.90          5.23         2.79 o
  13   1   5         32.08         13.94         3.27 o
  14   1   5          9.90          4.97         3.48 o
  15   1   5          4.86         18.52         7.49 o
  16   1   5          0.02          5.36         5.24 o
  17   1   5          1.44          5.93         4.68 o
  18   1   5          0.22         -2.06         5.42 o
  19   1   5          0.69         -4.80         5.38 o
  20   1   5          2.21         -0.05         4.50 o
   1   2   5         77.25         54.63         8.03 o
   2   2   5         80.88         66.05         6.56 o
   3   2   5        314.75        245.76        33.54 o
   4   2   5         72.52        112.10        11.05 o
   5   2   5          5.07         25.56         3.49 o
   6   2   5          2.27         12.48         2.85 o
   7   2   5          8.37         15.89         7.82 o
   8   2   5          0.37          7.68         2.83 o
   9   2   5         58.85         47.09         5.82 o
  10   2   5         10.91          9.42         1.72 o
  11   2   5          5.64          8.26         1.67 o
  12   2   5          8.49          6.92         2.23 o
  13   2   5         54.92         47.22        10.14 o
  14   2   5          3.12          4.22         3.78 o
  15   2   5         26.63         15.58        11.30 o
  16   2   5          7.92          0.84         4.96 o
  17   2   5          1.41          3.73         4.56 o
  18   2   5          2.04          1.16         4.31 o
  19   2   5          2.28         -0.55         8.84 o
  20   2   5          0.33         -2.04         4.17 o
  21   2   5          2.54         -1.58         4.04 o
  22   2   5          0.08         -1.19         3.87 o
  23   2   5          0.01          0.17         4.32 o
   0   3   5       3174.26        248.81      1021.80 o
   1   3   5        128.17         65.62        14.08 o
   2   3   5        278.83        210.10        17.71 o
   3   3   5         76.67         86.86         7.25 o
   4   3   5         37.64         36.90         5.33 o
   5   3   5          3.30          7.61         2.32 o
   6   3   5         22.41         35.88         6.30 o
   7   3   5         77.74         79.17         7.35 o
   8   3   5        281.54        290.92        32.80 o
   9   3   5        198.70        109.68       100.77 o
  10   3   5        258.51        140.33        39.25 o
  11   3   5          3.42          3.63         3.28 o
  12   3   5          5.23         10.00         2.88 o
  13   3   5         23.28         57.18        13.00 o
  14   3   5          6.30          6.58         2.39 o
  15   3   5          6.77          3.80         2.21 o
  16   3   5          0.23          2.79         5.21 o
  17   3   5          2.14          2.02         4.24 o
  18   3   5          0.68          4.21         3.99 o
  19   3   5          5.35          5.50         4.06 o
  20   3   5          5.80          6.36         4.19 o
  21   3   5          1.09          0.56         3.76 o
  22   3   5          0.65          5.19         4.13 o
  23   3   5          1.27          3.04         4.42 o
   1   4   5          8.09          9.44         1.33 o
   2   4   5         16.77         26.89         2.58 o
   3   4   5          1.72          4.29         1.53 o
   4   4   5         16.61         25.81         5.29 o
   5   4   5        106.04        143.16        14.39 o
   6   4   5          6.25          7.22         1.63 o
   7   4   5          2.45          6.71         1.10 o
   8   4   5          5.97         13.58         1.62 o
   9   4   5          2.27          8.10         2.33 o
  10   4   5          3.76          2.76         1.46 o
  11   4   5          2.20          0.58         1.08 o
  12   4   5          8.63          3.56         1.51 o
  13   4   5          3.53          7.73         1.76 o
  14   4   5         19.04          9.87         2.22 o
  15   4   5          9.29          4.50         2.64 o
  16   4   5          0.91          4.53         2.97 o
  17   4   5          1.26          0.50         4.09 o
  18   4   5          0.07         -3.68         4.19 o
  19   4   5          0.63          0.93         4.02 o
  20   4   5          0.59          3.02         3.44 o
  21   4   5          0.22          1.51         3.53 o
  22   4   5          0.02          2.45         3.81 o
  23   4   5          0.41          1.26         4.52 o
   0   5   5        154.37        201.46       148.72 o
   1   5   5        106.18        121.79        14.48 o
   2   5   5          9.34         50.32         4.81 o
   3   5   5        261.02        225.84        16.75 o
   4   5   5         20.30         36.32         3.42 o
   5   5   5         61.57         35.84         5.20 o
   6   5   5          0.17          8.72         2.21 o
   7   5   5         38.60         44.04         6.30 o
   8   5   5        904.55       1029.81        92.48 o
   9   5   5         57.05        109.08        12.38 o
  10   5   5          4.28         11.86         4.72 o
  11   5   5         19.77         15.80         2.69 o
  12   5   5          4.10          7.98         2.32 o
  13   5   5        247.14        209.19        35.64 o
  14   5   5         76.04         87.24        10.55 o
  15   5   5          0.00          2.98         1.80 o
  16   5   5          0.64          5.57         2.65 o
  17   5   5          0.01         16.47         6.65 o
  18   5   5          1.93          6.10         4.35 o
  19   5   5          7.58          3.59         3.77 o
  20   5   5         29.24         10.13         6.20 o
  21   5   5          0.82         -0.15         3.61 o
  22   5   5          0.13         -3.63         3.63 o
   1   6   5         15.52         17.71         1.96 o
   2   6   5         10.71         11.25         1.49 o
   3   6   5         55.11         51.27         4.64 o
   4   6   5         12.11         19.16         2.41 o
   5   6   5          2.38          6.32         1.24 o
   6   6   5          4.98          3.91         1.51 o
   7   6   5          5.36          4.91         1.04 o
   8   6   5          3.13          5.58         1.14 o
   9   6   5          9.47         12.26         2.68 o
  10   6   5          1.41          2.50         0.96 o
  11   6   5          3.70          3.90         2.64 o
  12   6   5          0.08          4.82         1.68 o
  13   6   5          6.99         19.96         3.07 o
  14   6   5          1.91          8.66         2.41 o
  15   6   5         10.11          8.92         2.58 o
  16   6   5          3.88          3.43         2.45 o
  17   6   5          0.04          1.47         2.01 o
  18   6   5          0.25         -3.03         5.44 o
  19   6   5          0.25          3.69         4.96 o
  20   6   5          2.13          0.40         3.80 o
  21   6   5          0.82         -1.80         3.69 o
  22   6   5          0.17         -0.56         3.79 o
   0   7   5          3.38         22.29         6.86 o
   1   7   5        103.12         95.33         8.10 o
   2   7   5         20.51         21.00         2.10 o
   3   7   5         40.80         38.77         3.44 o
   4   7   5          0.59          8.52         3.04 o
   5   7   5         36.60         38.11         3.37 o
   6   7   5          1.61          4.25         1.00 o
   7   7   5        194.04        247.25        22.81 o
   8   7   5         69.34         95.08        13.97 o
   9   7   5        326.97        447.01        38.56 o
  10   7   5          0.19         10.45         1.95 o
  11   7   5         24.95         50.92         6.06 o
  12   7   5          5.83          8.11         1.84 o
  13   7   5          1.74          4.83         2.48 o
  14   7   5          4.61          7.13         2.12 o
  15   7   5          0.31          1.28         1.24 o
  16   7   5          0.69          2.17         2.63 o
  17   7   5         35.67         32.44         5.91 o
  18   7   5          1.38          1.08         1.15 o
  19   7   5          0.84          3.99         1.85 o
  20   7   5          0.05          1.12         4.12 o
  21   7   5          0.24         -1.08         4.77 o
  22   7   5          0.48         -2.24         3.79 o
   1   8   5        120.21         59.67         8.52 o
   2   8   5          6.22         15.94         4.47 o
   3   8   5        132.17        147.31        14.66 o
   4   8   5        919.50        844.44        67.87 o
   5   8   5        616.10        710.43        59.01 o
   6   8   5         45.17         43.33         7.97 o
   7   8   5        100.71        117.63        10.59 o
   8   8   5        279.52        357.48        35.44 o
   9   8   5         21.96         15.81         4.04 o
  10   8   5          8.22          8.06         1.41 o
  11   8   5          7.93          6.52         1.30 o
  12   8   5        178.18        203.21        22.08 o
  13   8   5          2.14          8.59         3.00 o
  14   8   5        153.32        168.50        17.05 o
  15   8   5          4.58         16.42         4.23 o
  16   8   5          3.98          6.99         2.54 o
  17   8   5          3.75          3.74         2.59 o
  18   8   5          2.06          0.87         2.25 o
  19   8   5          0.26          0.98         1.31 o
  20   8   5          5.16          3.02         1.80 o
  21   8   5          0.02          1.52         3.26 o
   0   9   5         54.81         56.01         9.47 o
   1   9   5          0.10          7.65         4.34 o
   2   9   5          0.97          9.06         1.99 o
   3   9   5          9.23         10.65         1.29 o
   4   9   5         16.92         12.11         1.28 o
   5   9   5          1.20          2.76         0.77 o
   6   9   5          7.36         10.08         1.77 o
   7   9   5          0.04          5.38         1.93 o
   8   9   5         14.57          9.62         1.42 o
   9   9   5          2.88          3.59         1.04 o
  10   9   5          0.69          5.25         1.33 o
  11   9   5          2.79          1.30         0.87 o
  12   9   5          5.04          7.77         1.45 o
  13   9   5          3.21          4.95         2.61 o
  14   9   5          3.67          6.07         1.88 o
  15   9   5          2.09          0.05         0.78 o
  16   9   5          0.20          1.09         1.28 o
  17   9   5          0.89          0.48         1.49 o
  18   9   5          1.40          1.19         1.26 o
  19   9   5          0.23          0.55         1.77 o
  20   9   5          0.04          0.30         0.60 o
  21   9   5          0.30          0.23         3.00 o
   1  10   5         61.61         33.49         7.72 o
   2  10   5         39.64         33.91         4.62 o
   3  10   5        223.33        217.49        19.33 o
   4  10   5        165.93        213.62        16.95 o
   5  10   5          5.83          8.46         2.14 o
   6  10   5         18.80         19.90         3.96 o
   7  10   5          0.12          5.89         1.43 o
   8  10   5         78.62        111.43        13.25 o
   9  10   5          5.88          8.49         1.55 o
  10  10   5          0.19          1.70         1.17 o
  11  10   5          3.63          5.56         1.43 o
  12  10   5         67.74         97.97        11.77 o
  13  10   5         44.85         55.77         5.37 o
  14  10   5         58.26         43.73         6.61 o
  15  10   5         25.94         29.85         7.73 o
  16  10   5          0.06          0.85         1.03 o
  17  10   5          0.16          0.40         1.00 o
  18  10   5          1.17          1.09         1.66 o
  19  10   5          0.01          1.87         1.82 o
  20  10   5          0.07          1.02         1.01 o
  21  10   5          0.12          1.57         2.62 o
   0  11   5          5.96          6.64         2.42 o
   1  11   5         11.91         14.15         2.97 o
   2  11   5          1.58          6.99         1.79 o
   3  11   5          4.12          2.13         0.71 o
   4  11   5          0.40          1.91         0.55 o
   5  11   5          8.09          4.90         1.01 o
   6  11   5          3.97          4.31         1.40 o
   7  11   5          4.81          9.72         1.73 o
   8  11   5          7.51          9.60         1.50 o
   9  11   5         17.57         21.16         2.72 o
  10  11   5          3.56          5.42         2.05 o
  11  11   5          7.84          8.57         4.39 o
  12  11   5          1.85          3.76         1.41 o
  13  11   5          0.13          1.53         1.27 o
  14  11   5          0.38         -0.01         1.27 o
  15  11   5          0.01          0.54         1.28 o
  16  11   5          2.01          0.37         1.36 o
  17  11   5          2.95          2.45         1.57 o
  18  11   5          0.32          1.80         1.37 o
  19  11   5          0.25          1.52         1.78 o
  20  11   5          0.45          1.00         0.86 o
   1  12   5          7.27          3.69         1.44 o
   2  12   5          3.90          5.83         1.02 o
   3  12   5         67.31         53.19         5.30 o
   4  12   5         86.28        110.44         9.38 o
   5  12   5          5.01         11.62         3.98 o
   6  12   5         23.40         16.81         1.90 o
   7  12   5         23.11         13.80         2.01 o
   8  12   5         31.23         32.75         3.36 o
   9  12   5         11.63          9.44         1.68 o
  10  12   5          3.79          4.44         1.06 o
  11  12   5          3.32          3.97         1.03 o
  12  12   5         26.89         37.38         4.31 o
  13  12   5         31.29         26.69         3.46 o
  14  12   5          6.94          8.99         1.93 o
  15  12   5          0.01          1.84         1.36 o
  16  12   5          3.11          4.37         1.37 o
  17  12   5          1.02          1.97         1.27 o
  18  12   5          0.02          1.38         1.27 o
  19  12   5          0.08          0.93         2.01 o
  20  12   5          0.55          0.50         1.01 o
   0  13   5        530.92        484.32       298.05 o
   1  13   5        128.44         35.37        26.75 o
   2  13   5         78.42         69.28         7.31 o
   3  13   5         60.75         48.46         4.43 o
   4  13   5          6.93         11.56         1.56 o
   5  13   5         21.46         16.15         2.29 o
   6  13   5          4.98          9.59         1.70 o
   7  13   5         73.51         68.88         8.76 o
   8  13   5         26.70         40.35         4.24 o
   9  13   5        239.84        338.40        31.49 o
  10  13   5         71.63         94.75         9.50 o
  11  13   5         11.14          9.48         1.57 o
  12  13   5          4.88          6.00         2.10 o
  13  13   5          1.43          4.08         1.36 o
  14  13   5          0.20          1.63         1.09 o
  15  13   5          2.01          0.80         0.85 o
  16  13   5          0.38          1.38         1.26 o
  17  13   5         21.62         12.61         3.91 o
  18  13   5          0.00          1.04         1.73 o
  19  13   5          2.43          3.20         1.66 o
   1  14   5          5.28          3.96         1.64 o
   2  14   5          0.06          3.75         0.98 o
   3  14   5         31.39         38.29         4.41 o
   4  14   5          5.64          5.62         1.29 o
   5  14   5        172.18        157.75        12.41 o
   6  14   5          1.79          3.45         1.11 o
   7  14   5          1.18          1.94         0.49 o
   8  14   5          0.57          5.35         1.07 o
   9  14   5          0.23          0.69         0.75 o
  10  14   5          1.00          1.12         0.80 o
  11  14   5          0.34          1.08         0.72 o
  12  14   5          0.64          2.64         1.16 o
  13  14   5          8.23          8.85         1.65 o
  14  14   5          0.58          1.02         0.79 o
  15  14   5          1.20          2.68         0.94 o
  16  14   5          0.03          1.20         0.97 o
  17  14   5          0.11          0.21         1.20 o
  18  14   5          0.08          2.22         1.20 o
  19  14   5          0.00          1.10         1.58 o
   0  15   5        170.24        180.60        49.47 o
   1  15   5         51.02         40.20        12.42 o
   2  15   5          2.30          4.40         1.31 o
   3  15   5         12.79         10.59         1.40 o
   4  15   5          4.23          4.26         1.34 o
   5  15   5          1.19          2.31         0.75 o
   6  15   5         14.13          7.32         1.25 o
   7  15   5          0.00          2.27         0.54 o
   8  15   5          5.38          7.84         1.17 o
   9  15   5          6.03         11.38         1.58 o
  10  15   5          0.43          4.24         0.94 o
  11  15   5          0.77          4.29         0.89 o
  12  15   5          0.82          2.02         0.87 o
  13  15   5          0.08          0.82         0.76 o
  14  15   5          0.00          1.09         1.24 o
  15  15   5          0.08         -0.07         0.73 o
  16  15   5          1.50          2.70         1.22 o
  17  15   5          0.54          1.52         1.01 o
  18  15   5          0.33          0.44         0.65 o
   1  16   5          0.20          0.81         1.41 o
   2  16   5          1.60          3.46         0.97 o
   3  16   5          4.11          2.45         1.00 o
   4  16   5          0.53          2.31         0.99 o
   5  16   5          1.81          2.23         1.48 o
   6  16   5         22.97         14.69         1.88 o
   7  16   5          7.72          7.08         1.28 o
   8  16   5          6.60          5.35         1.04 o
   9  16   5          2.88          1.94         0.62 o
  10  16   5          0.00          1.52         0.54 o
  11  16   5          0.96          1.57         0.59 o
  12  16   5          5.61          5.75         1.13 o
  13  16   5          4.45          7.48         1.32 o
  14  16   5          3.25          3.44         0.89 o
  15  16   5          1.16          1.91         0.80 o
  16  16   5          1.42          2.42         1.25 o
  17  16   5          1.03          0.19         0.69 o
   0  17   5          0.94          2.17         2.04 o
   1  17   5          0.74          3.35         1.48 o
   2  17   5          0.03          2.52         1.18 o
   3  17   5          1.96          2.20         0.71 o
   4  17   5          0.50          0.09         0.96 o
   5  17   5          0.02          1.66         0.81 o
   6  17   5          0.77          0.95         0.79 o
   7  17   5          3.82          3.15         0.78 o
   8  17   5          0.43          2.63         1.93 o
   9  17   5          9.43         11.13         1.45 o
  10  17   5          0.30          1.26         0.51 o
  11  17   5          0.93          1.65         0.64 o
  12  17   5          0.09          1.14         0.69 o
  13  17   5          0.35          0.44         0.78 o
  14  17   5          0.00          0.27         0.91 o
  15  17   5          0.43          0.20         0.37 o
  16  17   5          0.11         -0.28         0.73 o
   1  18   5          0.02          2.13         1.31 o
   2  18   5          0.18          0.77         1.07 o
   3  18   5          0.07          1.88         0.90 o
   4  18   5         17.69          2.70         2.55 o
   5  18   5          0.06          2.28         0.83 o
   6  18   5          0.92          4.52         1.45 o
   7  18   5          5.69          5.80         1.13 o
   8  18   5         10.90          9.17         1.40 o
   9  18   5          0.50          1.76         0.62 o
  10  18   5          0.14          0.89         0.69 o
  11  18   5          0.61          1.06         0.63 o
  12  18   5          7.40          9.02         1.23 o
  13  18   5          2.38          2.98         0.85 o
  14  18   5          8.27          7.35         1.28 o
  15  18   5          0.42          1.69         1.56 o
   0  19   5          0.61          0.91         1.77 o
   1  19   5          1.06          0.65         1.10 o
   2  19   5          0.18          0.01         0.62 o
   3  19   5          0.02         -0.02         0.58 o
   4  19   5          0.03          0.26         0.70 o
   5  19   5          0.00          0.27         1.18 o
   6  19   5          0.29          0.96         0.48 o
   7  19   5          0.01          0.51         0.75 o
   8  19   5          0.35          0.22         0.55 o
   9  19   5          0.11          0.96         0.62 o
  10  19   5          0.07          0.87         0.68 o
  11  19   5          0.12          0.73         0.73 o
  12  19   5          0.12          0.88         0.42 o
  13  19   5          0.00          0.74         1.53 o
   1  20   5          1.11          1.49         1.22 o
   2  20   5          0.27         -0.30         0.77 o
   3  20   5          1.95          0.10         1.04 o
   4  20   5          2.41          0.93         1.05 o
   5  20   5         28.77          7.25         4.00 o
   6  20   5          1.60          2.60         0.68 o
   7  20   5          0.82          1.42         1.22 o
   8  20   5          0.01          0.61         0.80 o
   9  20   5          0.54          0.98         0.57 o
  10  20   5          0.03          0.19         0.88 o
  11  20   5          1.06          2.38         0.77 o
  12  20   5          0.04          0.67         0.40 o
   0  21   5          5.27         -1.31         2.12 o
   1  21   5          0.04         -0.22         1.07 o
   2  21   5          0.05          0.65         0.55 o
   3  21   5          0.25          0.72         1.19 o
   4  21   5          0.02          0.77         0.72 o
   5  21   5          0.01          0.98         1.18 o
   6  21   5          0.39         -0.14         1.04 o
   7  21   5          2.98          3.06         0.93 o
   8  21   5          0.00          1.20         0.45 o
   9  21   5          3.61          4.69         1.57 o
  10  21   5          0.18          0.90         0.45 o
   1  22   5          0.05         -0.10         1.08 o
   2  22   5          0.02          0.16         1.05 o
   3  22   5          0.00         -0.22         0.79 o
   4  22   5          1.64          1.50         0.93 o
   5  22   5          0.34         -0.02         0.98 o
   6  22   5          0.00          0.13         0.68 o
   7  22   5          0.15          0.44         0.41 o
   0  23   5          2.11          7.26         7.00 o
   1  23   5          2.51          0.50         1.47 o
   2  23   5          0.30         -0.93         2.76 o
   3  23   5          1.14         -2.25         3.11 o
   0   0   6       1171.50       2122.61       634.37 o
   1   0   6        296.50         87.48        69.00 o
   2   0   6         95.41        344.82        90.45 o
   3   0   6        214.66        158.98        24.63 o
   4   0   6         34.62         39.03         5.42 o
   5   0   6        129.14        128.22        28.97 o
   6   0   6          0.73       1037.45       137.78 o
   7   0   6        893.60       1024.75       114.86 o
   8   0   6       1941.40       3027.42       373.79 o
   9   0   6        531.50        560.99        63.46 o
  10   0   6         10.07        215.45        46.26 o
  11   0   6        583.94        612.45        83.30 o
  12   0   6         40.22         40.23         5.75 o
  13   0   6         19.87         26.11         5.74 o
  14   0   6        154.63         93.31        32.29 o
  15   0   6          0.43         -0.29         2.56 o
  16   0   6         24.37          2.02         9.80 o
  17   0   6         51.33         29.79        23.98 o
   1   1   6          1.23          3.51         1.22 o
   2   1   6          4.53         31.34         9.86 o
   3   1   6        386.39        305.51        28.87 o
   4   1   6         20.19         16.54         6.07 o
   5   1   6         13.76         18.96         2.06 o
   6   1   6         12.94          9.13         1.88 o
   7   1   6         47.09         53.11         5.13 o
   8   1   6         36.18         31.29         3.98 o
   9   1   6          2.33          2.95         1.06 o
  10   1   6          0.20          5.11         1.32 o
  11   1   6         12.19         15.97         2.20 o
  12   1   6         10.00          6.63         1.74 o
  13   1   6        132.92        156.00        17.33 o
  14   1   6         13.18         10.14         3.10 o
  15   1   6          3.23          1.59         2.21 o
  16   1   6          1.79         -0.42         2.20 o
  17   1   6          0.08          0.93         2.72 o
  18   1   6          0.62          0.81         3.86 o
  19   1   6          0.63          1.53         5.05 o
  20   1   6          0.41          5.06         5.02 o
  21   1   6          0.33         -0.43         4.85 o
  22   1   6          0.20          2.93         4.68 o
   0   2   6         26.54         64.97        13.78 o
   1   2   6        192.78        178.77        22.42 o
   2   2   6         48.58         46.83        15.65 o
   3   2   6         10.44         22.84         2.13 o
   4   2   6          3.88          9.07         1.21 o
   5   2   6         40.45         44.57         3.93 o
   6   2   6          1.60          5.64         0.98 o
   7   2   6         44.03         70.01         7.50 o
   8   2   6        118.61        167.44        21.88 o
   9   2   6        145.87        202.70        19.91 o
  10   2   6          0.28          5.36         1.76 o
  11   2   6          9.66          8.53         1.58 o
  12   2   6          9.60          5.17         1.31 o
  13   2   6          0.35          2.31         1.67 o
  14   2   6         15.85          8.04         2.97 o
  15   2   6          0.08          1.01         1.87 o
  16   2   6          1.76          1.11         1.90 o
  17   2   6          7.65          8.01         3.27 o
  18   2   6          0.39          2.10         2.68 o
  19   2   6          0.19         -0.75         3.83 o
  20   2   6          1.46          5.13         4.02 o
  21   2   6          0.00          0.76         3.76 o
  22   2   6          0.65          2.15         3.91 o
   1   3   6        211.88        159.07        17.80 o
   2   3   6         12.83         40.86        13.39 o
   3   3   6          0.01         63.32         9.33 o
   4   3   6       1626.04       1834.94       163.77 o
   5   3   6       1373.09       1425.12       124.55 o
   6   3   6         61.33         84.11        19.80 o
   7   3   6         26.19         35.51         7.23 o
   8   3   6        109.27        183.60        16.78 o
   9   3   6          3.31         12.35         4.69 o
  10   3   6          9.28          9.35         1.53 o
  11   3   6          4.98         11.26         2.16 o
  12   3   6         69.06         43.02        14.58 o
  13   3   6         45.37         47.96        13.81 o
  14   3   6         92.97         68.26        17.71 o
  15   3   6          0.06         16.59         6.77 o
  16   3   6          0.00          0.07         2.09 o
  17   3   6          1.75          1.12         2.19 o
  18   3   6          2.98          4.47         2.91 o
  19   3   6          0.39          5.42         3.73 o
  20   3   6          3.05         -0.66         3.51 o
  21   3   6          0.22         -3.71         3.71 o
  22   3   6          1.11         -2.77         5.88 o
   0   4   6         51.12         46.21         6.78 o
   1   4   6          3.34         20.48         2.85 o
   2   4   6          0.08         12.67        13.87 o
   3   4   6          8.26          8.87         1.11 o
   4   4   6         21.88         16.78         1.56 o
   5   4   6          5.37          4.74         1.32 o
   6   4   6          5.41         30.52         3.15 o
   7   4   6          6.77          6.10         1.01 o
   8   4   6          7.55          8.97         2.15 o
   9   4   6          5.65          8.73         1.49 o
  10   4   6          0.09          5.69         3.99 o
  11   4   6          1.89          1.63         1.63 o
  12   4   6          4.55          3.76         1.39 o
  13   4   6          1.82          9.36         2.91 o
  14   4   6          3.11          2.73         2.24 o
  15   4   6          0.25          2.26         1.73 o
  16   4   6          0.03          1.47         1.21 o
  17   4   6          0.02          0.85         2.15 o
  18   4   6          1.04         -0.55         2.17 o
  19   4   6          0.61          0.21         2.90 o
  20   4   6          0.03         -1.36         3.92 o
  21   4   6          0.05         -3.68         3.96 o
  22   4   6          0.09          7.70         4.08 o
   1   5   6          5.46          5.54         1.92 o
   2   5   6        121.97        172.20        13.97 o
   3   5   6       2124.40       2315.35       185.77 o
   4   5   6        525.10        460.19        40.69 o
   5   5   6          6.89         11.26         2.18 o
   6   5   6         42.05         40.04         7.47 o
   7   5   6         34.45         69.61        10.64 o
   8   5   6        291.13        346.92        47.43 o
   9   5   6          2.91          6.34         1.20 o
  10   5   6          2.54          2.14         1.26 o
  11   5   6         18.98         30.76         6.74 o
  12   5   6         95.69         58.46        15.56 o
  13   5   6        772.65        234.10       245.26 o
  14   5   6        140.52         83.84        28.25 o
  15   5   6         18.98         17.74         3.43 o
  16   5   6          3.26          4.18         1.32 o
  17   5   6          0.19          1.88         1.61 o
  18   5   6         13.29          8.24         2.42 o
  19   5   6          3.74         -1.53         2.71 o
  20   5   6          0.05         -2.42         3.74 o
  21   5   6          0.50         -1.47         3.68 o
  22   5   6          1.30          2.47         3.79 o
   0   6   6         43.91         93.13        77.67 o
   1   6   6         10.50         13.63         1.99 o
   2   6   6          3.55        645.99        52.95 o
   3   6   6          3.96          7.09         1.02 o
   4   6   6          6.88          5.06         1.56 o
   5   6   6          2.39          4.71         0.81 o
   6   6   6          1.99          2.21         1.00 o
   7   6   6          5.42          2.93         2.25 o
   8   6   6          5.65         13.85         2.20 o
   9   6   6          5.57          9.70         1.79 o
  10   6   6          6.07          8.48         1.45 o
  11   6   6          4.06          2.54         2.06 o
  12   6   6          0.32          3.60         2.42 o
  13   6   6          9.83         14.81         2.50 o
  14   6   6          4.36          5.58         2.07 o
  15   6   6          0.48          0.87         2.06 o
  16   6   6          0.00          1.35         1.95 o
  17   6   6          0.07          2.39         1.36 o
  18   6   6          0.06          1.07         1.26 o
  19   6   6          0.02          1.40         1.82 o
  20   6   6          1.04          0.06         2.91 o
  21   6   6          0.50          4.70         3.83 o
  22   6   6          0.02        -11.77        11.77 o
   1   7   6         36.05         25.11         4.27 o
   2   7   6          4.91          8.05         1.44 o
   3   7   6         44.47         57.26         7.04 o
   4   7   6        174.12        181.95        14.79 o
   5   7   6         62.26         49.02         6.55 o
   6   7   6          3.09          6.17         2.19 o
   7   7   6          9.41         11.39         1.47 o
   8   7   6         23.96         12.28         2.09 o
   9   7   6         10.14          9.05         2.36 o
  10   7   6          5.15          8.15         1.24 o
  11   7   6          0.01          4.52         1.48 o
  12   7   6         52.53         46.83         7.18 o
  13   7   6         11.91         11.95         1.92 o
  14   7   6         12.74         14.56         2.48 o
  15   7   6          3.84          5.42         3.32 o
  16   7   6          3.43          2.89         1.23 o
  17   7   6          0.24          6.65         2.31 o
  18   7   6          0.45          3.22         1.55 o
  19   7   6          0.01          0.99         1.20 o
  20   7   6          2.39          6.30         1.70 o
  21   7   6          2.28          1.99         4.21 o
   0   8   6       1232.19         99.95       432.24 o
   1   8   6       1343.55        150.84       299.35 o
   2   8   6         42.35         45.55        41.94 o
   3   8   6          4.41          5.63         1.63 o
   4   8   6         40.23         39.35         4.20 o
   5   8   6          0.15          4.22         1.33 o
   6   8   6          2.83          5.73         0.95 o
   7   8   6          6.90         10.26         2.15 o
   8   8   6        213.01        155.70        14.03 o
   9   8   6         54.38         79.50         8.65 o
  10   8   6        142.65        105.07        17.66 o
  11   8   6         94.92        122.46        11.00 o
  12   8   6          6.44          9.68         3.70 o
  13   8   6         33.50         26.55         6.33 o
  14   8   6          0.19          1.66         1.78 o
  15   8   6          6.57          6.04         2.36 o
  16   8   6          0.00          1.23         2.90 o
  17   8   6          1.53          4.06         1.15 o
  18   8   6          1.57          2.43         1.41 o
  19   8   6          3.66          5.00         1.50 o
  20   8   6          5.82          8.37         4.02 o
  21   8   6          0.05          1.23         1.30 o
   1   9   6          1.06          2.46         0.91 o
   2   9   6          5.69          5.54         1.25 o
   3   9   6         17.72         22.55         2.26 o
   4   9   6         10.76         10.16         1.51 o
   5   9   6          5.63          7.22         1.43 o
   6   9   6          2.14          2.92         0.80 o
   7   9   6          1.04          3.68         1.18 o
   8   9   6          2.08          4.16         1.19 o
   9   9   6          1.64          2.22         1.05 o
  10   9   6          1.64          2.46         1.29 o
  11   9   6          0.04          1.85         1.53 o
  12   9   6          2.26          1.48         1.15 o
  13   9   6          3.45          8.05         1.81 o
  14   9   6          1.24          3.10         1.80 o
  15   9   6          0.45          3.01         1.34 o
  16   9   6          0.89          1.65         0.74 o
  17   9   6          0.95          1.59         1.78 o
  18   9   6          0.08          0.44         0.62 o
  19   9   6          1.50          0.57         1.47 o
  20   9   6          0.04          0.17         1.84 o
  21   9   6          0.24          0.35         0.64 o
   0  10   6         60.79        491.06        74.44 o
   1  10   6         33.95         42.40         8.51 o
   2  10   6         19.22         69.64        19.22 o
   3  10   6          9.44         10.66         1.43 o
   4  10   6          0.28          2.16         0.82 o
   5  10   6         12.56         11.23         1.49 o
   6  10   6          1.33          1.91         0.80 o
   7  10   6         50.91         75.49         6.90 o
   8  10   6        319.01        401.51        35.23 o
   9  10   6         18.17         26.55         7.16 o
  10  10   6         17.67         27.67         3.61 o
  11  10   6         85.33        129.44        13.03 o
  12  10   6         24.43         16.42         3.26 o
  13  10   6          1.46          3.18         1.10 o
  14  10   6          8.16         11.06         1.88 o
  15  10   6          0.01         -0.04         1.02 o
  16  10   6          0.33          4.23         2.80 o
  17  10   6          3.06          4.28         1.36 o
  18  10   6          2.51          4.49         1.88 o
  19  10   6          0.71          2.43         1.22 o
  20  10   6          1.70          2.72         2.56 o
   1  11   6          3.48          5.38         1.17 o
   2  11   6          1.28          6.49         2.76 o
   3  11   6         11.87         17.75         2.43 o
   4  11   6          5.14          6.11         1.15 o
   5  11   6          4.16         10.79         1.39 o
   6  11   6         11.23          5.64         2.36 o
   7  11   6          0.69          0.61         0.82 o
   8  11   6          1.05          2.57         0.92 o
   9  11   6          1.13          3.82         1.15 o
  10  11   6          4.07          2.75         0.97 o
  11  11   6          0.19         -0.24         1.15 o
  12  11   6          4.98          4.21         1.43 o
  13  11   6          3.20          6.45         1.96 o
  14  11   6          0.34          1.69         0.71 o
  15  11   6          1.21          1.78         1.10 o
  16  11   6          2.77          2.36         1.70 o
  17  11   6          1.65          3.03         1.36 o
  18  11   6          0.01          0.67         1.15 o
  19  11   6          0.29          0.72         1.67 o
  20  11   6          0.50          0.59         1.61 o
   0  12   6          2.84         10.05         2.86 o
   1  12   6        336.99         49.87        84.03 o
   2  12   6         14.31         15.78         3.90 o
   3  12   6          0.16          3.46         0.94 o
   4  12   6          0.01         -0.90         1.03 o
   5  12   6          7.60          6.70         1.06 o
   6  12   6          2.87          4.66         1.19 o
   7  12   6          8.15          6.16         1.24 o
   8  12   6         13.64         12.29         2.62 o
   9  12   6         77.80         68.99        10.30 o
  10  12   6          0.38          1.59         1.32 o
  11  12   6          6.51          8.29         1.71 o
  12  12   6          3.00          3.41         0.87 o
  13  12   6          8.61          8.64         1.97 o
  14  12   6          1.73          1.72         0.83 o
  15  12   6          0.45          0.24         0.80 o
  16  12   6          0.94          1.32         1.63 o
  17  12   6          4.35          3.85         1.18 o
  18  12   6          1.10          1.23         0.99 o
  19  12   6          0.23          0.72         1.88 o
   1  13   6         78.04         44.44        24.06 o
   2  13   6          2.12          9.77         2.41 o
   3  13   6         19.86         31.83         3.81 o
   4  13   6        679.73        867.06        76.44 o
   5  13   6        506.27        691.19        55.08 o
   6  13   6         17.86         23.04         2.43 o
   7  13   6         11.08         13.61         1.59 o
   8  13   6         62.24         77.67         7.12 o
   9  13   6          1.78          1.00         0.83 o
  10  13   6          9.76         11.43         1.75 o
  11  13   6          0.81          1.67         0.77 o
  12  13   6         77.46         96.75         9.60 o
  13  13   6          3.08          9.34         1.54 o
  14  13   6         54.58         69.09         8.20 o
  15  13   6          1.92          0.93         0.92 o
  16  13   6          3.01          4.15         1.59 o
  17  13   6          1.66          1.62         1.11 o
  18  13   6          0.10         -0.06         1.62 o
  19  13   6          0.20         -0.89         0.89 o
   0  14   6        183.65        301.73        82.80 o
   1  14   6          0.01          6.50         1.97 o
   2  14   6          4.51          6.53         1.69 o
   3  14   6          1.75          2.29         1.26 o
   4  14   6          9.16          5.61         1.09 o
   5  14   6          1.08          1.45         0.82 o
   6  14   6          7.79          3.55         1.28 o
   7  14   6          3.97          4.19         0.81 o
   8  14   6         12.79         13.26         1.72 o
   9  14   6          1.26          4.98         1.66 o
  10  14   6          8.96         10.15         1.50 o
  11  14   6          0.01          1.93         0.99 o
  12  14   6          1.64          4.26         1.09 o
  13  14   6          0.05          0.65         0.90 o
  14  14   6          0.02          1.49         0.99 o
  15  14   6          0.07          0.68         0.61 o
  16  14   6          0.48          1.39         1.04 o
  17  14   6          0.45          1.04         0.65 o
  18  14   6          1.91          1.79         1.01 o
   1  15   6          0.31          2.87         1.41 o
   2  15   6          0.80          2.07         0.86 o
   3  15   6          1.68          4.91         2.18 o
   4  15   6         38.97         20.86         3.63 o
   5  15   6         15.17         11.39         2.02 o
   6  15   6          3.15          3.56         0.92 o
   7  15   6          9.41          5.97         1.36 o
   8  15   6          2.63          1.16         0.59 o
   9  15   6          0.11          1.19         0.89 o
  10  15   6          0.20          1.00         0.85 o
  11  15   6          3.07          2.12         0.68 o
  12  15   6          3.76          5.82         1.20 o
  13  15   6          0.10          2.55         0.93 o
  14  15   6          2.06          2.07         0.91 o
  15  15   6          0.00          0.07         0.75 o
  16  15   6          0.01          0.79         0.71 o
  17  15   6          0.10          0.45         1.12 o
   0  16   6          2.02          5.19         2.51 o
   1  16   6          7.32          5.87         2.20 o
   2  16   6          0.30          2.45         2.44 o
   3  16   6          2.22          3.04         0.79 o
   4  16   6          0.19          0.63         0.64 o
   5  16   6          0.06          0.77         0.52 o
   6  16   6          0.38          0.41         0.74 o
   7  16   6          4.52          5.48         1.23 o
   8  16   6          0.06          1.88         0.82 o
   9  16   6          2.48          3.86         0.67 o
  10  16   6          0.55          2.63         1.17 o
  11  16   6          2.81          5.19         0.98 o
  12  16   6          1.12          2.27         1.08 o
  13  16   6          3.57          3.87         1.61 o
  14  16   6          0.48          1.42         0.79 o
  15  16   6          0.01          0.86         1.67 o
  16  16   6          1.17          0.96         1.09 o
   1  17   6          4.75          2.54         1.26 o
   2  17   6          0.02          1.16         0.80 o
   3  17   6          0.23          1.76         0.82 o
   4  17   6          7.87          7.62         1.65 o
   5  17   6          3.27          3.64         1.54 o
   6  17   6          0.12          2.29         0.68 o
   7  17   6          0.18          0.17         0.69 o
   8  17   6          2.41          2.38         0.49 o
   9  17   6          0.05          0.43         0.98 o
  10  17   6          0.01          1.33         0.53 o
  11  17   6          0.23          1.15         0.50 o
  12  17   6          2.05          3.70         1.43 o
  13  17   6          0.01          0.50         1.38 o
  14  17   6          1.16          4.07         0.95 o
  15  17   6          0.21          0.04         0.40 o
   0  18   6          0.91         10.68         7.91 o
   1  18   6         31.75          8.88         4.60 o
   2  18   6          0.55          1.65         1.90 o
   3  18   6          0.10          2.87         0.80 o
   4  18   6          0.03          0.98         0.72 o
   5  18   6          0.35          1.33         0.69 o
   6  18   6          0.26          0.94         1.18 o
   7  18   6          0.03          0.74         0.64 o
   8  18   6          0.40          2.01         0.68 o
   9  18   6          1.79          5.41         2.35 o
  10  18   6          0.91          1.02         0.68 o
  11  18   6          0.55          1.26         1.24 o
  12  18   6          0.06          0.33         0.70 o
  13  18   6          2.56          1.51         0.55 o
  14  18   6          0.01          0.20         0.44 o
   1  19   6          0.50          0.48         1.28 o
   2  19   6          0.78          0.21         0.88 o
   3  19   6          0.33          0.60         0.63 o
   4  19   6          1.67          1.64         0.66 o
   5  19   6          3.35          2.41         1.38 o
   6  19   6          0.61          1.14         0.66 o
   7  19   6          0.03          0.61         0.65 o
   8  19   6          0.01          1.28         0.49 o
   9  19   6          0.04          0.33         0.84 o
  10  19   6          0.00          0.18         0.30 o
  11  19   6          0.02          0.33         0.94 o
  12  19   6          0.06          0.20         1.32 o
   0  20   6         22.43          5.67         6.08 o
   1  20   6          0.26          1.81         1.16 o
   2  20   6          1.48          1.88         1.14 o
   3  20   6          0.28         -0.04         0.61 o
   4  20   6          0.17         -0.65         0.68 o
   5  20   6          0.25          0.97         0.79 o
   6  20   6          1.29          0.43         1.23 o
   7  20   6          1.35          0.64         0.72 o
   8  20   6          0.33          0.56         0.50 o
   9  20   6          1.49          3.22         0.66 o
  10  20   6          0.17          0.49         0.58 o
  11  20   6          0.11          0.63         0.46 o
   1  21   6          0.29          1.30         1.15 o
   2  21   6          0.63         -0.36         0.86 o
   3  21   6          1.64          1.22         0.97 o
   4  21   6          0.83          0.89         1.01 o
   5  21   6          0.02         -0.64         1.28 o
   6  21   6          1.83          2.24         1.37 o
   7  21   6          1.90          2.04         0.85 o
   8  21   6          1.93          1.77         1.48 o
   0  22   6          0.58         -1.45         1.69 o
   1  22   6          0.62          0.15         1.22 o
   2  22   6          0.31          1.24         0.93 o
   3  22   6          0.15          0.53         0.85 o
   4  22   6          0.00         -0.15         0.60 o
   5  22   6          0.03         -0.63         0.63 o
   1   0   7          2.84          7.31         2.19 o
   2   0   7         94.06        112.47        22.23 o
   3   0   7       1682.31       1173.86       225.21 o
   4   0   7         70.94        106.93        14.33 o
   5   0   7         14.33         74.21        10.11 o
   6   0   7        368.23        310.50        41.11 o
   7   0   7         39.48        348.72        54.16 o
   8   0   7          4.73         23.47         3.26 o
   9   0   7          7.47          6.87         1.44 o
  10   0   7         26.93         22.79         7.51 o
  11   0   7          0.16          2.12         1.83 o
  12   0   7        253.70        298.48        39.37 o
  13   0   7        330.46        442.97        61.54 o
  14   0   7         57.49         37.92        11.63 o
  15   0   7         15.26         19.44         8.72 o
  16   0   7          0.02         -0.42         3.39 o
  17   0   7          1.22          3.62         2.79 o
  18   0   7          1.16          0.39         2.93 o
  19   0   7          6.12          3.04         3.92 o
  20   0   7          0.49         -4.40        21.84 o
   0   1   7        139.44         40.55        17.24 o
   1   1   7         11.83          8.51         1.47 o
   2   1   7         38.45         32.44         9.16 o
   3   1   7          4.57          6.09         1.22 o
   4   1   7          7.27          4.50         0.88 o
   5   1   7          7.28          5.98         1.07 o
   6   1   7          7.83          6.96         1.17 o
   7   1   7          5.47          8.46         1.37 o
   8   1   7        438.96        468.82        40.59 o
   9   1   7          2.70         11.66         4.10 o
  10   1   7         15.06         16.08         2.16 o
  11   1   7         13.62          9.90         1.66 o
  12   1   7         31.30         42.88         4.84 o
  13   1   7          2.70          5.58         1.52 o
  14   1   7          1.78          3.89         1.76 o
  15   1   7          0.27          2.28         1.97 o
  16   1   7          8.38          6.52         1.85 o
  17   1   7          0.16         -0.98         1.77 o
  18   1   7          6.97          4.32         1.90 o
  19   1   7          0.17          0.16         2.26 o
  20   1   7          0.22         -0.37         2.63 o
  21   1   7          0.00          3.52         4.45 o
  22   1   7          0.00          3.62         5.01 o
   1   2   7          4.29         10.56         1.36 o
   2   2   7         19.00         19.98         2.73 o
   3   2   7        153.85        191.72        17.50 o
   4   2   7        501.45        693.30        56.60 o
   5   2   7         33.34         72.76         9.86 o
   6   2   7         31.64         84.18         7.30 o
   7   2   7          4.65          5.94         1.17 o
   8   2   7          9.23          9.48         1.75 o
   9   2   7          7.00          8.79         2.74 o
  10   2   7         22.26         26.46         2.76 o
  11   2   7          0.38          4.58         1.24 o
  12   2   7         20.55         32.54         4.73 o
  13   2   7         26.77         39.79         6.90 o
  14   2   7         11.42          4.14         2.60 o
  15   2   7          0.02          0.56         1.06 o
  16   2   7          1.49          0.00         2.04 o
  17   2   7          0.01          3.60         1.72 o
  18   2   7          0.16          2.68         1.73 o
  19   2   7          0.00         -0.34         2.83 o
  20   2   7          0.82         -1.11         3.90 o
  21   2   7          0.04          3.21         3.52 o
  22   2   7          0.66         -0.95         3.80 o
   0   3   7       1456.31        202.63       369.59 o
   1   3   7        155.69        106.35        23.32 o
   2   3   7        315.25        310.94        27.41 o
   3   3   7         21.64         14.04         3.60 o
   4   3   7         29.04         18.90         2.03 o
   5   3   7          9.98          8.94         1.10 o
   6   3   7         72.51         86.86         7.19 o
   7   3   7         18.45         20.93         5.60 o
   8   3   7        101.66        191.29        23.48 o
   9   3   7        186.09        199.17        18.18 o
  10   3   7         15.89         23.79         5.37 o
  11   3   7          1.67          9.77         2.52 o
  12   3   7        124.13        116.39        11.00 o
  13   3   7         19.72         18.66         2.33 o
  14   3   7          1.09          3.84         1.62 o
  15   3   7          2.04          1.92         1.76 o
  16   3   7          0.03          1.67         1.77 o
  17   3   7          5.30          2.25         2.20 o
  18   3   7          5.34          2.97         2.41 o
  19   3   7          2.89          4.37         2.78 o
  20   3   7          0.69          1.54         2.20 o
  21   3   7          0.83          0.73         6.61 o
   1   4   7          1.26          1.46         0.71 o
   2   4   7         42.88         14.88         2.09 o
   3   4   7         60.78         79.29         7.07 o
   4   4   7         17.17         16.03         1.69 o
   5   4   7          0.04          4.99         1.70 o
   6   4   7          4.14          5.70         1.03 o
   7   4   7         11.65          7.74         1.29 o
   8   4   7         19.72         16.70         1.88 o
   9   4   7          5.78          7.72         1.27 o
  10   4   7          0.15          2.02         1.26 o
  11   4   7          1.42          5.22         2.43 o
  12   4   7         14.81         18.68         2.50 o
  13   4   7         18.81         22.32         4.66 o
  14   4   7          2.07          4.74         2.14 o
  15   4   7          0.54          3.21         1.54 o
  16   4   7          1.62          1.65         0.86 o
  17   4   7          0.17          1.62         1.01 o
  18   4   7          0.17          2.22         1.37 o
  19   4   7          1.50          2.86         2.27 o
  20   4   7          0.08          1.51         2.19 o
  21   4   7          0.00         -2.71         3.64 o
   0   5   7         36.67         25.39         8.36 o
   1   5   7         10.59         13.44         3.40 o
   2   5   7        605.40        735.03        56.48 o
   3   5   7         13.41          9.09         1.47 o
   4   5   7          5.13          9.28         1.57 o
   5   5   7         32.46         32.04         2.80 o
   6   5   7         93.24         82.82         7.47 o
   7   5   7        112.63         76.70        24.58 o
   8   5   7       1895.38       2174.59       358.23 o
   9   5   7        137.14        118.46        35.38 o
  10   5   7         34.52         53.93         5.06 o
  11   5   7        125.86        141.23        15.13 o
  12   5   7        396.26        337.51        71.53 o
  13   5   7          2.10          2.09         1.55 o
  14   5   7          4.34          7.02         1.63 o
  15   5   7          0.10          1.15         1.26 o
  16   5   7         19.64         16.40         3.20 o
  17   5   7         21.55         12.49         3.73 o
  18   5   7         31.91         27.72         4.70 o
  19   5   7          0.70          5.45         3.35 o
  20   5   7          0.00         -1.31         2.45 o
  21   5   7          2.36          2.81         2.34 o
   1   6   7          7.70          6.13         1.10 o
   2   6   7          5.23          7.07         1.62 o
   3   6   7        149.29         97.50         8.46 o
   4   6   7         45.36         56.97         4.91 o
   5   6   7         61.79         57.85         5.80 o
   6   6   7         10.73         22.72         4.63 o
   7   6   7          6.62         11.98         1.43 o
   8   6   7          1.81         10.01         1.79 o
   9   6   7          4.10          2.53         1.05 o
  10   6   7          0.07          0.89         1.01 o
  11   6   7          3.90          5.70         2.60 o
  12   6   7         12.38         11.27         2.11 o
  13   6   7         36.12         38.28        11.51 o
  14   6   7          2.21          6.48         1.32 o
  15   6   7          0.32          1.77         1.71 o
  16   6   7          2.57          3.64         1.16 o
  17   6   7          0.51          1.42         0.82 o
  18   6   7          2.75          3.08         1.57 o
  19   6   7          0.60          0.08         1.99 o
  20   6   7          0.19          1.31         1.01 o
  21   6   7          0.90          0.98         2.17 o
   0   7   7        282.86         89.92        34.51 o
   1   7   7        114.35         88.64        13.19 o
   2   7   7          0.02          5.42         1.52 o
   3   7   7          2.21          3.04         0.91 o
   4   7   7          0.05          6.04         1.58 o
   5   7   7          4.49          6.96         1.26 o
   6   7   7         16.31         15.47         1.82 o
   7   7   7         10.27         12.22         1.50 o
   8   7   7         23.73         32.24         4.35 o
   9   7   7         34.58         62.78         8.95 o
  10   7   7          4.43         10.86         1.82 o
  11   7   7          1.41          2.30         1.29 o
  12   7   7          2.26          2.75         1.14 o
  13   7   7          6.81          7.08         1.67 o
  14   7   7          4.32          7.48         2.12 o
  15   7   7          0.12          1.81         1.10 o
  16   7   7          5.76          7.70         1.70 o
  17   7   7          1.45          3.73         1.36 o
  18   7   7          0.30          3.54         1.49 o
  19   7   7          0.18         -0.23         1.74 o
  20   7   7          0.88          1.63         1.56 o
  21   7   7          0.00          0.45         2.02 o
   1   8   7         56.69         55.49         9.46 o
   2   8   7         56.36         49.93         5.79 o
   3   8   7         12.51         30.70         2.96 o
   4   8   7       1582.58       1881.92       147.92 o
   5   8   7        437.07        375.96        59.68 o
   6   8   7        546.14        695.41        57.78 o
   7   8   7          3.25          4.35         1.24 o
   8   8   7         11.11         20.89         2.80 o
   9   8   7          2.35          3.34         1.66 o
  10   8   7          1.73          5.63         1.66 o
  11   8   7          1.46          6.95         2.47 o
  12   8   7         33.92         33.39         3.89 o
  13   8   7          0.59          3.96         1.97 o
  14   8   7          1.98          7.21         2.92 o
  15   8   7          0.12          3.78         1.53 o
  16   8   7          4.90         13.39         2.88 o
  17   8   7          0.24          1.56         1.21 o
  18   8   7          2.16          4.31         2.39 o
  19   8   7          0.11          1.95         2.02 o
  20   8   7          8.41          5.27         1.50 o
  21   8   7          2.97          1.56         1.41 o
   0   9   7         26.81         18.67         4.83 o
   1   9   7          2.82          4.45         1.36 o
   2   9   7         16.56         14.93         1.69 o
   3   9   7          2.01          4.45         0.88 o
   4   9   7          1.69          5.42         1.01 o
   5   9   7          2.43          4.77         0.97 o
   6   9   7          2.64          4.68         0.94 o
   7   9   7          0.74          1.75         0.87 o
   8   9   7          4.13         11.79         2.58 o
   9   9   7          0.27          3.62         1.16 o
  10   9   7          1.90          1.50         0.77 o
  11   9   7          5.89          3.46         1.17 o
  12   9   7          5.01          6.72         1.39 o
  13   9   7          0.39         -0.64         0.89 o
  14   9   7          0.82          1.75         1.62 o
  15   9   7          0.00          0.98         0.95 o
  16   9   7          0.00          2.93         1.79 o
  17   9   7          0.21          2.21         1.22 o
  18   9   7          0.77          0.51         1.60 o
  19   9   7          0.33          1.03         1.13 o
  20   9   7          0.04          0.10         1.35 o
   1  10   7          3.29          3.81         1.31 o
   2  10   7          5.88         17.43         2.20 o
   3  10   7         79.55         50.27         4.47 o
   4  10   7         14.02         30.18         4.23 o
   5  10   7         33.96         32.75         8.91 o
   6  10   7         44.50         54.02         4.68 o
   7  10   7         30.59         28.67         2.77 o
   8  10   7          3.54          6.97         1.55 o
   9  10   7          2.31          3.77         1.56 o
  10  10   7          2.71          5.41         1.37 o
  11  10   7          1.77          1.09         1.29 o
  12  10   7          5.60          8.09         1.64 o
  13  10   7         10.90         11.22         2.37 o
  14  10   7          0.12          4.25         1.45 o
  15  10   7          0.49          2.62         0.89 o
  16  10   7          0.00          1.54         1.03 o
  17  10   7          1.38          4.86         1.69 o
  18  10   7          0.07          0.55         1.23 o
  19  10   7          0.47          2.23         2.48 o
  20  10   7          0.00          2.14         0.88 o
   0  11   7         35.42         33.76        13.86 o
   1  11   7         16.46         18.55         5.50 o
   2  11   7          1.40          5.14         1.14 o
   3  11   7          2.75          3.38         0.94 o
   4  11   7          2.06          1.63         0.88 o
   5  11   7          0.04          2.35         0.86 o
   6  11   7          1.47          3.99         0.89 o
   7  11   7          2.46          3.34         0.98 o
   8  11   7          1.53          3.63         1.00 o
   9  11   7          1.07          5.01         1.71 o
  10  11   7          1.49          1.73         0.91 o
  11  11   7          1.79          1.96         1.65 o
  12  11   7          1.16          0.51         0.78 o
  13  11   7          1.05          0.60         0.96 o
  14  11   7          1.43          2.23         0.90 o
  15  11   7          0.08         -0.12         0.76 o
  16  11   7          0.02         -0.06         1.14 o
  17  11   7          0.16          1.32         0.97 o
  18  11   7          0.09          1.49         2.34 o
  19  11   7          0.00          0.18         2.87 o
   1  12   7          4.82          5.24         1.50 o
   2  12   7         16.97         20.05         2.96 o
   3  12   7         12.61         16.29         2.31 o
   4  12   7        423.85        535.69        47.70 o
   5  12   7         19.64         19.83         5.58 o
   6  12   7         81.45         88.82         7.96 o
   7  12   7          1.29          2.66         0.85 o
   8  12   7          1.58          3.75         1.30 o
   9  12   7          0.52          0.00         0.89 o
  10  12   7          9.01          6.30         1.94 o
  11  12   7          0.93          0.73         0.74 o
  12  12   7         16.78         13.40         2.53 o
  13  12   7          0.32          2.04         1.02 o
  14  12   7          0.61          1.16         0.98 o
  15  12   7          1.03          1.06         0.80 o
  16  12   7          1.89          2.21         1.25 o
  17  12   7          0.56         -0.04         0.71 o
  18  12   7          1.56          0.90         1.85 o
  19  12   7          0.04          0.89         1.49 o
   0  13   7        602.56        578.92       150.20 o
   1  13   7         15.99         16.69         3.33 o
   2  13   7         59.04         39.61         4.99 o
   3  13   7          6.72          9.74         1.80 o
   4  13   7          6.52          5.52         1.38 o
   5  13   7          0.02          0.93         0.90 o
   6  13   7         44.23         38.77         4.01 o
   7  13   7          0.63          3.92         1.44 o
   8  13   7          9.58         10.07         1.68 o
   9  13   7         27.65         21.24         2.71 o
  10  13   7          4.21          8.37         2.20 o
  11  13   7          0.23          2.49         1.62 o
  12  13   7         29.02         13.85         4.09 o
  13  13   7         11.87         10.58         3.33 o
  14  13   7          3.14          6.06         1.29 o
  15  13   7          1.14          1.31         1.30 o
  16  13   7          1.71          1.20         1.14 o
  17  13   7          0.73          1.03         1.27 o
  18  13   7          3.29          3.41         0.99 o
   1  14   7          2.19          4.42         1.18 o
   2  14   7          0.37          1.45         0.88 o
   3  14   7          2.70          3.75         1.47 o
   4  14   7          9.53          7.66         1.81 o
   5  14   7          4.58          4.44         1.02 o
   6  14   7         15.87         10.67         2.15 o
   7  14   7          1.13          0.60         0.60 o
   8  14   7          1.31          2.35         0.95 o
   9  14   7          0.51          0.47         0.79 o
  10  14   7          0.00          0.10         1.11 o
  11  14   7          0.32          1.36         1.01 o
  12  14   7          0.22         -0.01         0.98 o
  13  14   7          1.25          1.65         1.40 o
  14  14   7          0.01          1.00         0.63 o
  15  14   7          0.28          1.28         0.97 o
  16  14   7          0.00         -0.32         1.48 o
  17  14   7          0.51          0.91         1.60 o
   0  15   7         53.10         27.29        14.89 o
   1  15   7          0.08          6.41         1.94 o
   2  15   7          2.14          3.44         1.04 o
   3  15   7          0.00          0.69         0.83 o
   4  15   7          1.30          0.45         0.63 o
   5  15   7          0.19          1.01         0.69 o
   6  15   7          3.73          1.59         0.78 o
   7  15   7          0.46          1.61         0.50 o
   8  15   7          6.64          8.64         1.88 o
   9  15   7          0.44          1.26         1.25 o
  10  15   7          0.12          0.56         0.95 o
  11  15   7          0.15          0.31         0.89 o
  12  15   7          0.00          0.93         1.39 o
  13  15   7          0.31          0.09         0.57 o
  14  15   7          0.35          0.70         0.63 o
  15  15   7          0.02          0.36         1.12 o
  16  15   7          2.48          2.03         0.88 o
   1  16   7          0.04          0.99         1.14 o
   2  16   7          0.48          0.63         0.76 o
   3  16   7          0.43          2.60         0.82 o
   4  16   7          2.45          6.97         1.50 o
   5  16   7          0.03          2.63         1.20 o
   6  16   7          8.87          8.62         2.58 o
   7  16   7          0.24          1.22         0.78 o
   8  16   7          2.50          2.11         0.79 o
   9  16   7          0.00          1.21         0.70 o
  10  16   7          0.12          0.39         0.62 o
  11  16   7          0.09          0.04         0.66 o
  12  16   7          0.22          0.98         0.65 o
  13  16   7          0.01          0.94         0.91 o
  14  16   7          1.17          1.09         0.98 o
  15  16   7          0.62          0.86         0.98 o
   0  17   7         20.80         15.41         6.55 o
   1  17   7          1.14          2.98         1.34 o
   2  17   7          1.35          1.66         1.01 o
   3  17   7          0.46          0.41         0.71 o
   4  17   7          0.21          1.35         0.71 o
   5  17   7          0.02          0.29         0.73 o
   6  17   7          0.99          1.25         0.63 o
   7  17   7          0.25          1.01         0.95 o
   8  17   7          0.01          0.62         0.62 o
   9  17   7          0.13          1.29         0.99 o
  10  17   7          1.30          1.28         0.91 o
  11  17   7          0.16         -0.02         0.80 o
  12  17   7          0.94          0.94         0.70 o
  13  17   7          0.96          1.24         1.08 o
  14  17   7          0.27          0.78         0.45 o
   1  18   7          0.80          3.17         1.26 o
   2  18   7          2.17          2.88         1.40 o
   3  18   7          0.01          0.94         0.71 o
   4  18   7         42.55         30.52         9.91 o
   5  18   7          5.33          5.67         2.26 o
   6  18   7         10.00          9.35         2.27 o
   7  18   7          0.06          0.58         0.54 o
   8  18   7          0.20          0.42         0.66 o
   9  18   7          0.03          0.87         0.43 o
  10  18   7          0.52          1.51         0.89 o
  11  18   7          0.00          0.85         0.41 o
  12  18   7          3.52          3.43         1.11 o
  13  18   7          0.00          0.03         0.47 o
   0  19   7          3.26          3.51         3.53 o
   1  19   7          1.00          1.46         1.02 o
   2  19   7          0.15          1.99         0.82 o
   3  19   7          0.12          0.35         0.65 o
   4  19   7          0.15          0.96         0.67 o
   5  19   7          0.00          1.06         0.84 o
   6  19   7          0.28          0.80         0.51 o
   7  19   7          0.00          0.95         1.20 o
   8  19   7          1.00          1.33         1.15 o
   9  19   7          0.08          0.58         0.69 o
  10  19   7          0.48          1.02         0.85 o
  11  19   7          0.05          0.62         0.38 o
   1  20   7          0.00          1.82         1.05 o
   2  20   7          0.10         -0.24         0.94 o
   3  20   7          0.00          0.92         0.87 o
   4  20   7          0.41          0.95         0.73 o
   5  20   7          0.21          0.88         1.88 o
   6  20   7          2.36          1.42         0.68 o
   7  20   7          1.66          1.18         1.08 o
   8  20   7          0.35          0.45         1.05 o
   9  20   7          0.02          0.03         0.32 o
   0  21   7          0.41          1.13         1.64 o
   1  21   7          1.65          4.09         2.11 o
   2  21   7          0.71          3.25         1.24 o
   3  21   7          0.00          0.66         0.72 o
   4  21   7          0.10          0.53         1.00 o
   5  21   7          0.00          0.01         0.58 o
   6  21   7          1.05          0.50         0.61 o
   1  22   7          0.05          1.18         4.38 o
   0   0   8       2559.72       1950.41       584.59 o
   1   0   8       2331.70        142.46       514.18 o
   2   0   8         48.10        328.65        47.46 o
   3   0   8         18.57         13.59        10.24 o
   4   0   8         15.18         18.40         4.61 o
   5   0   8          9.98         17.61         3.49 o
   6   0   8          4.94          6.12         1.54 o
   7   0   8         21.56         88.30        29.44 o
   8   0   8       2081.18       1849.97       245.30 o
   9   0   8        104.63        137.82        43.10 o
  10   0   8        304.85        555.94        61.91 o
  11   0   8         83.85         74.29         8.53 o
  12   0   8        124.73        157.70        18.15 o
  13   0   8         52.76         62.84        11.51 o
  14   0   8         26.40         28.55         4.99 o
  15   0   8          1.20          2.13         2.08 o
  16   0   8         38.54         48.47        11.64 o
  17   0   8          3.88          2.99         2.39 o
  18   0   8         15.87         13.14         4.56 o
  19   0   8          5.91          6.52         3.69 o
  20   0   8          0.00          5.96         4.63 o
  21   0   8          6.43          0.19         2.98 o
   1   1   8          1.93          9.89         2.51 o
   2   1   8          2.58         12.44         6.79 o
   3   1   8          2.30          3.19         0.79 o
   4   1   8          7.88         16.17         2.96 o
   5   1   8          3.57          4.82         1.12 o
   6   1   8          4.14          3.60         0.88 o
   7   1   8         43.63         78.99         7.59 o
   8   1   8         10.37         15.65         2.04 o
   9   1   8          0.41          5.91         1.30 o
  10   1   8          3.50         10.00         1.21 o
  11   1   8          7.26         10.14         1.19 o
  12   1   8          6.71          7.81         1.39 o
  13   1   8          6.30         10.80         2.24 o
  14   1   8          4.45          2.98         1.52 o
  15   1   8          0.16          1.83         1.40 o
  16   1   8          0.26          0.04         1.58 o
  17   1   8          1.42          0.71         1.79 o
  18   1   8          1.60         -1.80         3.50 o
  19   1   8          0.90         -0.29         1.84 o
  20   1   8          0.48          0.76         2.53 o
  21   1   8          0.11          2.93         3.05 o
   0   2   8        267.63         62.33        58.91 o
   1   2   8          4.76          9.04         1.87 o
   2   2   8         16.95         17.33         4.16 o
   3   2   8         22.97         15.40         2.97 o
   4   2   8          0.42          5.39         0.85 o
   5   2   8          2.41          7.25         0.99 o
   6   2   8          0.70          3.94         0.93 o
   7   2   8         17.67         11.82         3.76 o
   8   2   8        159.59        216.97        20.47 o
   9   2   8          2.37         14.35         2.71 o
  10   2   8         10.04         41.27         4.11 o
  11   2   8          3.62          6.37         1.49 o
  12   2   8         19.30         19.90         2.29 o
  13   2   8          5.31          8.88         1.56 o
  14   2   8          4.98          7.61         1.61 o
  15   2   8          0.27         -0.68         1.21 o
  16   2   8          3.91          5.00         1.58 o
  17   2   8          0.95          1.12         1.23 o
  18   2   8          1.52          1.77         2.05 o
  19   2   8          0.02         -0.19         2.77 o
  20   2   8          0.05          0.65         1.86 o
  21   2   8          0.04          0.24         3.46 o
   1   3   8         10.19         12.09         1.64 o
   2   3   8          5.40         13.73         2.09 o
   3   3   8          9.59         10.28         2.32 o
   4   3   8          6.27         10.02         2.20 o
   5   3   8          5.90         11.21         2.52 o
   6   3   8          6.91         13.48         1.91 o
   7   3   8        159.91        126.79        10.62 o
   8   3   8          0.77          2.13         1.40 o
   9   3   8          1.52          2.81         0.82 o
  10   3   8          0.76          3.38         0.94 o
  11   3   8          8.29         14.87         2.68 o
  12   3   8         12.09         11.14         1.50 o
  13   3   8         31.83         29.93         3.44 o
  14   3   8          1.86          9.11         2.93 o
  15   3   8          3.56          3.88         1.02 o
  16   3   8          0.22          2.16         1.64 o
  17   3   8          3.47          4.14         1.82 o
  18   3   8          0.99          2.34         1.57 o
  19   3   8          0.90          1.09         1.79 o
  20   3   8          2.06          2.92         1.66 o
  21   3   8          1.44          0.69         1.95 o
   0   4   8          4.58          4.02         2.08 o
   1   4   8          6.92          8.09         1.63 o
   2   4   8         17.03          9.94         1.51 o
   3   4   8          2.04          5.82         0.95 o
   4   4   8          1.24          8.35         1.26 o
   5   4   8          0.80          2.22         1.12 o
   6   4   8          6.68          7.28         1.02 o
   7   4   8         31.10         22.31         2.19 o
   8   4   8         35.55         48.55         5.16 o
   9   4   8          4.06          7.65         1.62 o
  10   4   8          1.68          5.13         1.43 o
  11   4   8          0.12          5.32         1.62 o
  12   4   8          4.39         11.78         2.40 o
  13   4   8          0.22          3.65         1.45 o
  14   4   8          0.72          1.26         0.76 o
  15   4   8          0.01          0.48         1.26 o
  16   4   8          1.99          2.76         1.59 o
  17   4   8          0.73          1.88         1.33 o
  18   4   8          0.02          2.73         1.72 o
  19   4   8          0.20          0.42         2.28 o
  20   4   8          0.05          0.64         0.96 o
  21   4   8          0.21          0.59         5.47 o
   1   5   8          7.15         12.66         1.66 o
   2   5   8          3.50          6.68         1.92 o
   3   5   8          4.74          7.87         4.58 o
   4   5   8          0.26         20.58        19.88 o
   5   5   8          4.42         14.21         2.47 o
   6   5   8         14.07         19.35         2.00 o
   7   5   8        402.21        428.98        51.83 o
   8   5   8          9.71          9.85         1.52 o
   9   5   8          4.04          8.24         5.83 o
  10   5   8         16.76         14.46         3.19 o
  11   5   8         37.34         37.51         4.34 o
  12   5   8         21.28         24.40         3.29 o
  13   5   8         43.19         39.68         6.52 o
  14   5   8          4.65          4.00         1.35 o
  15   5   8          0.72          5.43         1.62 o
  16   5   8          3.78          1.42         1.98 o
  17   5   8         11.76         10.43         4.15 o
  18   5   8          2.09          2.54         1.62 o
  19   5   8          0.09         -0.03         1.80 o
  20   5   8          0.47          2.19         1.36 o
  21   5   8          5.51          7.66         2.46 o
   0   6   8        141.66         65.57        18.03 o
   1   6   8         13.38          9.49         1.56 o
   2   6   8          6.11          4.75         1.54 o
   3   6   8          3.86          5.99         0.96 o
   4   6   8          8.20          7.43         2.87 o
   5   6   8          0.82          2.08         0.82 o
   6   6   8          0.54          1.56         0.72 o
   7   6   8          9.81         10.38         1.48 o
   8   6   8         98.63        111.30        10.44 o
   9   6   8         23.65         25.76         2.77 o
  10   6   8          5.50         17.97         2.90 o
  11   6   8          4.74          2.41         1.84 o
  12   6   8          7.17         15.28         2.00 o
  13   6   8          0.11          3.57         1.44 o
  14   6   8          0.94          3.72         1.34 o
  15   6   8          0.04          0.13         1.71 o
  16   6   8          7.21          4.62         1.96 o
  17   6   8          0.55          2.07         1.08 o
  18   6   8          1.93          3.23         1.47 o
  19   6   8          0.02          0.88         1.76 o
  20   6   8          0.63          1.31         1.23 o
   1   7   8          3.66          8.60         1.36 o
   2   7   8          7.28         14.35         1.80 o
   3   7   8          1.02          7.48         1.14 o
   4   7   8        300.85        259.14        22.22 o
   5   7   8         23.12         35.65         6.74 o
   6   7   8         47.20         49.27         4.44 o
   7   7   8          0.24          2.81         0.87 o
   8   7   8          0.05          4.14         1.56 o
   9   7   8          0.13          3.84         1.99 o
  10   7   8          9.61          9.42         2.76 o
  11   7   8          1.94          2.05         1.29 o
  12   7   8         27.90         35.27         4.47 o
  13   7   8          4.15          7.83         1.84 o
  14   7   8          1.20          3.50         1.48 o
  15   7   8          2.43          2.11         1.83 o
  16   7   8          0.99          2.42         1.26 o
  17   7   8          0.42          0.14         1.41 o
  18   7   8          3.55          3.55         1.50 o
  19   7   8          0.00          0.42         1.15 o
  20   7   8          2.34          5.77         3.48 o
   0   8   8         74.44        106.20        21.47 o
   1   8   8       1133.61        137.98       215.09 o
   2   8   8          6.04         10.20         1.81 o
   3   8   8         33.95         26.42         2.31 o
   4   8   8          9.20         11.61         1.35 o
   5   8   8          3.94          7.08         1.18 o
   6   8   8         27.11         26.53         4.69 o
   7   8   8          1.74         17.32         4.57 o
   8   8   8         17.04         45.06         4.13 o
   9   8   8        163.90        138.96        13.64 o
  10   8   8          3.49          9.54         2.01 o
  11   8   8         18.68         15.70         2.21 o
  12   8   8         17.16         18.21         3.01 o
  13   8   8          0.35          1.72         1.11 o
  14   8   8          1.19          1.89         1.11 o
  15   8   8          0.02          1.21         0.78 o
  16   8   8          2.40          4.12         1.33 o
  17   8   8         10.46         12.26         3.04 o
  18   8   8          1.30          0.81         1.08 o
  19   8   8          4.01          9.46         3.34 o
  20   8   8          0.39          2.02         1.47 o
   1   9   8          0.54          7.27         1.42 o
   2   9   8          1.49          2.43         0.62 o
   3   9   8          0.65          2.88         0.73 o
   4   9   8          1.73          4.07         1.08 o
   5   9   8          0.11          3.23         0.93 o
   6   9   8          0.22          0.70         0.85 o
   7   9   8          1.93          3.85         0.93 o
   8   9   8          6.37          3.73         1.49 o
   9   9   8          0.59          3.66         1.27 o
  10   9   8          0.55          0.27         1.10 o
  11   9   8          0.75          3.36         1.24 o
  12   9   8          0.41          1.35         0.93 o
  13   9   8          0.13          0.52         1.15 o
  14   9   8          1.94          2.13         1.05 o
  15   9   8          1.52          0.34         1.65 o
  16   9   8          0.00          0.56         1.04 o
  17   9   8          0.05          1.29         1.03 o
  18   9   8          0.01          0.31         1.77 o
  19   9   8          0.02         -0.49         1.28 o
   0  10   8        101.72         73.81        14.27 o
   1  10   8        336.95        130.59        59.05 o
   2  10   8          4.56         10.33         1.48 o
   3  10   8          0.89          2.40         0.76 o
   4  10   8          2.76          6.51         1.63 o
   5  10   8          0.88          1.08         0.81 o
   6  10   8          3.80          5.92         1.49 o
   7  10   8          0.23          2.86         1.50 o
   8  10   8         87.47         74.67         7.04 o
   9  10   8         74.90         50.23        20.20 o
  10  10   8         41.39         31.12         6.30 o
  11  10   8          6.57          5.58         1.49 o
  12  10   8          4.47          1.78         1.33 o
  13  10   8          0.62          2.99         1.35 o
  14  10   8          1.28          0.59         1.11 o
  15  10   8          0.07          0.14         1.17 o
  16  10   8          0.21          0.37         1.02 o
  17  10   8          2.38          3.71         1.20 o
  18  10   8          0.05          2.99         1.39 o
  19  10   8          0.00          0.27         0.82 o
   1  11   8          0.37          0.48         0.91 o
   2  11   8          1.27          5.32         1.07 o
   3  11   8          4.23          4.23         1.36 o
   4  11   8         39.63         26.18         2.74 o
   5  11   8         15.51          8.18         2.73 o
   6  11   8          5.60          7.17         1.31 o
   7  11   8          7.96          2.91         1.04 o
   8  11   8          1.20          1.38         0.91 o
   9  11   8          1.19          0.58         0.82 o
  10  11   8          0.48         -1.10         1.10 o
  11  11   8          0.02          1.65         0.88 o
  12  11   8          1.99          3.79         1.09 o
  13  11   8          4.47          4.03         1.45 o
  14  11   8          0.62          1.20         0.99 o
  15  11   8          0.40          2.30         1.40 o
  16  11   8          0.03          0.05         0.64 o
  17  11   8          0.16          0.05         1.17 o
  18  11   8          0.29          0.88         0.64 o
   0  12   8         87.79         33.34        21.40 o
   1  12   8         67.77         36.52        12.88 o
   2  12   8          1.15          2.83         0.97 o
   3  12   8          6.28          6.49         1.13 o
   4  12   8          2.03          1.60         0.84 o
   5  12   8          2.75          0.87         0.79 o
   6  12   8          2.68          3.51         0.92 o
   7  12   8          5.47          4.84         1.06 o
   8  12   8          6.93          6.27         1.46 o
   9  12   8          2.28          2.66         1.04 o
  10  12   8          0.42          2.84         0.88 o
  11  12   8          0.27          0.71         0.64 o
  12  12   8          0.06          1.43         0.77 o
  13  12   8          0.21          0.19         0.69 o
  14  12   8          1.39          1.97         1.54 o
  15  12   8          0.14          0.34         0.79 o
  16  12   8          2.97          3.07         1.53 o
  17  12   8          0.34          1.10         1.25 o
  18  12   8          0.00          0.15         1.67 o
   1  13   8          2.49          4.84         1.29 o
   2  13   8          0.41          4.62         1.53 o
   3  13   8          4.41          5.22         1.98 o
   4  13   8         79.62         49.42        11.32 o
   5  13   8          4.71          6.62         1.44 o
   6  13   8          0.01          4.27         1.17 o
   7  13   8         52.11         44.62         4.66 o
   8  13   8          0.38          2.51         0.81 o
   9  13   8          0.24          0.32         0.72 o
  10  13   8          2.25          2.13         1.51 o
  11  13   8          5.47          5.23         1.47 o
  12  13   8         30.01         26.56         3.81 o
  13  13   8         26.14         22.52         4.17 o
  14  13   8          0.08          1.27         0.67 o
  15  13   8          3.25          2.92         1.54 o
  16  13   8          0.95          1.82         0.95 o
  17  13   8          1.28          2.32         0.72 o
   0  14   8          5.22          9.96         2.44 o
   1  14   8         17.50          8.29         1.82 o
   2  14   8          1.88          2.37         0.87 o
   3  14   8          0.42          2.58         0.94 o
   4  14   8          0.00          0.42         1.07 o
   5  14   8          0.03         -0.54         0.93 o
   6  14   8          0.68          1.13         0.55 o
   7  14   8          0.69          2.22         1.13 o
   8  14   8          0.68          2.05         1.20 o
   9  14   8          2.88          2.69         0.86 o
  10  14   8          0.01          0.09         1.10 o
  11  14   8          0.75          1.07         0.59 o
  12  14   8          0.05          0.36         1.32 o
  13  14   8          0.12          0.60         1.16 o
  14  14   8          0.44          0.79         1.14 o
  15  14   8          0.02         -0.17         1.16 o
  16  14   8          0.32          0.89         0.63 o
   1  15   8          0.22          2.16         1.02 o
   2  15   8          0.02          1.56         0.80 o
   3  15   8          2.10          2.48         1.02 o
   4  15   8          3.05          7.92         2.10 o
   5  15   8          8.51          9.55         2.68 o
   6  15   8          3.36          3.10         0.62 o
   7  15   8          1.54          2.33         1.01 o
   8  15   8          0.07          0.22         0.81 o
   9  15   8          0.11         -0.09         0.68 o
  10  15   8          0.86          0.77         0.84 o
  11  15   8          0.43          2.44         1.88 o
  12  15   8          1.93          2.29         1.07 o
  13  15   8          1.71          3.47         1.28 o
  14  15   8          0.13          0.38         0.74 o
  15  15   8          0.39          0.70         0.75 o
   0  16   8          4.63          7.08         2.65 o
   1  16   8          6.87          8.31         2.35 o
   2  16   8          0.40          2.54         0.88 o
   3  16   8          0.04          2.88         1.07 o
   4  16   8          0.27          0.51         1.08 o
   5  16   8          0.17          0.77         0.84 o
   6  16   8          0.04          0.42         0.49 o
   7  16   8          1.95          1.94         0.59 o
   8  16   8          3.64          2.78         0.90 o
   9  16   8          0.35          0.94         0.66 o
  10  16   8          0.55          0.91         0.58 o
  11  16   8          1.04         -0.03         0.73 o
  12  16   8          0.07          0.62         0.99 o
  13  16   8          1.12          0.45         0.89 o
  14  16   8          0.02          0.34         0.47 o
   1  17   8          0.01          2.14         1.04 o
   2  17   8          0.16          1.68         0.75 o
   3  17   8          0.02          0.81         0.74 o
   4  17   8          6.17          3.84         1.91 o
   5  17   8          2.36          2.93         0.81 o
   6  17   8          1.86          2.94         1.06 o
   7  17   8          1.16          0.87         0.55 o
   8  17   8          0.23          0.91         0.62 o
   9  17   8          0.00          1.04         0.86 o
  10  17   8          0.01         -0.02         1.01 o
  11  17   8          0.06          0.02         0.67 o
  12  17   8          1.23         -0.09         0.69 o
  13  17   8          0.31          0.56         0.51 o
   0  18   8          1.65          4.40         3.36 o
   1  18   8         15.89          8.74         4.18 o
   2  18   8          0.00          0.50         0.81 o
   3  18   8          0.32          1.13         0.72 o
   4  18   8          0.12          1.73         0.67 o
   5  18   8          0.22         -0.16         0.62 o
   6  18   8          2.02          1.82         0.88 o
   7  18   8          0.56          1.78         1.01 o
   8  18   8          0.54          1.89         1.00 o
   9  18   8          0.66          1.67         1.18 o
  10  18   8          0.14          1.02         0.72 o
  11  18   8          0.03          0.90         0.38 o
   1  19   8          0.02          1.02         0.98 o
   2  19   8          0.06          0.55         0.86 o
   3  19   8          0.02          0.44         0.69 o
   4  19   8          0.16          0.75         1.07 o
   5  19   8          0.13          0.63         0.75 o
   6  19   8          0.04         -0.16         0.73 o
   7  19   8          0.01          0.13         0.50 o
   8  19   8          0.03          0.36         0.45 o
   9  19   8          0.00         -0.35         0.35 o
   0  20   8          2.44          7.01         2.71 o
   1  20   8          1.26          1.36         1.15 o
   2  20   8          0.04          1.75         0.92 o
   3  20   8          0.01          0.65         1.07 o
   4  20   8          0.09          0.73         1.19 o
   5  20   8          0.00          0.42         1.15 o
   6  20   8          0.21          0.37         0.57 o
   7  20   8          0.91          1.88         0.56 o
   1  21   8          0.01          0.28         1.01 o
   2  21   8          0.02          0.08         0.73 o
   3  21   8          1.01          0.82         1.22 o
   1   0   9        154.09         55.21        15.11 o
   2   0   9        254.55        158.40        45.49 o
   3   0   9         44.56         43.11        21.54 o
   4   0   9        799.81        543.36       150.12 o
   5   0   9        879.78       1343.16       178.56 o
   6   0   9        533.20        699.74        93.61 o
   7   0   9        123.71        125.30        28.82 o
   8   0   9         16.45         19.80         3.22 o
   9   0   9          0.96        212.67        38.33 o
  10   0   9         18.68         17.02         2.69 o
  11   0   9          5.93          6.21         1.42 o
  12   0   9          0.26         45.92         6.01 o
  13   0   9         30.89         41.32         5.06 o
  14   0   9         37.58         40.20         5.81 o
  15   0   9          8.70          7.66         1.53 o
  16   0   9          2.29          9.94         2.99 o
  17   0   9          4.89          9.28         2.35 o
  18   0   9         12.18          4.07         5.25 o
  19   0   9          0.35         -2.20         4.57 o
  20   0   9          1.55          2.28         2.62 o
   0   1   9        324.88         81.98        75.35 o
   1   1   9         10.74         17.51         2.92 o
   2   1   9         19.95         20.28         2.96 o
   3   1   9          6.70          4.02         2.14 o
   4   1   9          0.54          4.04         1.52 o
   5   1   9          2.62          5.80         1.06 o
   6   1   9          0.56          6.79         1.25 o
   7   1   9          1.77          5.21         1.10 o
   8   1   9         46.27         49.55         5.00 o
   9   1   9          3.14          9.63         2.34 o
  10   1   9         31.23         48.67         5.94 o
  11   1   9          0.08          3.17         1.13 o
  12   1   9          0.94          3.32         1.05 o
  13   1   9          3.11          4.87         1.09 o
  14   1   9          0.69          2.18         0.91 o
  15   1   9          0.10          0.72         0.62 o
  16   1   9          3.06          2.62         0.98 o
  17   1   9          0.17          2.07         1.73 o
  18   1   9          0.28          3.65         1.72 o
  19   1   9          0.34          0.45         1.59 o
  20   1   9          0.01         -0.21         3.12 o
   1   2   9          9.19          5.51         1.15 o
   2   2   9         14.82         15.68         2.34 o
   3   2   9          0.01          8.00         2.27 o
   4   2   9         95.99        121.62        14.98 o
   5   2   9          5.12         17.10         3.88 o
   6   2   9         24.21         28.46         2.83 o
   7   2   9         33.93         29.14         2.97 o
   8   2   9          0.41          3.87         1.19 o
   9   2   9          0.12          6.92         1.83 o
  10   2   9          0.20          3.76         1.44 o
  11   2   9          0.03          3.15         2.32 o
  12   2   9          7.98         11.76         2.10 o
  13   2   9          1.83          5.84         2.60 o
  14   2   9          0.01          5.36         1.49 o
  15   2   9          3.25          2.93         1.30 o
  16   2   9          0.41          2.97         1.15 o
  17   2   9          0.34          2.71         1.29 o
  18   2   9          2.26          3.40         1.29 o
  19   2   9          0.14         -0.22         1.73 o
  20   2   9          0.51          1.86         4.17 o
   0   3   9         58.93         34.95        13.84 o
   1   3   9         20.16         18.19         2.82 o
   2   3   9         14.74         10.04         1.76 o
   3   3   9         11.08         13.16         1.63 o
   4   3   9          1.54          1.48         0.92 o
   5   3   9          1.50          5.06         1.00 o
   6   3   9          2.34          8.92         1.19 o
   7   3   9         17.31         20.23         1.94 o
   8   3   9          9.12         24.30         3.44 o
   9   3   9         27.10         40.06         3.92 o
  10   3   9         31.33         41.32         4.23 o
  11   3   9          3.51         12.82         1.73 o
  12   3   9         17.35         18.67         2.30 o
  13   3   9          0.02          1.33         0.85 o
  14   3   9          1.41          2.46         1.12 o
  15   3   9          0.81          1.71         1.56 o
  16   3   9          0.28          1.80         1.37 o
  17   3   9          6.60          9.32         1.85 o
  18   3   9          2.85          5.33         1.94 o
  19   3   9          0.15          1.26         0.71 o
  20   3   9          0.27          0.57         1.88 o
   1   4   9          4.60          4.29         1.13 o
   2   4   9          4.79          3.79         1.20 o
   3   4   9          3.50          3.47         1.20 o
   4   4   9          1.02          7.27         3.06 o
   5   4   9          6.43          5.84         0.93 o
   6   4   9          9.98         11.93         1.84 o
   7   4   9          2.47          4.57         0.84 o
   8   4   9          4.53          6.58         1.28 o
   9   4   9          2.32          2.24         1.41 o
  10   4   9          1.88          7.96         2.54 o
  11   4   9          2.33          2.48         1.83 o
  12   4   9          0.93          6.67         2.06 o
  13   4   9          0.45          4.59         1.98 o
  14   4   9          2.28          3.45         1.26 o
  15   4   9          0.43          1.08         0.92 o
  16   4   9          0.07          1.12         1.22 o
  17   4   9          0.04          2.38         1.47 o
  18   4   9          0.01          1.15         1.69 o
  19   4   9          0.16          0.68         1.96 o
  20   4   9          0.00          0.53         2.03 o
   0   5   9       1825.81        157.20       481.31 o
   1   5   9        186.43         85.83        29.94 o
   2   5   9         60.81         46.33         7.60 o
   3   5   9          8.57          7.99         1.17 o
   4   5   9          1.48          1.93         0.75 o
   5   5   9          0.96          1.55         0.88 o
   6   5   9          1.06          6.33         1.47 o
   7   5   9          3.53          9.80         1.40 o
   8   5   9        163.48        180.47        22.13 o
   9   5   9         91.03         71.12         7.26 o
  10   5   9        341.74        402.33        39.91 o
  11   5   9          1.11          3.94         1.36 o
  12   5   9         24.46         33.10         4.19 o
  13   5   9          4.94          4.05         1.56 o
  14   5   9          8.71          9.21         1.83 o
  15   5   9          1.29          2.88         1.72 o
  16   5   9          8.79         15.40         3.28 o
  17   5   9          3.10          3.12         1.88 o
  18   5   9          0.34          3.41         1.77 o
  19   5   9          0.87          0.55         1.78 o
  20   5   9          0.07          1.52         0.91 o
   1   6   9         10.14          7.45         1.04 o
   2   6   9          0.79          2.35         0.82 o
   3   6   9          4.28          4.32         1.02 o
   4   6   9         11.78          8.61         2.58 o
   5   6   9          8.05          7.45         1.18 o
   6   6   9          6.16          3.99         1.16 o
   7   6   9         12.53         10.75         1.55 o
   8   6   9          6.46          9.86         2.43 o
   9   6   9          0.32          2.46         0.87 o
  10   6   9          4.00          7.97         2.02 o
  11   6   9          1.72          4.40         2.40 o
  12   6   9          0.02          1.26         0.94 o
  13   6   9          0.86          3.40         1.13 o
  14   6   9          4.34          8.99         1.63 o
  15   6   9          0.53          4.65         1.50 o
  16   6   9          0.17          1.11         1.62 o
  17   6   9          0.68          2.74         1.79 o
  18   6   9          0.01          2.49         0.91 o
  19   6   9          0.02          0.89         1.94 o
  20   6   9          0.51         -0.41         1.16 o
   0   7   9          8.58          7.08         1.22 o
   1   7   9         20.09         21.92         2.68 o
   2   7   9          6.64          7.64         1.35 o
   3   7   9          4.04          6.57         1.07 o
   4   7   9          0.25          1.79         1.25 o
   5   7   9          2.52          4.46         1.15 o
   6   7   9          1.73          4.88         1.01 o
   7   7   9          0.16          3.49         1.70 o
   8   7   9         28.30         25.01         2.60 o
   9   7   9          1.69          7.22         1.73 o
  10   7   9          8.83          9.73         1.39 o
  11   7   9          0.49          1.15         1.04 o
  12   7   9          0.03          2.22         1.18 o
  13   7   9          1.18          1.65         1.06 o
  14   7   9          1.01          4.30         1.38 o
  15   7   9          0.36         -0.40         0.96 o
  16   7   9          3.77          3.13         1.29 o
  17   7   9          1.37          4.24         1.82 o
  18   7   9          1.19          3.18         3.51 o
  19   7   9          0.85          1.50         1.37 o
   1   8   9          0.05          5.91         1.26 o
   2   8   9         72.14         77.71         6.09 o
   3   8   9         17.26         18.35         1.96 o
   4   8   9         37.35         23.46         3.80 o
   5   8   9         47.77         46.82        11.32 o
   6   8   9        152.63        161.48        13.24 o
   7   8   9         11.75         10.16         2.74 o
   8   8   9          0.01          2.44         0.88 o
   9   8   9          2.76          2.14         0.90 o
  10   8   9          0.25          5.68         3.00 o
  11   8   9          1.68          7.28         2.39 o
  12   8   9         42.89         45.13         9.23 o
  13   8   9          8.42         11.77         1.92 o
  14   8   9          9.46         19.44         2.64 o
  15   8   9          0.03          1.23         1.32 o
  16   8   9          0.89          2.41         1.27 o
  17   8   9          4.75          5.15         1.48 o
  18   8   9          0.05          1.49         1.62 o
  19   8   9          0.16          0.62         0.88 o
   0   9   9          9.25         13.34         2.03 o
   1   9   9          1.36          2.98         1.18 o
   2   9   9          1.10          3.42         0.68 o
   3   9   9          1.29          8.85         2.64 o
   4   9   9          0.00          2.41         0.89 o
   5   9   9          0.38          3.22         1.06 o
   6   9   9          3.29          3.65         1.02 o
   7   9   9          1.85          2.89         0.97 o
   8   9   9          1.54          2.75         0.78 o
   9   9   9          0.15          2.16         1.11 o
  10   9   9         13.05         15.12         1.92 o
  11   9   9          0.13         -0.01         0.64 o
  12   9   9          2.37          3.23         1.21 o
  13   9   9          1.83          1.27         1.17 o
  14   9   9          0.38          0.80         0.68 o
  15   9   9          0.28          0.34         1.10 o
  16   9   9          0.03          1.38         1.35 o
  17   9   9          0.00          1.36         1.07 o
  18   9   9          0.05          1.87         1.70 o
   1  10   9         14.76         10.82         1.35 o
   2  10   9         28.87         23.29         2.68 o
   3  10   9          2.71          8.67         1.55 o
   4  10   9        167.04        116.90        10.94 o
   5  10   9        186.83        149.69        25.27 o
   6  10   9         73.70         57.47         8.41 o
   7  10   9          0.93          5.62         1.31 o
   8  10   9          2.34          2.30         1.24 o
   9  10   9          1.85          0.63         1.09 o
  10  10   9          1.18          2.35         0.89 o
  11  10   9          0.81          1.19         0.81 o
  12  10   9          0.39          2.07         0.93 o
  13  10   9          0.71          3.02         2.08 o
  14  10   9          0.31          4.04         1.50 o
  15  10   9          0.10          2.07         1.37 o
  16  10   9          0.71          1.18         1.87 o
  17  10   9          0.32          0.20         1.11 o
  18  10   9          0.10         -0.29         0.51 o
   0  11   9          0.38          6.93         2.33 o
   1  11   9         12.48          9.95         2.27 o
   2  11   9          3.15          4.73         0.95 o
   3  11   9          1.67          6.64         1.68 o
   4  11   9          1.33          0.89         0.56 o
   5  11   9          0.11          0.08         0.96 o
   6  11   9          0.40          1.59         0.93 o
   7  11   9          0.45          0.04         0.76 o
   8  11   9         10.03          8.12         1.52 o
   9  11   9          6.55          4.47         1.00 o
  10  11   9          1.79          0.60         1.50 o
  11  11   9          0.10          0.30         0.92 o
  12  11   9          5.29          2.99         1.26 o
  13  11   9          0.30          0.75         1.01 o
  14  11   9          0.92          0.09         1.75 o
  15  11   9          0.02          0.21         0.77 o
  16  11   9          0.85          2.33         1.93 o
  17  11   9          0.59          0.40         2.17 o
   1  12   9          2.52          0.24         0.86 o
   2  12   9          2.46          2.24         0.92 o
   3  12   9          2.47          3.35         0.83 o
   4  12   9         37.95         36.17         3.35 o
   5  12   9          0.00          2.34         0.95 o
   6  12   9          0.34          1.33         0.81 o
   7  12   9          1.26          0.86         0.98 o
   8  12   9          1.79          1.66         0.75 o
   9  12   9          0.09          0.96         0.97 o
  10  12   9          0.35          1.93         1.02 o
  11  12   9          0.19          0.99         1.28 o
  12  12   9         20.99         18.98         2.45 o
  13  12   9          0.16          1.85         1.09 o
  14  12   9          5.09          4.05         1.85 o
  15  12   9          0.02          1.05         1.23 o
  16  12   9          0.01          0.37         1.20 o
   0  13   9          0.10          4.47         2.41 o
   1  13   9         14.54         12.41         3.32 o
   2  13   9         10.13          7.40         1.18 o
   3  13   9         12.79          7.74         2.12 o
   4  13   9          0.43          0.46         0.75 o
   5  13   9          2.11          3.50         1.91 o
   6  13   9          1.17          1.97         0.84 o
   7  13   9          7.62          7.89         2.04 o
   8  13   9         32.02         32.48         3.69 o
   9  13   9         21.06         17.62         3.49 o
  10  13   9          2.95          3.52         1.38 o
  11  13   9          6.49          7.07         1.52 o
  12  13   9          8.21          7.11         2.14 o
  13  13   9          0.07          0.99         0.77 o
  14  13   9          0.12         -0.19         1.13 o
  15  13   9          0.00          1.33         1.75 o
  16  13   9          2.58          3.14         1.05 o
   1  14   9          0.23          1.81         0.93 o
   2  14   9          0.84          0.18         0.80 o
   3  14   9          0.36          1.91         0.78 o
   4  14   9          6.23          7.92         1.24 o
   5  14   9          0.88          3.59         1.00 o
   6  14   9          0.71         -0.14         0.81 o
   7  14   9          0.29          0.35         0.68 o
   8  14   9          0.00          0.92         1.00 o
   9  14   9          0.07         -0.38         0.66 o
  10  14   9          0.09          0.55         0.76 o
  11  14   9          0.34          1.18         0.66 o
  12  14   9          0.13          1.79         1.58 o
  13  14   9          0.66          0.59         1.30 o
  14  14   9          0.23          0.02         1.85 o
  15  14   9          0.07          0.56         0.40 o
   0  15   9         12.33         10.39         4.61 o
   1  15   9          0.00          2.10         0.99 o
   2  15   9          3.16          2.96         1.05 o
   3  15   9          0.33          1.54         0.79 o
   4  15   9          0.36          0.27         0.70 o
   5  15   9          0.63          0.64         0.64 o
   6  15   9          3.41          2.45         0.76 o
   7  15   9          0.02         -0.05         0.75 o
   8  15   9          0.82          2.12         0.70 o
   9  15   9          0.75          0.37         0.87 o
  10  15   9          0.72          1.51         0.86 o
  11  15   9          0.98          1.08         0.99 o
  12  15   9          0.09          0.70         1.19 o
  13  15   9          0.00          1.47         2.31 o
  14  15   9          0.08          0.26         0.70 o
   1  16   9          0.02          0.82         0.82 o
   2  16   9          1.32          1.03         0.73 o
   3  16   9          5.50          2.42         0.98 o
   4  16   9          0.03          2.37         0.70 o
   5  16   9          1.60          3.27         0.76 o
   6  16   9          4.89          5.25         1.27 o
   7  16   9          0.05          1.55         0.54 o
   8  16   9          2.09          1.69         1.22 o
   9  16   9          0.60          0.30         0.81 o
  10  16   9          0.01         -0.70         1.11 o
  11  16   9          0.00          0.38         0.65 o
  12  16   9          1.62          1.79         1.40 o
   0  17   9          0.50          1.59         1.42 o
   1  17   9          1.42          1.98         1.09 o
   2  17   9          1.16          2.15         0.74 o
   3  17   9          0.35          0.26         0.85 o
   4  17   9          0.00         -0.06         0.97 o
   5  17   9          0.02          1.17         1.07 o
   6  17   9          0.00          1.24         0.70 o
   7  17   9          0.32          0.18         0.63 o
   8  17   9          0.36          1.09         0.46 o
   9  17   9          0.06          1.23         0.87 o
  10  17   9          0.00          0.41         1.73 o
  11  17   9          0.00          0.14         0.44 o
   1  18   9          0.00          0.46         0.91 o
   2  18   9          1.16          1.26         0.90 o
   3  18   9          0.75          1.56         1.01 o
   4  18   9          2.86          5.24         1.59 o
   5  18   9          1.52          1.29         1.34 o
   6  18   9          3.00          5.15         2.00 o
   7  18   9          0.59          2.56         1.48 o
   8  18   9          0.94          1.03         0.81 o
   9  18   9          0.14          0.63         0.40 o
   0  19   9          1.95          1.24         2.00 o
   1  19   9          0.08          1.13         0.89 o
   2  19   9          0.11          0.75         0.91 o
   3  19   9          0.09          0.89         0.72 o
   4  19   9          0.00          0.18         0.68 o
   5  19   9          0.07          0.39         0.87 o
   6  19   9          0.29         -0.56         0.56 o
   7  19   9          0.01          0.02         0.32 o
   1  20   9          0.09          0.11         0.95 o
   2  20   9          0.18          0.06         0.96 o
   3  20   9          0.09          0.44         0.73 o
   0   0  10        102.53         43.27        12.89 o
   1   0  10        350.26         94.65        85.43 o
   2   0  10         29.74         14.07         2.42 o
   3   0  10          1.49         10.56         8.05 o
   4   0  10          5.30          1.13         1.62 o
   5   0  10          5.20          5.95         1.91 o
   6   0  10         60.77         43.02         6.38 o
   7   0  10         29.30         47.02        10.60 o
   8   0  10        129.53        141.72        19.26 o
   9   0  10          0.45         11.20         3.81 o
  10   0  10        117.88        247.22        33.45 o
  11   0  10         49.36         84.49        10.53 o
  12   0  10          0.11          5.01         1.66 o
  13   0  10         37.99         33.44         7.45 o
  14   0  10          0.07          3.16         1.61 o
  15   0  10          0.62         -0.38         1.41 o
  16   0  10          6.25          5.67         1.55 o
  17   0  10          0.47          8.54         2.10 o
  18   0  10          0.06          6.06         3.01 o
  19   0  10          7.88         16.73         3.34 o
   1   1  10         19.28         25.34         3.37 o
   2   1  10          1.74          3.14         0.76 o
   3   1  10         26.51         15.18         4.39 o
   4   1  10          8.86         17.23         5.73 o
   5   1  10        219.78        225.00        22.93 o
   6   1  10          0.77          5.38         1.13 o
   7   1  10          1.51          2.42         0.88 o
   8   1  10          2.41          5.00         0.96 o
   9   1  10          0.16          3.14         0.89 o
  10   1  10          0.51          5.20         1.10 o
  11   1  10          0.49          4.58         1.52 o
  12   1  10          3.57          8.13         1.34 o
  13   1  10          6.05          6.13         0.97 o
  14   1  10          0.00          3.53         0.78 o
  15   1  10          0.00          1.39         0.76 o
  16   1  10          0.41          1.31         1.34 o
  17   1  10          0.49          0.29         1.37 o
  18   1  10          0.00          1.00         1.57 o
  19   1  10          0.06          0.95         2.26 o
   0   2  10        103.98         41.34        22.38 o
   1   2  10         36.48         26.30         4.35 o
   2   2  10          0.01          1.70         0.93 o
   3   2  10          8.53          8.98         4.74 o
   4   2  10          0.05          1.81         0.64 o
   5   2  10          0.22          4.30         1.31 o
   6   2  10          0.04          7.45         2.04 o
   7   2  10          1.89          6.29         1.77 o
   8   2  10         13.34         20.75         2.12 o
   9   2  10          2.65          4.42         0.85 o
  10   2  10         26.16         29.58         3.09 o
  11   2  10          1.53          4.52         1.04 o
  12   2  10          0.17          4.47         1.14 o
  13   2  10          2.19          5.38         1.16 o
  14   2  10          0.01          1.63         1.19 o
  15   2  10          0.05          1.02         1.79 o
  16   2  10          0.24          2.73         1.72 o
  17   2  10          0.69          2.66         1.81 o
  18   2  10          0.10          1.22         1.04 o
  19   2  10          0.50          1.87         1.45 o
   1   3  10         10.90         11.92         1.77 o
   2   3  10         12.16          9.02         1.79 o
   3   3  10          1.02          6.30         1.77 o
   4   3  10         12.86         21.07         2.59 o
   5   3  10         61.63        110.89        10.71 o
   6   3  10          3.75         12.67         1.92 o
   7   3  10          9.22         13.85         2.01 o
   8   3  10         11.18         10.88         1.24 o
   9   3  10          3.93          6.47         1.02 o
  10   3  10          1.66          1.91         0.82 o
  11   3  10          0.16          2.95         1.42 o
  12   3  10          1.09          7.30         1.36 o
  13   3  10          5.55         10.98         1.62 o
  14   3  10          2.22          7.10         2.77 o
  15   3  10          2.31          2.50         1.60 o
  16   3  10          0.14          4.23         1.33 o
  17   3  10          0.70          1.31         0.92 o
  18   3  10          0.00          0.36         1.93 o
  19   3  10          0.17          0.75         0.59 o
   0   4  10         15.09         22.55         3.99 o
   1   4  10         16.52         24.56         3.12 o
   2   4  10          1.20          1.82         1.18 o
   3   4  10          4.34          4.59         0.83 o
   4   4  10          2.73          7.31         1.23 o
   5   4  10          1.26         13.90         2.51 o
   6   4  10          4.36          8.16         1.57 o
   7   4  10          1.82          3.05         0.88 o
   8   4  10         15.54         10.61         1.26 o
   9   4  10          4.48          5.61         1.06 o
  10   4  10          6.11          7.23         1.70 o
  11   4  10          3.47         13.59         1.72 o
  12   4  10          0.17          1.00         1.35 o
  13   4  10          2.04          2.02         1.14 o
  14   4  10          0.31          1.16         1.11 o
  15   4  10          0.17          0.87         0.83 o
  16   4  10          0.41          1.65         1.13 o
  17   4  10          0.02          1.18         1.16 o
  18   4  10          0.03          0.77         1.91 o
  19   4  10          0.02         -0.20         1.13 o
   1   5  10        142.55         77.07        13.14 o
   2   5  10         20.31         35.24         4.09 o
   3   5  10         63.77         54.08        11.87 o
   4   5  10        248.36        134.94        47.43 o
   5   5  10       1179.77       1109.47       156.65 o
   6   5  10         56.96         48.29        26.13 o
   7   5  10         12.84         14.89         1.72 o
   8   5  10         17.38         25.27         2.42 o
   9   5  10          8.81         11.32         2.01 o
  10   5  10          0.19          2.44         1.10 o
  11   5  10          3.50          2.02         1.01 o
  12   5  10         26.24         18.19         3.08 o
  13   5  10          4.86          5.26         1.36 o
  14   5  10          6.85          5.76         1.61 o
  15   5  10          1.21          3.73         2.52 o
  16   5  10          0.26          2.28         1.21 o
  17   5  10          0.35          0.49         1.25 o
  18   5  10          0.17          1.12         1.11 o
  19   5  10          0.02          0.66         1.37 o
   0   6  10         59.73         40.54         7.00 o
   1   6  10          2.43          9.64         1.38 o
   2   6  10          4.00          2.80         1.24 o
   3   6  10          4.02          4.95         1.34 o
   4   6  10          0.30          8.09         1.38 o
   5   6  10          3.55          7.87         1.80 o
   6   6  10          0.84          2.73         0.73 o
   7   6  10          0.24          3.62         0.75 o
   8   6  10         24.60         24.50         3.13 o
   9   6  10          0.93          5.56         1.65 o
  10   6  10          6.50         12.82         1.74 o
  11   6  10          0.73          2.35         1.24 o
  12   6  10          0.02          1.00         0.77 o
  13   6  10          0.27          1.09         1.29 o
  14   6  10          1.83          0.68         1.46 o
  15   6  10          0.00          0.14         0.72 o
  16   6  10          1.18          2.99         1.31 o
  17   6  10          0.00          0.92         2.15 o
  18   6  10          0.36          1.22         1.63 o
   1   7  10          0.56          1.63         0.70 o
   2   7  10          0.48          3.67         1.15 o
   3   7  10          1.79          5.68         1.28 o
   4   7  10         69.00         53.51        10.43 o
   5   7  10          2.24         12.81         3.38 o
   6   7  10          6.60          8.32         1.25 o
   7   7  10          6.01          5.50         1.03 o
   8   7  10          3.16          3.32         1.11 o
   9   7  10          0.78          3.19         0.82 o
  10   7  10          0.00          2.42         0.81 o
  11   7  10          1.45          4.55         1.74 o
  12   7  10         14.42         21.70         2.53 o
  13   7  10          7.76          6.87         1.90 o
  14   7  10          1.43          3.24         2.07 o
  15   7  10          0.65          2.49         1.39 o
  16   7  10          0.16          1.82         1.30 o
  17   7  10          0.53          1.72         1.96 o
  18   7  10          0.01          0.87         0.57 o
   0   8  10         80.50         35.98         5.36 o
   1   8  10         46.74         26.50         6.88 o
   2   8  10         10.26          7.72         1.28 o
   3   8  10          2.41          2.85         1.23 o
   4   8  10          1.48          2.94         0.70 o
   5   8  10          2.75          3.41         0.95 o
   6   8  10          5.03          6.10         1.51 o
   7   8  10         74.86         63.37         8.99 o
   8   8  10         15.02         11.74         2.47 o
   9   8  10         26.43         51.25         5.37 o
  10   8  10          2.02          4.17         1.25 o
  11   8  10         43.67         43.34         5.88 o
  12   8  10          1.69          5.13         2.39 o
  13   8  10          4.91          7.51         1.42 o
  14   8  10          0.59          2.03         1.02 o
  15   8  10          0.41          1.63         1.57 o
  16   8  10          4.40          2.19         1.51 o
  17   8  10         16.32         13.40         5.05 o
  18   8  10          1.96          4.00         1.38 o
   1   9  10          2.03          2.38         0.73 o
   2   9  10          1.07          1.59         0.51 o
   3   9  10          0.89          1.57         0.67 o
   4   9  10          1.74          5.31         1.11 o
   5   9  10         21.33         15.13         2.94 o
   6   9  10          0.37          2.87         0.98 o
   7   9  10          2.94          3.00         1.06 o
   8   9  10          1.57          2.22         0.75 o
   9   9  10          1.68          1.30         1.15 o
  10   9  10          0.32          0.64         0.72 o
  11   9  10          0.88          1.40         1.05 o
  12   9  10          0.01         -0.06         1.33 o
  13   9  10          0.00          2.20         1.18 o
  14   9  10          0.18         -0.29         1.17 o
  15   9  10          0.77          0.74         1.07 o
  16   9  10          0.12         -0.37         0.82 o
  17   9  10          0.38          0.75         1.53 o
   0  10  10         19.40         16.73         2.50 o
   1  10  10         50.68         28.05         9.49 o
   2  10  10         21.21         11.03         1.61 o
   3  10  10          2.69          3.94         0.95 o
   4  10  10          5.08          2.68         0.91 o
   5  10  10          0.09          2.50         1.03 o
   6  10  10         11.52          5.90         1.41 o
   7  10  10          0.44          1.68         0.89 o
   8  10  10          0.50          1.32         1.10 o
   9  10  10          3.90          4.56         1.26 o
  10  10  10          1.51          4.79         1.11 o
  11  10  10          5.29          7.82         1.81 o
  12  10  10          0.15          1.74         1.09 o
  13  10  10          1.06          1.47         1.16 o
  14  10  10          0.12         -0.23         1.30 o
  15  10  10          0.01         -0.30         1.58 o
  16  10  10          0.05          1.13         1.30 o
   1  11  10          0.01          2.05         0.67 o
   2  11  10          0.02          1.07         0.64 o
   3  11  10          0.23          1.43         0.67 o
   4  11  10          0.63          2.84         0.75 o
   5  11  10          0.78          3.29         0.92 o
   6  11  10          1.36          1.92         0.92 o
   7  11  10          3.91          3.16         1.13 o
   8  11  10          0.28          0.83         0.74 o
   9  11  10          0.80          0.91         0.62 o
  10  11  10          0.87          0.21         1.42 o
  11  11  10          0.01          0.42         1.00 o
  12  11  10          0.03          0.67         0.72 o
  13  11  10          0.43          0.71         0.98 o
  14  11  10          0.14          1.48         2.27 o
  15  11  10          0.37          1.31         2.06 o
  16  11  10          0.00          0.59         0.43 o
   0  12  10         38.94         15.48         5.93 o
   1  12  10          3.10          2.87         0.82 o
   2  12  10          0.62          2.05         0.80 o
   3  12  10          4.76          4.54         1.16 o
   4  12  10          0.65          1.08         0.43 o
   5  12  10          2.33          1.74         0.81 o
   6  12  10          0.03          0.40         0.70 o
   7  12  10         10.68          7.99         1.99 o
   8  12  10          8.54          4.39         1.44 o
   9  12  10         16.73         13.03         2.11 o
  10  12  10          0.29          1.47         1.28 o
  11  12  10          5.71          3.38         1.21 o
  12  12  10          0.03         -0.33         1.21 o
  13  12  10          0.21          0.57         1.18 o
  14  12  10          1.00          1.38         0.79 o
  15  12  10          0.00          0.36         0.99 o
   1  13  10          0.71          1.31         0.92 o
   2  13  10          1.46          4.54         1.72 o
   3  13  10          0.93          3.05         0.63 o
   4  13  10          6.50          8.14         1.26 o
   5  13  10         15.98         22.81         3.40 o
   6  13  10          0.95          2.75         0.88 o
   7  13  10         11.98          6.41         3.04 o
   8  13  10          2.74          2.15         1.04 o
   9  13  10          1.18          1.10         0.98 o
  10  13  10          0.61          0.47         0.84 o
  11  13  10          0.07          0.20         0.83 o
  12  13  10          1.21          2.19         1.11 o
  13  13  10          7.03          5.36         1.97 o
  14  13  10          0.32          1.29         0.77 o
   0  14  10          0.32          0.34         1.26 o
   1  14  10          0.00          1.03         1.08 o
   2  14  10          0.00          0.20         0.73 o
   3  14  10          0.09          0.27         0.74 o
   4  14  10          0.00          0.71         0.71 o
   5  14  10          0.41          0.45         0.72 o
   6  14  10          0.00          1.40         0.80 o
   7  14  10          0.63          0.60         1.09 o
   8  14  10          0.18          1.06         0.81 o
   9  14  10          0.30          0.26         0.79 o
  10  14  10          0.95          0.70         1.02 o
  11  14  10          0.49         -0.53         0.55 o
  12  14  10          0.01          0.14         1.51 o
  13  14  10          0.06          0.14         0.59 o
   1  15  10          0.29          1.58         0.73 o
   2  15  10          0.58          0.89         0.74 o
   3  15  10          1.73          2.83         1.14 o
   4  15  10          0.84          2.66         1.07 o
   5  15  10          0.01          0.45         1.24 o
   6  15  10          0.58          1.98         1.03 o
   7  15  10          0.33         -0.07         1.54 o
   8  15  10          0.17          0.03         1.13 o
   9  15  10          1.49          0.78         1.12 o
  10  15  10          0.02          0.12         1.50 o
  11  15  10          0.31         -0.46         0.99 o
  12  15  10          0.79          0.55         0.51 o
   0  16  10          0.17          0.67         1.58 o
   1  16  10          0.50          0.53         0.70 o
   2  16  10          0.04          0.56         0.68 o
   3  16  10          0.68          0.58         0.82 o
   4  16  10          0.28          0.58         0.66 o
   5  16  10          0.11          0.24         0.96 o
   6  16  10          0.20          0.78         1.36 o
   7  16  10          2.86          1.91         0.92 o
   8  16  10          0.03          0.69         0.60 o
   9  16  10          3.39          2.40         1.37 o
  10  16  10          0.31          0.31         1.24 o
  11  16  10          1.70          0.76         0.54 o
   1  17  10          0.17         -0.26         0.87 o
   2  17  10          0.11          0.50         0.79 o
   3  17  10          0.15          0.75         0.65 o
   4  17  10          0.90          1.89         1.06 o
   5  17  10          0.07          1.32         0.62 o
   6  17  10          0.01          0.91         1.05 o
   7  17  10          0.18          0.50         1.11 o
   8  17  10          0.20         -0.09         1.01 o
   9  17  10          0.00         -0.53         0.56 o
   0  18  10          2.81          2.69         3.35 o
   1  18  10          0.01          0.23         1.05 o
   2  18  10          0.04          1.04         0.82 o
   3  18  10          1.65          3.50         1.02 o
   4  18  10          0.02          0.29         0.72 o
   5  18  10          0.28          0.68         1.35 o
   6  18  10          0.59         -0.09         0.59 o
   1  19  10          0.02          0.56         0.95 o
   2  19  10          0.02          0.12         0.82 o
   3  19  10          0.05          0.61         1.05 o
   1   0  11         79.31         38.97        10.69 o
   2   0  11          0.00          6.54         1.59 o
   3   0  11        145.51        115.51        18.68 o
   4   0  11         62.62         48.82        38.02 o
   5   0  11        587.37        554.48       109.30 o
   6   0  11         10.84         27.95        13.51 o
   7   0  11         20.46         27.58         6.18 o
   8   0  11         19.89         27.98         6.22 o
   9   0  11         13.53         14.95         2.67 o
  10   0  11          2.02          4.21         2.48 o
  11   0  11         26.78         85.19        23.89 o
  12   0  11         52.75         66.54         8.39 o
  13   0  11         85.29         99.80        11.07 o
  14   0  11         14.85         28.51         4.06 o
  15   0  11          1.77          5.40         1.97 o
  16   0  11          1.32          1.20         1.86 o
  17   0  11          1.10          2.27         1.68 o
  18   0  11          0.61          5.58         7.09 o
   0   1  11         50.00         25.72        15.12 o
   1   1  11          2.26          9.22         1.64 o
   2   1  11          6.89          7.10         1.22 o
   3   1  11          3.55          4.94         1.11 o
   4   1  11          2.95          6.15         1.53 o
   5   1  11          0.57          5.94         1.90 o
   6   1  11          5.67          6.90         1.55 o
   7   1  11          4.01          3.05         1.07 o
   8   1  11          0.24          0.87         0.68 o
   9   1  11          1.03          2.77         0.81 o
  10   1  11          1.95          6.15         1.58 o
  11   1  11          2.53          3.13         0.71 o
  12   1  11          0.41          2.60         1.34 o
  13   1  11          0.10          2.89         0.98 o
  14   1  11          0.64          1.14         0.90 o
  15   1  11          0.00          1.18         0.59 o
  16   1  11          0.09          1.06         1.60 o
  17   1  11          0.12          1.19         1.05 o
  18   1  11          0.13          0.94         0.97 o
   1   2  11         12.27          9.85         1.65 o
   2   2  11          0.45          1.77         1.09 o
   3   2  11         21.41         16.67         2.17 o
   4   2  11         24.16         12.98         3.55 o
   5   2  11         75.92        103.28        14.40 o
   6   2  11          0.59          4.79         1.05 o
   7   2  11          1.20          2.34         1.05 o
   8   2  11          0.24          2.52         0.83 o
   9   2  11          1.25          1.54         0.82 o
  10   2  11          0.16          2.20         0.62 o
  11   2  11          0.16          6.72         4.10 o
  12   2  11          6.83         11.74         1.82 o
  13   2  11          5.69         10.63         1.77 o
  14   2  11          0.69          3.13         0.83 o
  15   2  11          0.64          3.13         0.99 o
  16   2  11          0.36          0.93         0.63 o
  17   2  11          0.82          2.74         1.27 o
  18   2  11          0.02          0.88         0.55 o
   0   3  11        107.53         75.10        11.21 o
   1   3  11          5.33          8.87         1.37 o
   2   3  11         20.21         15.27         2.55 o
   3   3  11          6.59          4.07         1.09 o
   4   3  11          6.60          3.98         0.92 o
   5   3  11          3.26          2.60         0.75 o
   6   3  11          6.32          6.55         1.10 o
   7   3  11          5.64          5.33         1.00 o
   8   3  11          0.03          4.38         1.01 o
   9   3  11          0.83          5.12         1.81 o
  10   3  11          0.24          4.26         0.93 o
  11   3  11          0.80          3.90         1.35 o
  12   3  11          4.46          3.40         0.87 o
  13   3  11          2.29          2.40         1.13 o
  14   3  11          0.90          3.78         1.60 o
  15   3  11          0.00          1.80         0.83 o
  16   3  11          2.07          0.46         1.38 o
  17   3  11          0.76          1.54         1.98 o
  18   3  11          0.03          1.11         0.63 o
   1   4  11          0.34          4.77         1.38 o
   2   4  11          2.41          4.10         0.74 o
   3   4  11         10.91          7.68         1.35 o
   4   4  11         10.59          8.31         1.91 o
   5   4  11         27.43         16.94         2.89 o
   6   4  11          4.51          6.04         1.07 o
   7   4  11          1.22          3.44         1.00 o
   8   4  11          1.51          0.54         0.66 o
   9   4  11          0.03          1.61         0.56 o
  10   4  11          0.26          0.40         0.79 o
  11   4  11          2.81          1.57         0.63 o
  12   4  11          0.09          1.52         0.82 o
  13   4  11          1.88          3.41         1.00 o
  14   4  11          0.31          1.63         1.37 o
  15   4  11          0.00          1.64         1.61 o
  16   4  11          0.01          0.37         0.63 o
  17   4  11          0.11          1.06         1.37 o
  18   4  11          0.17          1.12         0.61 o
   0   5  11        484.93         94.86        99.34 o
   1   5  11          3.01         31.09         3.06 o
   2   5  11        120.96         58.52        10.40 o
   3   5  11         22.34         16.29         2.93 o
   4   5  11         35.60         16.66         2.05 o
   5   5  11          0.33          3.13         1.03 o
   6   5  11         38.32         31.58         3.06 o
   7   5  11          2.47          6.25         1.15 o
   8   5  11          2.44          4.58         0.93 o
   9   5  11         16.90          9.93         2.27 o
  10   5  11          4.53          4.96         1.05 o
  11   5  11          0.33          3.19         0.98 o
  12   5  11          3.00          6.13         1.26 o
  13   5  11          0.04          2.18         1.93 o
  14   5  11          0.09          1.63         1.14 o
  15   5  11          0.01          0.62         0.96 o
  16   5  11          0.44          2.08         1.46 o
  17   5  11          1.00          0.94         2.00 o
   1   6  11          5.21          7.14         1.21 o
   2   6  11          0.94          2.23         0.61 o
   3   6  11          7.60          7.96         1.19 o
   4   6  11          0.58          3.99         0.98 o
   5   6  11         43.61         40.97         4.10 o
   6   6  11          1.45          5.20         0.92 o
   7   6  11          1.06          1.71         0.70 o
   8   6  11          0.89          1.69         0.75 o
   9   6  11          0.82          0.90         0.53 o
  10   6  11          0.00          1.35         0.81 o
  11   6  11          0.68          2.30         1.01 o
  12   6  11          0.57          4.81         1.08 o
  13   6  11          7.29          8.81         1.58 o
  14   6  11          0.04          2.01         0.94 o
  15   6  11          0.21         -0.33         1.79 o
  16   6  11          0.16          1.20         0.89 o
  17   6  11          0.14          0.54         0.97 o
   0   7  11         12.45         16.22         4.48 o
   1   7  11         28.46         19.34         2.51 o
   2   7  11          0.03          0.91         0.69 o
   3   7  11         10.94          6.57         1.09 o
   4   7  11          2.42          0.65         0.66 o
   5   7  11          2.62          3.50         0.79 o
   6   7  11          0.92          1.67         0.73 o
   7   7  11          4.09          8.07         1.33 o
   8   7  11          0.47          5.87         1.16 o
   9   7  11         15.72         20.92         2.82 o
  10   7  11          0.00          1.25         1.23 o
  11   7  11          6.41         10.84         1.85 o
  12   7  11          1.27          4.75         1.16 o
  13   7  11          0.02          0.14         1.42 o
  14   7  11          1.18          1.91         1.24 o
  15   7  11          0.36          1.23         1.30 o
  16   7  11          0.13          1.73         1.17 o
  17   7  11          6.87         10.15         3.14 o
   1   8  11          0.38          1.38         0.86 o
   2   8  11          1.77          3.33         0.72 o
   3   8  11          0.03          2.83         0.78 o
   4   8  11          0.24          2.87         0.79 o
   5   8  11          1.37          5.25         2.14 o
   6   8  11         30.75         23.70         4.74 o
   7   8  11          0.13          5.51         1.33 o
   8   8  11         14.02         17.20         1.95 o
   9   8  11          8.41          9.63         1.76 o
  10   8  11          0.03          2.65         1.63 o
  11   8  11          0.53          1.82         0.96 o
  12   8  11         10.96         16.31         2.61 o
  13   8  11          0.02          3.29         1.68 o
  14   8  11          8.67          6.48         1.33 o
  15   8  11          4.98          4.94         1.33 o
  16   8  11          3.66          3.75         1.14 o
   0   9  11         21.11         16.37         3.49 o
   1   9  11          0.02          4.27         0.92 o
   2   9  11          1.44          2.68         0.80 o
   3   9  11          1.78          1.56         0.52 o
   4   9  11          2.24          1.82         0.52 o
   5   9  11          0.01          0.43         0.57 o
   6   9  11          0.36          1.09         0.80 o
   7   9  11          0.44          1.59         0.81 o
   8   9  11          2.68          4.71         1.13 o
   9   9  11          0.47          1.86         1.03 o
  10   9  11          1.69          2.19         1.16 o
  11   9  11          0.18          0.15         1.21 o
  12   9  11          0.05          0.64         1.22 o
  13   9  11          0.28          0.25         1.00 o
  14   9  11          0.02          0.11         1.12 o
  15   9  11          0.10          0.96         1.83 o
  16   9  11          0.48          0.24         0.59 o
   1  10  11          2.38          2.99         0.78 o
   2  10  11          0.52          1.23         0.71 o
   3  10  11          1.02          1.53         0.61 o
   4  10  11          4.12          4.25         0.99 o
   5  10  11         13.29          6.39         1.54 o
   6  10  11          0.21          2.88         1.06 o
   7  10  11          0.27          1.42         0.67 o
   8  10  11          1.10          2.16         1.56 o
   9  10  11          1.86          0.95         0.65 o
  10  10  11          0.20          1.00         0.65 o
  11  10  11          2.71          0.63         1.09 o
  12  10  11          1.59          0.96         1.52 o
  13  10  11          0.90          1.34         0.93 o
  14  10  11          0.42          2.19         1.27 o
  15  10  11          0.08          0.41         0.46 o
   0  11  11         13.84          9.44         1.60 o
   1  11  11          0.48          1.26         0.82 o
   2  11  11          0.04          1.33         0.53 o
   3  11  11          0.17          0.18         0.59 o
   4  11  11          0.62          1.24         0.46 o
   5  11  11          0.32          1.63         0.59 o
   6  11  11          0.36          1.52         0.81 o
   7  11  11          0.42          2.02         1.28 o
   8  11  11          0.44          1.44         1.17 o
   9  11  11          0.71          0.81         1.01 o
  10  11  11          0.97          2.07         0.91 o
  11  11  11          0.15          0.65         0.82 o
  12  11  11          0.22          0.74         0.98 o
  13  11  11          0.07          0.32         1.51 o
  14  11  11          0.41          0.43         1.77 o
   1  12  11          1.29          1.49         0.62 o
   2  12  11          0.28          0.36         0.58 o
   3  12  11          3.33          2.57         0.77 o
   4  12  11          3.78          3.24         0.88 o
   5  12  11          3.71          3.01         1.26 o
   6  12  11          8.91          5.70         1.06 o
   7  12  11          0.15          1.30         0.79 o
   8  12  11          1.11          1.59         0.98 o
   9  12  11          2.06          1.90         1.15 o
  10  12  11          0.10         -0.19         0.75 o
  11  12  11          0.12          0.09         1.11 o
  12  12  11          0.14          1.23         0.88 o
  13  12  11          0.83          1.35         1.06 o
   0  13  11         69.90         19.08        17.16 o
   1  13  11         28.30         12.63         2.83 o
   2  13  11          6.71          4.67         1.87 o
   3  13  11          0.29          1.45         0.46 o
   4  13  11          0.98          1.00         0.43 o
   5  13  11          4.14          2.37         0.81 o
   6  13  11          5.18          2.76         0.92 o
   7  13  11          5.21          2.68         0.88 o
   8  13  11          0.33          2.57         1.16 o
   9  13  11         10.81          5.52         2.68 o
  10  13  11          0.00          1.47         1.14 o
  11  13  11          2.41          2.62         1.03 o
  12  13  11          1.41          0.92         0.87 o
   1  14  11          0.07         -0.30         0.66 o
   2  14  11          0.69          0.72         0.54 o
   3  14  11          0.19          0.65         0.49 o
   4  14  11          0.83          1.89         0.86 o
   5  14  11          1.13          2.46         0.96 o
   6  14  11          0.07          0.64         1.12 o
   7  14  11          2.04          1.56         0.87 o
   8  14  11          0.00          0.52         0.58 o
   9  14  11          0.36          0.26         1.13 o
  10  14  11          0.02          0.49         1.25 o
  11  14  11          0.00          0.63         0.48 o
   0  15  11          1.85          2.39         2.11 o
   1  15  11          0.21          2.51         0.82 o
   2  15  11          2.68          2.47         0.95 o
   3  15  11          0.42          0.62         0.83 o
   4  15  11          0.04          0.67         0.65 o
   5  15  11          0.51          1.18         0.63 o
   6  15  11          0.00          1.78         0.92 o
   7  15  11          0.32          0.59         0.74 o
   8  15  11          2.14          2.36         1.02 o
   9  15  11          0.26          1.29         1.23 o
  10  15  11          0.02          0.99         0.56 o
   1  16  11          0.00          0.38         0.82 o
   2  16  11          0.12         -0.01         0.95 o
   3  16  11          2.40          2.05         0.71 o
   4  16  11          0.81          0.86         0.84 o
   5  16  11          1.91          1.32         1.08 o
   6  16  11          1.62          2.07         1.38 o
   7  16  11          0.03          0.72         1.00 o
   8  16  11          1.04          0.84         0.76 o
   0  17  11          1.79          3.14         1.46 o
   1  17  11          0.61         -0.38         0.73 o
   2  17  11          0.02          0.47         0.71 o
   3  17  11          0.04          0.15         0.74 o
   4  17  11          0.01          0.91         0.66 o
   5  17  11          0.05          0.54         0.62 o
   0   0  12        135.21        133.22        39.48 o
   1   0  12          2.59         11.49         2.37 o
   2   0  12          3.76          7.53         1.72 o
   3   0  12         35.23         15.30         9.32 o
   4   0  12         46.09         33.63         6.43 o
   5   0  12         12.46          3.55         3.59 o
   6   0  12         15.89         19.90         5.14 o
   7   0  12         15.19          9.48         2.27 o
   8   0  12         77.50         74.43        10.20 o
   9   0  12         28.03         33.52         6.47 o
  10   0  12          0.91          2.03         2.95 o
  11   0  12         23.90         18.42         3.33 o
  12   0  12         20.49         44.61         6.25 o
  13   0  12          0.43          3.59         2.26 o
  14   0  12          1.71          2.67         2.21 o
  15   0  12          0.40          0.65         0.56 o
  16   0  12          3.62          5.03         1.20 o
   1   1  12          0.58          3.26         1.21 o
   2   1  12          0.14          1.34         0.80 o
   3   1  12          0.66          3.05         1.47 o
   4   1  12          4.02          3.85         1.24 o
   5   1  12          2.13          2.86         1.11 o
   6   1  12          5.20          4.77         1.79 o
   7   1  12          0.18          0.66         0.64 o
   8   1  12          0.19          1.58         0.71 o
   9   1  12          0.77          2.39         0.69 o
  10   1  12          0.09          0.86         0.82 o
  11   1  12          1.57          2.69         0.93 o
  12   1  12          0.00          1.17         0.79 o
  13   1  12          2.22          4.39         1.39 o
  14   1  12          0.19          2.41         0.97 o
  15   1  12          0.01          1.21         0.72 o
  16   1  12          0.07          0.76         0.94 o
   0   2  12         14.87          7.79         1.86 o
   1   2  12          6.08          7.70         1.70 o
   2   2  12          1.25          2.46         0.63 o
   3   2  12          4.96          3.84         0.98 o
   4   2  12          3.53          4.18         0.86 o
   5   2  12          2.79          4.07         0.92 o
   6   2  12          2.45          4.12         1.11 o
   7   2  12          2.90          2.64         1.57 o
   8   2  12          4.27          5.14         1.82 o
   9   2  12          5.68          7.40         1.53 o
  10   2  12          0.29          2.26         0.73 o
  11   2  12          6.89          5.97         1.16 o
  12   2  12          1.43          7.58         4.02 o
  13   2  12          0.00          1.23         1.47 o
  14   2  12          0.23          1.70         1.28 o
  15   2  12          0.00          0.91         0.90 o
  16   2  12          0.15          0.90         1.28 o
   1   3  12          2.27          2.72         1.00 o
   2   3  12          2.16          2.50         0.75 o
   3   3  12          0.79          2.00         0.67 o
   4   3  12          5.33          7.79         1.65 o
   5   3  12          1.76          4.21         1.15 o
   6   3  12          1.83          3.31         1.19 o
   7   3  12          0.24          2.34         0.58 o
   8   3  12          0.42          1.58         0.65 o
   9   3  12          2.10          3.77         0.83 o
  10   3  12          0.59          0.93         0.76 o
  11   3  12          0.06          0.93         0.99 o
  12   3  12          0.62          2.75         1.13 o
  13   3  12          1.04          2.40         0.58 o
  14   3  12          1.60          3.08         1.86 o
  15   3  12          1.92          5.88         1.85 o
  16   3  12          2.47          2.55         1.38 o
   0   4  12          5.94          3.89         1.05 o
   1   4  12          8.98          6.82         0.97 o
   2   4  12          1.29          2.09         0.71 o
   3   4  12          1.25          0.98         0.43 o
   4   4  12          0.28          1.35         0.81 o
   5   4  12          0.09          0.82         0.73 o
   6   4  12          0.02          3.27         2.19 o
   7   4  12          0.03          1.00         0.80 o
   8   4  12          1.85          2.65         0.74 o
   9   4  12          0.13          1.98         0.54 o
  10   4  12          0.00          1.08         0.79 o
  11   4  12          0.00          1.05         0.62 o
  12   4  12          0.00         -0.21         0.60 o
  13   4  12          0.11          1.30         1.21 o
  14   4  12          0.00          0.50         0.90 o
  15   4  12          0.06          0.96         0.62 o
  16   4  12          0.15          1.59         0.73 o
   1   5  12          1.59          1.53         0.53 o
   2   5  12          4.49          4.21         0.74 o
   3   5  12          3.72          7.34         1.26 o
   4   5  12         16.50         11.12         2.79 o
   5   5  12          0.29          5.91         1.46 o
   6   5  12         17.43         17.23         2.81 o
   7   5  12          4.13          7.02         1.19 o
   8   5  12          0.39          1.87         0.75 o
   9   5  12          0.10          1.19         0.58 o
  10   5  12          0.13          1.78         1.03 o
  11   5  12          6.69          9.93         1.30 o
  12   5  12          0.67          5.12         1.04 o
  13   5  12         10.60         27.42         3.68 o
  14   5  12          1.87          4.74         2.27 o
  15   5  12          0.17          4.69         1.61 o
  16   5  12          1.42          3.85         1.25 o
   0   6  12          4.96          7.20         1.73 o
   1   6  12          7.10          4.26         0.93 o
   2   6  12          0.04          1.56         0.71 o
   3   6  12          1.71          1.02         0.63 o
   4   6  12          0.81          1.60         0.68 o
   5   6  12          0.09          1.05         0.49 o
   6   6  12          0.88          4.64         0.98 o
   7   6  12          0.08          0.75         0.67 o
   8   6  12          2.15          4.65         1.01 o
   9   6  12          0.04          1.43         0.62 o
  10   6  12          0.33          1.68         0.49 o
  11   6  12          0.25          0.99         0.64 o
  12   6  12          0.17          1.36         1.68 o
  13   6  12          0.41          0.37         0.75 o
  14   6  12          0.15         -0.19         1.42 o
  15   6  12          0.01         -0.35         1.07 o
   1   7  12          1.86          2.77         0.63 o
   2   7  12          0.46          0.58         0.55 o
   3   7  12          1.73          0.90         0.59 o
   4   7  12          0.89          1.49         0.86 o
   5   7  12          4.35          5.30         0.93 o
   6   7  12          5.28          6.12         1.52 o
   7   7  12          1.75          2.03         0.62 o
   8   7  12          1.03          0.48         0.79 o
   9   7  12          4.94          5.04         0.85 o
  10   7  12          0.53          1.58         0.92 o
  11   7  12          0.12          1.73         1.71 o
  12   7  12          0.07          1.34         0.75 o
  13   7  12          0.00          2.55         1.68 o
  14   7  12          0.17          0.86         1.20 o
  15   7  12          0.99          1.11         0.55 o
   0   8  12         10.12          9.16         3.05 o
   1   8  12         41.51         23.67         4.58 o
   2   8  12          1.00          2.20         0.86 o
   3   8  12          0.30          1.94         0.65 o
   4   8  12          2.56          1.19         0.69 o
   5   8  12          1.90          0.55         0.77 o
   6   8  12          0.18          1.30         0.80 o
   7   8  12          0.02          4.97         1.53 o
   8   8  12         14.18          9.97         2.55 o
   9   8  12          2.52          4.51         0.99 o
  10   8  12          0.70          1.69         0.97 o
  11   8  12          3.54          5.01         2.31 o
  12   8  12          1.14          4.10         1.49 o
  13   8  12          6.84          8.99         2.24 o
  14   8  12          0.81          1.27         1.23 o
   1   9  12          0.60          0.84         0.59 o
   2   9  12          0.05          0.65         0.38 o
   3   9  12          0.06          1.19         0.52 o
   4   9  12          0.01          0.89         0.53 o
   5   9  12          0.96          2.64         0.59 o
   6   9  12          1.03          1.42         0.67 o
   7   9  12          2.57          1.42         0.92 o
   8   9  12          0.39          0.42         0.60 o
   9   9  12          0.23          0.58         0.83 o
  10   9  12          0.04          0.01         1.49 o
  11   9  12          0.00          0.78         1.16 o
  12   9  12          0.02          1.31         1.53 o
  13   9  12          1.17          4.23         0.94 o
  14   9  12          0.05          1.24         0.70 o
   0  10  12          3.28          4.24         1.27 o
   1  10  12          0.79          2.34         0.74 o
   2  10  12          2.83          2.52         0.68 o
   3  10  12          2.64          3.61         0.84 o
   4  10  12          2.40          1.88         0.73 o
   5  10  12          0.40          0.90         0.54 o
   6  10  12          0.64          2.72         1.05 o
   7  10  12          0.16          2.05         0.68 o
   8  10  12          4.99          3.07         1.37 o
   9  10  12          2.62          2.79         1.12 o
  10  10  12          0.16          2.30         0.88 o
  11  10  12          0.35          0.73         1.44 o
  12  10  12          0.66          1.03         0.84 o
  13  10  12          0.16          0.70         0.65 o
   1  11  12          2.75          1.62         0.60 o
   2  11  12          0.00          0.42         0.52 o
   3  11  12          0.06          0.87         0.49 o
   4  11  12          1.02          0.76         0.63 o
   5  11  12          5.24          3.04         1.36 o
   6  11  12          0.47          2.30         0.92 o
   7  11  12          0.21          1.74         0.79 o
   8  11  12          0.01          0.25         1.18 o
   9  11  12          0.04         -0.24         0.54 o
  10  11  12          0.09          0.18         1.10 o
  11  11  12          0.00          0.82         0.83 o
  12  11  12          0.10          0.00         0.56 o
   0  12  12          1.18          9.11         1.51 o
   1  12  12         20.24         12.14         2.55 o
   2  12  12          0.06          0.52         0.52 o
   3  12  12          0.93          0.65         0.38 o
   4  12  12          0.01          0.51         0.66 o
   5  12  12          0.90          1.65         0.60 o
   6  12  12          0.26          0.89         0.56 o
   7  12  12          0.31          0.99         0.93 o
   8  12  12          0.89          2.26         1.34 o
   9  12  12          3.83          4.81         1.34 o
  10  12  12          0.30          1.46         1.24 o
  11  12  12          0.01          0.30         0.47 o
   1  13  12          4.04          2.79         0.88 o
   2  13  12          1.33          1.49         0.62 o
   3  13  12          0.34          2.00         0.59 o
   4  13  12          5.27          4.17         1.04 o
   5  13  12          5.92          6.57         1.14 o
   6  13  12          0.54          1.74         0.87 o
   7  13  12          0.01          1.72         1.15 o
   8  13  12          0.14          0.64         1.07 o
   9  13  12          3.89          2.24         1.33 o
  10  13  12          0.75          0.44         0.47 o
   0  14  12          3.22          1.93         0.97 o
   1  14  12          0.28          0.39         0.64 o
   2  14  12          1.80          1.47         0.74 o
   3  14  12          0.00          0.38         0.76 o
   4  14  12          0.04          0.36         0.66 o
   5  14  12          0.00          0.21         0.44 o
   6  14  12          0.05          1.21         1.08 o
   7  14  12          0.07          0.35         0.82 o
   8  14  12          0.22         -0.52         0.52 o
   1  15  12          0.00          0.62         0.91 o
   2  15  12          0.89          1.86         0.88 o
   3  15  12          1.98          1.58         0.73 o
   4  15  12          0.12          0.96         0.50 o
   5  15  12          0.67          0.79         0.89 o
   6  15  12          0.14          0.71         0.77 o
   0  16  12          3.62          1.75         1.37 o
   1  16  12          0.42          0.73         0.77 o
   2  16  12          0.00          0.71         0.75 o
   3  16  12          0.01          0.68         0.61 o
   1   0  13          5.55          3.77         1.88 o
   2   0  13          0.83          2.38         1.06 o
   3   0  13          0.77          2.75         1.10 o
   4   0  13          8.75         14.81         3.43 o
   5   0  13         10.24          5.40         3.32 o
   6   0  13         31.88         22.10        19.81 o
   7   0  13         25.19         16.51         3.55 o
   8   0  13          0.85          1.65         3.01 o
   9   0  13          1.91          3.36         1.50 o
  10   0  13          3.56          2.65         1.48 o
  11   0  13          1.25          1.69         0.97 o
  12   0  13          0.01          1.59         1.45 o
  13   0  13          2.99         23.40         3.89 o
  14   0  13          3.10         10.56         4.39 o
  15   0  13          3.71          5.48         1.76 o
   0   1  13          1.55          2.65         1.08 o
   1   1  13          4.28          4.84         0.97 o
   2   1  13          0.04          1.15         0.70 o
   3   1  13          0.00          1.51         0.57 o
   4   1  13          0.05          1.81         0.72 o
   5   1  13          0.69          1.82         0.70 o
   6   1  13          0.60          1.70         1.41 o
   7   1  13          0.13          2.68         0.79 o
   8   1  13          2.61          2.85         0.88 o
   9   1  13          2.53          3.14         1.04 o
  10   1  13          0.15          1.12         0.86 o
  11   1  13          0.22          1.45         1.09 o
  12   1  13          0.03          1.26         0.93 o
  13   1  13          0.00          0.97         0.95 o
  14   1  13          0.12          0.99         1.18 o
  15   1  13          0.04          0.23         0.38 o
   1   2  13          1.12          1.34         0.80 o
   2   2  13          0.01          2.14         0.68 o
   3   2  13          0.00          1.52         0.62 o
   4   2  13          0.20          2.37         0.85 o
   5   2  13          0.07          2.85         0.74 o
   6   2  13          5.55          8.76         1.65 o
   7   2  13          0.60          2.15         0.66 o
   8   2  13          0.19          1.55         0.87 o
   9   2  13          0.28          2.09         0.87 o
  10   2  13          1.71          1.84         0.73 o
  11   2  13          0.07          1.34         1.38 o
  12   2  13          0.13          1.47         1.26 o
  13   2  13          0.22          2.87         3.14 o
  14   2  13          0.07          1.31         0.99 o
   0   3  13          1.58          4.60         1.19 o
   1   3  13          1.74          3.52         1.14 o
   2   3  13          1.95          1.53         0.38 o
   3   3  13          0.10          1.31         1.07 o
   4   3  13          0.03          1.11         0.88 o
   5   3  13          0.09          0.75         0.64 o
   6   3  13          0.19          1.15         0.76 o
   7   3  13          1.99          1.89         1.11 o
   8   3  13          7.40          5.53         1.15 o
   9   3  13          1.55          1.78         0.83 o
  10   3  13          0.01          2.86         0.85 o
  11   3  13          0.15          1.33         0.81 o
  12   3  13          2.17          3.07         1.66 o
  13   3  13          1.01          0.84         1.65 o
  14   3  13          0.39          2.06         1.44 o
   1   4  13          0.08          1.74         0.49 o
   2   4  13          0.18          1.37         0.44 o
   3   4  13          0.51          1.16         0.70 o
   4   4  13          0.60          1.85         0.82 o
   5   4  13          1.91          2.06         0.87 o
   6   4  13          0.33          1.25         0.90 o
   7   4  13          0.93          1.23         0.46 o
   8   4  13          0.39          0.79         0.76 o
   9   4  13          0.02          1.35         0.63 o
  10   4  13          0.11          0.47         0.50 o
  11   4  13          0.23          1.15         0.75 o
  12   4  13          0.06          1.19         0.99 o
  13   4  13          0.02          0.10         1.14 o
  14   4  13          0.39          1.63         0.57 o
   0   5  13          3.27          5.67         1.47 o
   1   5  13         33.29         17.19         4.12 o
   2   5  13          0.73          1.76         0.59 o
   3   5  13          2.00          3.04         0.71 o
   4   5  13          2.01          1.32         0.53 o
   5   5  13          2.54          1.66         0.59 o
   6   5  13          1.28          0.83         0.70 o
   7   5  13          0.05          3.42         0.78 o
   8   5  13         22.76         34.80         3.55 o
   9   5  13          5.73          8.22         1.55 o
  10   5  13          1.29          3.61         1.04 o
  11   5  13          0.17          1.91         0.85 o
  12   5  13          5.87         11.30         1.51 o
  13   5  13          2.36          2.67         1.05 o
  14   5  13          0.09          1.24         0.53 o
   1   6  13          0.43          1.75         0.57 o
   2   6  13          1.08          1.12         0.44 o
   3   6  13          0.39          1.45         0.67 o
   4   6  13          3.43          4.04         0.90 o
   5   6  13          2.59          2.85         0.75 o
   6   6  13          1.71          1.38         0.75 o
   7   6  13          0.19          1.13         0.77 o
   8   6  13          0.11          0.97         0.51 o
   9   6  13          0.06          0.78         0.92 o
  10   6  13          0.45          0.12         0.61 o
  11   6  13          0.27          1.54         0.80 o
  12   6  13          0.04          1.08         1.03 o
  13   6  13          0.49          0.60         1.12 o
   0   7  13          0.81          4.59         1.00 o
   1   7  13         17.85         12.31         1.55 o
   2   7  13          1.87          1.70         0.67 o
   3   7  13          0.90          1.49         0.62 o
   4   7  13          0.42          0.51         0.69 o
   5   7  13          0.23          1.24         0.73 o
   6   7  13          1.14          0.77         0.78 o
   7   7  13          6.48          5.99         1.03 o
   8   7  13          0.19          4.63         1.22 o
   9   7  13         14.40         13.21         2.71 o
  10   7  13          0.13          1.91         0.61 o
  11   7  13          0.03          0.46         1.04 o
  12   7  13          0.80          4.04         1.33 o
  13   7  13          0.40          1.07         0.79 o
   1   8  13          0.07          0.95         0.60 o
   2   8  13          4.63          2.87         0.91 o
   3   8  13          6.29          2.25         0.63 o
   4   8  13         14.91          8.85         2.18 o
   5   8  13          1.13          3.24         0.85 o
   6   8  13          7.81          7.29         1.46 o
   7   8  13          8.49          7.40         1.79 o
   8   8  13          0.09          0.34         0.44 o
   9   8  13          0.24          0.70         0.81 o
  10   8  13          0.20          0.11         1.07 o
  11   8  13          1.65          2.47         1.82 o
  12   8  13          0.46          2.75         0.75 o
   0   9  13          0.01         -0.44         0.61 o
   1   9  13          0.75          1.13         0.52 o
   2   9  13          1.39          1.10         0.49 o
   3   9  13          0.07          0.11         0.43 o
   4   9  13          1.01          0.78         0.53 o
   5   9  13          0.20          0.03         0.71 o
   6   9  13          0.02          0.30         0.57 o
   7   9  13          0.46          0.46         0.40 o
   8   9  13          0.01          1.60         0.60 o
   9   9  13          0.41          0.76         0.74 o
  10   9  13          0.00          0.44         1.00 o
  11   9  13          0.61          0.61         0.95 o
   1  10  13          1.42          0.73         0.59 o
   2  10  13          0.29          0.81         0.44 o
   3  10  13          0.29          0.53         0.55 o
   4  10  13          0.04          1.42         0.39 o
   5  10  13          0.08          2.30         1.15 o
   6  10  13          0.21          3.79         1.17 o
   7  10  13          2.50          1.42         1.18 o
   8  10  13          0.01         -0.25         0.64 o
   9  10  13          0.01          0.55         0.82 o
  10  10  13          0.16          0.87         1.17 o
   0  11  13          0.05          0.17         0.65 o
   1  11  13          0.95          0.69         0.62 o
   2  11  13          0.03          0.45         0.58 o
   3  11  13          0.03          0.45         0.35 o
   4  11  13          0.31          0.70         0.62 o
   5  11  13          0.35          0.65         0.40 o
   6  11  13          0.59          0.96         0.93 o
   7  11  13          0.00          0.12         0.75 o
   8  11  13          0.29         -0.65         0.77 o
   9  11  13          0.00          1.30         0.68 o
   1  12  13          0.46          1.00         0.66 o
   2  12  13          1.38          0.96         0.65 o
   3  12  13          3.01          2.08         0.87 o
   4  12  13          2.72          1.91         1.24 o
   5  12  13          0.96          1.32         0.59 o
   6  12  13          0.19          0.51         0.78 o
   7  12  13          1.04          0.65         0.87 o
   8  12  13          0.16         -0.20         0.56 o
   0  13  13          0.34          0.98         0.43 o
   1  13  13          0.46          0.84         0.85 o
   2  13  13          0.42          0.79         0.86 o
   3  13  13          0.15          0.20         0.76 o
   4  13  13          0.09          0.50         0.48 o
   5  13  13          0.05          1.00         0.64 o
   6  13  13          0.79          0.96         0.65 o
   1  14  13          0.01          0.25         0.42 o
   2  14  13          0.09         -0.11         0.53 o
   3  14  13          0.68          0.29         0.44 o
   4  14  13          0.07          0.80         0.51 o
   0   0  14         79.98         32.21         9.46 o
   1   0  14         32.69         20.34         9.99 o
   2   0  14         18.39          6.20         3.20 o
   3   0  14          4.96          1.84         1.09 o
   4   0  14          0.33          0.81         0.93 o
   5   0  14          1.07          2.07         1.91 o
   6   0  14          4.77          2.27         3.73 o
   7   0  14          2.26          3.03         3.31 o
   8   0  14          4.11          5.96         1.38 o
   9   0  14          9.58          8.53         3.34 o
  10   0  14          0.21          1.80         1.65 o
  11   0  14          0.58          1.37         1.72 o
  12   0  14          1.14          2.37         1.49 o
   1   1  14          0.15          2.45         0.91 o
   2   1  14          0.07          0.78         0.79 o
   3   1  14          0.19          1.12         0.78 o
   4   1  14          1.53          1.08         0.82 o
   5   1  14          0.79          1.53         0.60 o
   6   1  14          0.61          1.02         0.67 o
   7   1  14          0.08          1.13         0.62 o
   8   1  14          0.00          0.84         1.45 o
   9   1  14          0.01          1.70         1.35 o
  10   1  14          0.00          0.50         0.97 o
  11   1  14          0.25          1.20         1.47 o
  12   1  14          0.01          0.20         0.74 o
   0   2  14          3.19          3.39         1.08 o
   1   2  14          9.26          8.53         2.21 o
   2   2  14          0.47          0.93         0.96 o
   3   2  14          0.74          1.27         0.69 o
   4   2  14          0.18          0.77         1.12 o
   5   2  14          0.05          0.54         0.42 o
   6   2  14          0.32          1.01         0.85 o
   7   2  14          1.02          2.05         0.90 o
   8   2  14          0.05          1.91         0.82 o
   9   2  14          3.66          4.23         1.28 o
  10   2  14          0.12          1.11         1.30 o
  11   2  14          0.00          0.02         1.09 o
  12   2  14          0.44          1.59         0.53 o
   1   3  14          0.42          0.93         0.59 o
   2   3  14          0.58          1.39         0.54 o
   3   3  14          5.78          2.50         0.68 o
   4   3  14          3.97          2.71         1.55 o
   5   3  14          3.90          3.60         0.83 o
   6   3  14          0.00          0.99         0.48 o
   7   3  14          2.48          5.16         0.94 o
   8   3  14          1.17          1.79         0.73 o
   9   3  14          0.47          1.18         0.62 o
  10   3  14          0.40          0.14         1.22 o
  11   3  14          0.20          0.76         1.50 o
  12   3  14          2.62          1.91         0.54 o
   0   4  14          3.47          2.75         0.77 o
   1   4  14          0.20          1.38         0.74 o
   2   4  14          1.24          1.07         0.64 o
   3   4  14          0.39          0.57         0.72 o
   4   4  14          0.15          0.54         0.61 o
   5   4  14          0.03          0.34         0.74 o
   6   4  14          0.00          0.42         0.68 o
   7   4  14          0.31          0.76         1.03 o
   8   4  14          1.05          0.99         1.19 o
   9   4  14          0.00          0.88         0.88 o
  10   4  14          0.00          1.64         0.55 o
  11   4  14          0.01          0.57         0.42 o
   1   5  14          2.39          2.13         0.45 o
   2   5  14          1.89          1.75         0.46 o
   3   5  14          0.28          1.39         0.65 o
   4   5  14          0.88          1.68         0.87 o
   5   5  14          0.12          2.00         1.16 o
   6   5  14          0.61          1.27         0.98 o
   7   5  14          8.53          6.93         2.07 o
   8   5  14          0.53          1.99         0.93 o
   9   5  14          0.00          2.05         0.76 o
  10   5  14          1.50          2.06         0.85 o
  11   5  14          0.11          0.48         0.44 o
   0   6  14          1.27          1.89         0.91 o
   1   6  14          1.32          1.77         0.51 o
   2   6  14          0.05          1.36         0.58 o
   3   6  14          0.20          0.15         0.52 o
   4   6  14          0.08          0.79         0.54 o
   5   6  14          0.75          0.53         0.80 o
   6   6  14          1.26          0.40         0.67 o
   7   6  14          0.12          0.55         0.97 o
   8   6  14          0.86          1.98         0.95 o
   9   6  14          1.17          1.01         1.25 o
  10   6  14          0.04          0.69         0.78 o
  11   6  14          0.00          0.43         0.37 o
   1   7  14          0.71          0.53         0.41 o
   2   7  14          0.13          0.03         0.48 o
   3   7  14          0.55          1.81         0.80 o
   4   7  14          9.38          6.16         1.62 o
   5   7  14          0.19          0.80         0.59 o
   6   7  14          0.21          1.26         0.57 o
   7   7  14          2.24          2.47         0.62 o
   8   7  14          1.82          1.33         0.55 o
   9   7  14          0.00          1.03         1.04 o
  10   7  14          0.22          0.13         0.56 o
   0   8  14         11.66          7.50         3.45 o
   1   8  14          0.94          4.14         0.75 o
   2   8  14          6.74          3.96         1.08 o
   3   8  14          0.65          0.41         0.49 o
   4   8  14          0.03          0.02         0.55 o
   5   8  14          0.00          1.32         0.79 o
   6   8  14          0.34          0.81         0.85 o
   7   8  14          2.54          2.71         0.67 o
   8   8  14          2.33          3.06         0.70 o
   9   8  14          0.72          2.13         0.71 o
   1   9  14          0.15         -0.28         0.33 o
   2   9  14          0.03          0.90         0.45 o
   3   9  14          0.52          0.69         0.52 o
   4   9  14          1.03          1.57         0.82 o
   5   9  14          0.40          2.45         1.12 o
   6   9  14          0.48          0.23         0.49 o
   7   9  14          0.00          1.10         0.42 o
   8   9  14          0.00         -0.09         0.32 o
   0  10  14          2.47          1.05         0.60 o
   1  10  14          0.07          1.50         0.62 o
   2  10  14          2.10          1.20         0.62 o
   3  10  14          0.45          0.49         0.35 o
   4  10  14          0.00          0.90         0.67 o
   5  10  14          0.07          0.05         0.70 o
   6  10  14          0.29          0.14         0.88 o
   7  10  14          0.27          0.75         0.44 o
   1  11  14          0.07          0.21         0.65 o
   2  11  14          0.01          0.17         0.58 o
   3  11  14          0.53          0.99         0.55 o
   4  11  14          0.01          0.53         0.51 o
   5  11  14          0.67          0.28         0.49 o
   0  12  14          0.04          1.24         0.57 o
   1  12  14          0.73          1.36         0.37 o
   2  12  14          0.41          0.24         0.47 o
   1   0  15          0.06          1.55         0.54 o
   2   0  15          4.44          2.29         1.02 o
   3   0  15          0.15          1.92         1.01 o
   4   0  15          4.90          4.59         4.09 o
   5   0  15          8.48          2.26         1.69 o
   6   0  15          0.71         -0.07         1.05 o
   7   0  15          0.00          0.66         2.95 o
   8   0  15          0.50          0.39         1.65 o
   9   0  15          0.18          1.04         0.55 o
   0   1  15          1.83          2.36         0.62 o
   1   1  15          0.03          2.05         0.50 o
   2   1  15          0.01          1.32         0.50 o
   3   1  15          0.00          0.96         0.74 o
   4   1  15          0.01          1.01         0.99 o
   5   1  15          0.01          0.27         1.06 o
   6   1  15          0.18          0.63         0.71 o
   7   1  15          0.46          2.31         0.82 o
   8   1  15          1.04          1.72         1.31 o
   9   1  15          0.39          0.73         0.70 o
   1   2  15          0.00          1.01         0.43 o
   2   2  15          0.44          1.04         0.42 o
   3   2  15          0.23          0.88         1.13 o
   4   2  15          4.14          3.21         1.78 o
   5   2  15          1.20          2.35         1.11 o
   6   2  15          0.15          1.07         1.13 o
   7   2  15          0.10          0.23         0.66 o
   8   2  15          0.76          0.85         1.31 o
   9   2  15          0.02          0.47         0.72 o
   0   3  15          0.39          1.42         0.53 o
   1   3  15          0.30          0.95         0.61 o
   2   3  15          0.14          1.19         0.64 o
   3   3  15          0.82          1.42         0.60 o
   4   3  15          0.15          0.92         1.19 o
   5   3  15          0.01          0.82         0.62 o
   6   3  15          0.01          0.41         0.96 o
   7   3  15          1.67          1.86         1.64 o
   8   3  15          2.36          2.22         0.67 o
   1   4  15          0.06          0.49         0.31 o
   2   4  15          0.10          0.38         0.50 o
   3   4  15          0.06          0.57         0.55 o
   4   4  15          0.04          0.64         0.52 o
   5   4  15          0.01          0.79         0.83 o
   6   4  15          0.25          1.05         0.98 o
   7   4  15          0.06          0.46         0.56 o
   8   4  15          0.63          0.93         0.47 o
   0   5  15          4.98          2.55         0.95 o
   1   5  15          0.39          0.83         0.78 o
   2   5  15          1.12          1.88         0.71 o
   3   5  15          0.75          1.65         0.41 o
   4   5  15          0.00          1.41         0.65 o
   5   5  15          0.11          0.80         0.68 o
   6   5  15          0.53          1.25         1.06 o
   7   5  15          8.47          5.34         1.49 o
   1   6  15          0.00          0.48         0.36 o
   2   6  15          0.01          0.07         0.65 o
   3   6  15          0.11          0.56         0.44 o
   4   6  15          0.56          0.99         0.50 o
   5   6  15          0.50          1.05         0.76 o
   6   6  15          0.08         -0.11         0.35 o
   7   6  15          0.30          0.55         0.43 o
   0   7  15          0.51          1.77         0.87 o
   1   7  15          1.43          1.46         0.56 o
   2   7  15          1.41          1.18         0.65 o
   3   7  15          1.16          0.63         0.44 o
   4   7  15          0.01          0.17         0.73 o
   5   7  15          0.16          1.17         0.44 o
   6   7  15          0.20          0.65         0.37 o
   1   8  15          0.55          1.45         0.42 o
   2   8  15          0.31          0.17         0.38 o
   3   8  15          1.74          1.27         0.49 o
   4   8  15          5.41          3.16         1.06 o
   0   9  15          0.45          0.48         0.74 o
   1   9  15          0.35          0.80         0.39 o
   0   0  16          0.93          7.61         2.66 o
   1   0  16          2.77          1.61         0.59 o
   2   0  16          0.40          1.19         0.91 o
   3   0  16          1.15          1.08         0.59 o
   1   1  16          0.04          1.03         0.39 o
   2   1  16          0.01          0.55         0.34 o
   3   1  16          0.04          1.08         0.51 o
   0   2  16          1.02          1.41         0.58 o
   1   2  16          0.25          1.14         0.42 o
   2   2  16          0.42          1.02         0.43 o
   3   2  16          0.65          0.77         0.42 o
   1   3  16          0.00          0.36         0.31 o
   2   3  16          0.08          0.79         0.45 o
                                                
