# Supplementary material for: InsteaDMatic: towards cross-platform automated continuous rotation electron diffraction
Source: J Appl Crystallogr. 2020 Aug 20;53(Pt 5):1217–24. doi: 10.1107/S1600576720009590 (PMC7534539; doi:10.1107/S1600576720009590)
Supplement: Supplementary file 3 [file j-53-01217-zsm5_cluster_1_npsup3.hkl]

#
# h,k,l, Fc-squared, Fo-squared, sigma(Fo-squared), status flag
#
data_zsm5_cluster_1_np
_shelx_title ' zsm-5_cluster_1_NP'
_shelx_refln_list_code          4
_shelx_F_calc_maximum      252.48
_exptl_crystal_F_000       939.17
_reflns_d_resolution_high  0.8010

loop_
 _space_group_symop_operation_xyz
 'x, y, z'
 '-x+1/2, -y, z+1/2'
 'x+1/2, -y+1/2, -z+1/2'
 '-x, y+1/2, -z'
 '-x, -y, -z'
 'x-1/2, y, -z-1/2'
 '-x-1/2, y-1/2, z-1/2'
 'x, -y-1/2, z'

_cell_length_a    20.0220
_cell_length_b    19.8990
_cell_length_c    13.3830
_cell_angle_alpha  90.000
_cell_angle_beta   90.000
_cell_angle_gamma  90.000

_shelx_F_squared_multiplier     1.000

loop_
 _refln_index_h
 _refln_index_k
 _refln_index_l
 _refln_F_squared_calc
 _refln_F_squared_meas
 _refln_F_squared_sigma
 _refln_observed_status
   2   0   0      24068.25      18050.54      2560.09 o
   4   0   0       7068.64       3782.58       670.04 o
   6   0   0       7994.72       5670.18       818.83 o
   8   0   0       9414.86      12688.18      1839.56 o
  10   0   0      18084.87       8200.46      1179.42 o
  12   0   0         14.66        163.73        23.84 o
  14   0   0         61.22         76.36        11.95 o
  16   0   0       2196.54       2295.89       329.33 o
  18   0   0        263.06         71.35        10.77 o
  20   0   0         82.10        100.00        19.48 o
  22   0   0          3.55          2.93         1.90 o
  24   0   0          0.62          3.61         1.17 o
   2   1   0        523.66        619.44        61.07 o
   4   1   0        587.14        440.76        43.02 o
   6   1   0        468.07        492.17        50.19 o
   8   1   0          4.60         36.33        12.39 o
  10   1   0         62.90         72.92         7.86 o
  12   1   0         32.67         51.31         9.51 o
  14   1   0         66.89         89.31        20.07 o
  16   1   0          3.42         18.58         5.03 o
  18   1   0          1.48          3.11         1.26 o
  20   1   0          3.74         12.88         4.58 o
  22   1   0          0.09          5.37         1.84 o
  24   1   0          3.83          3.74         1.22 o
   0   2   0      26377.66      24617.15      3236.68 o
   2   2   0        266.28        641.58        83.22 o
   4   2   0        147.03        167.02        16.53 o
   6   2   0         52.66         89.88         9.02 o
   8   2   0       1172.39       1010.63        98.07 o
  10   2   0        616.28        509.60        48.43 o
  12   2   0         17.21         45.74         6.55 o
  14   2   0         40.01         30.02         4.89 o
  16   2   0        105.81        109.80        16.77 o
  18   2   0         34.08         28.94        10.22 o
  20   2   0          0.15         10.71         3.22 o
  22   2   0          1.73          3.14         1.05 o
  24   2   0          0.74          2.08         1.53 o
   2   3   0       1055.96       1261.43       113.87 o
   4   3   0       3497.94       5310.65       439.64 o
   6   3   0       1731.07       2290.58       225.56 o
   8   3   0        307.37        326.96        32.29 o
  10   3   0        143.14        111.64        11.12 o
  12   3   0       1475.63       1138.30       110.99 o
  14   3   0        318.33        239.22        22.64 o
  16   3   0        137.86        143.70        16.44 o
  18   3   0          0.64         20.11         8.34 o
  20   3   0          2.99          7.46         2.67 o
  22   3   0         22.61         11.82         3.33 o
  24   3   0          2.96          5.72         2.09 o
   0   4   0      11135.37       8788.61      1273.30 o
   2   4   0        374.94        442.89        34.90 o
   4   4   0         49.54         47.66        27.71 o
   6   4   0         14.67         19.14         2.98 o
   8   4   0         10.77         29.36         4.87 o
  10   4   0        244.52        143.64        29.29 o
  12   4   0          4.81          8.74         1.79 o
  14   4   0          8.06          6.23         1.63 o
  16   4   0         99.91         63.53         6.42 o
  18   4   0          8.83         16.37         2.55 o
  20   4   0          0.29          2.11         1.08 o
  22   4   0          0.02          2.68         0.95 o
  24   4   0          0.57          2.45         0.85 o
   2   5   0       1599.80       2729.99       216.48 o
   4   5   0        520.81        785.74        65.69 o
   6   5   0       1477.20       1948.78       158.52 o
   8   5   0          2.23         12.36         3.50 o
  10   5   0          4.35         21.10         2.76 o
  12   5   0         56.98         64.71         7.52 o
  14   5   0        246.36        177.93        19.27 o
  16   5   0         79.62         46.61        21.67 o
  18   5   0          5.04          9.07         1.92 o
  20   5   0         14.41         12.80         1.78 o
  22   5   0          1.85          9.50         4.06 o
  24   5   0         25.72         10.63         2.63 o
   0   6   0       8861.09       9014.72      1286.09 o
   2   6   0         81.53        139.38        12.92 o
   4   6   0         58.97         69.47         6.86 o
   6   6   0        117.23         83.14        13.77 o
   8   6   0        191.47        230.13        24.53 o
  10   6   0        247.23        219.38        21.04 o
  12   6   0         33.06         17.89         2.33 o
  14   6   0          3.44          4.55         1.46 o
  16   6   0         83.80         56.99         6.68 o
  18   6   0         16.56         16.39         2.32 o
  20   6   0          2.42          9.46         1.44 o
  22   6   0          0.00          1.85         0.88 o
  24   6   0          2.23          3.13         1.01 o
   2   7   0         55.77         71.38         6.29 o
   4   7   0       1614.76       2385.59       207.55 o
   6   7   0         20.16         19.26         2.49 o
   8   7   0         60.55         63.88         7.25 o
  10   7   0         16.48         16.47         2.46 o
  12   7   0        516.42        365.29        51.75 o
  14   7   0        120.43        125.22        12.34 o
  16   7   0          0.02          4.56         2.49 o
  18   7   0          4.67          8.53         1.63 o
  20   7   0          6.56          9.34         2.30 o
  22   7   0          7.64          7.78         1.68 o
   0   8   0       5604.49      10866.06      1338.23 o
   2   8   0        639.10        615.96        47.90 o
   4   8   0         95.90         69.77         5.94 o
   6   8   0         84.87         95.24         8.41 o
   8   8   0       1167.85       1090.69        89.09 o
  10   8   0         10.85         16.35         8.99 o
  12   8   0        107.04         68.18        13.07 o
  14   8   0          6.38         10.25         2.42 o
  16   8   0         35.08         25.77         2.87 o
  18   8   0         16.33         14.18         9.03 o
  20   8   0         57.09         36.35         3.78 o
  22   8   0          3.19          4.45         0.93 o
   2   9   0          8.91          9.94         1.97 o
   4   9   0         30.77         31.55         3.67 o
   6   9   0         16.77         14.81         2.30 o
   8   9   0         15.11         17.09         1.84 o
  10   9   0          0.41          6.87         3.23 o
  12   9   0          2.43          3.44         1.12 o
  14   9   0          1.49          6.38         2.19 o
  16   9   0          0.66          2.27         0.91 o
  18   9   0          0.04          1.50         0.83 o
  20   9   0          0.96          2.00         0.79 o
  22   9   0          0.52          2.74         0.83 o
   0  10   0      23783.36      21473.62      3647.91 o
   2  10   0        496.54        411.97        31.16 o
   4  10   0         86.44         66.59         6.43 o
   6  10   0        136.86        154.89        15.19 o
   8  10   0         30.09         49.72        10.42 o
  10  10   0       1059.24        907.96       105.17 o
  12  10   0          7.04          6.31         1.42 o
  14  10   0          6.33         14.28         3.81 o
  16  10   0        250.39        235.76        23.33 o
  18  10   0          5.60         13.20         3.41 o
  20  10   0          5.73          7.47         1.13 o
  22  10   0          0.39          1.62         0.94 o
   2  11   0          3.43          9.60         2.19 o
   4  11   0         51.50         45.36         4.24 o
   6  11   0          5.39         21.90         3.18 o
   8  11   0         20.02         16.34         1.87 o
  10  11   0          4.66         17.92         4.16 o
  12  11   0          5.88         11.27         1.96 o
  14  11   0          1.64          2.56         0.98 o
  16  11   0          1.44          3.62         1.39 o
  18  11   0          1.70          3.23         1.04 o
  20  11   0          3.21          1.75         0.69 o
  22  11   0          0.79          3.45         0.86 o
   0  12   0         14.74        437.20        65.18 o
   2  12   0        122.21         83.18         7.74 o
   4  12   0         42.66         23.92         4.55 o
   6  12   0         19.24         26.30         3.07 o
   8  12   0        401.27        322.04        32.43 o
  10  12   0          0.86          3.02         0.96 o
  12  12   0         75.81         78.04         7.37 o
  14  12   0         11.98         13.76         1.76 o
  16  12   0         10.59         15.31         1.83 o
  18  12   0         10.52         12.52         1.89 o
  20  12   0          3.00          4.09         0.93 o
   2  13   0        135.31         96.36        22.28 o
   4  13   0       1529.75       1792.96       150.30 o
   6  13   0        363.31        335.93        26.88 o
   8  13   0        181.95        191.78        17.33 o
  10  13   0         85.32        113.74         9.98 o
  12  13   0       1175.63       1095.35        90.06 o
  14  13   0        306.88        289.83        28.34 o
  16  13   0         97.71        107.77        10.64 o
  18  13   0          0.06          2.26         0.69 o
  20  13   0          8.73          4.08         0.77 o
   0  14   0         38.02        110.36        16.41 o
   2  14   0          3.73         14.11         3.22 o
   4  14   0          3.24          3.17         0.88 o
   6  14   0         15.21         17.51         1.97 o
   8  14   0          9.50         20.62         2.43 o
  10  14   0         28.99         13.15         1.85 o
  12  14   0          4.14          3.98         1.18 o
  14  14   0          5.82          5.82         1.01 o
  16  14   0          0.00          1.72         0.85 o
  18  14   0          0.26          1.36         0.56 o
  20  14   0          6.32          5.29         1.11 o
   2  15   0         19.82         13.42         3.33 o
   4  15   0        200.75        220.43        18.83 o
   6  15   0         26.36         35.83         3.54 o
   8  15   0          5.87          5.08         1.36 o
  10  15   0         28.14         28.14         3.83 o
  12  15   0          2.10          6.70         1.12 o
  14  15   0          2.69          6.80         1.24 o
  16  15   0          7.09         11.12         1.69 o
  18  15   0          7.32          4.79         1.82 o
   0  16   0       1436.78       2225.82       330.59 o
   2  16   0         52.93         56.00         6.86 o
   4  16   0         59.77         58.81         5.74 o
   6  16   0         69.00         50.10         6.52 o
   8  16   0        103.22         84.93         7.57 o
  10  16   0        112.11         87.46        13.95 o
  12  16   0          0.12          3.44         0.85 o
  14  16   0          0.48          1.65         0.90 o
  16  16   0          0.35          5.33         1.05 o
  18  16   0          0.74          4.47         3.60 o
   2  17   0         22.54         23.64         2.80 o
   4  17   0          2.13          3.16         0.90 o
   6  17   0         14.35         17.82         2.50 o
   8  17   0          0.00          3.92         0.93 o
  10  17   0          0.82          1.39         1.10 o
  12  17   0         35.49         29.10         4.89 o
  14  17   0          5.60          4.13         1.48 o
  16  17   0          0.04          1.37         0.47 o
   0  18   0        274.52         80.18        12.04 o
   2  18   0         15.49         31.63        15.10 o
   4  18   0         14.16         18.63         1.90 o
   6  18   0          6.19         10.60         2.74 o
   8  18   0         18.60         22.86         3.02 o
  10  18   0         13.21         13.15         2.21 o
  12  18   0          0.55          1.87         1.16 o
  14  18   0          0.04          1.49         0.83 o
  16  18   0          0.86          2.69         1.37 o
   2  19   0          0.82          2.04         0.78 o
   4  19   0          0.18          2.42         0.76 o
   6  19   0          1.54          5.52         1.43 o
   8  19   0          0.14          1.89         0.61 o
  10  19   0          0.34          0.80         0.56 o
  12  19   0          0.02          0.39         0.86 o
  14  19   0          0.10          0.44         0.45 o
   0  20   0         12.65        112.28        16.82 o
   2  20   0          3.36          9.70         2.86 o
   4  20   0          2.75          3.91         0.74 o
   6  20   0          6.19          9.00         1.34 o
   8  20   0         21.08         19.22         1.93 o
  10  20   0          0.36          1.81         0.48 o
  12  20   0          1.05          0.73         0.73 o
  14  20   0          1.35          0.60         3.11 o
   2  21   0          2.39          7.32         1.90 o
   4  21   0          0.29          5.59         2.04 o
   6  21   0         10.70         14.04         1.81 o
   8  21   0          8.73          8.61         1.25 o
  10  21   0          0.09          0.87         0.46 o
  12  21   0          5.33          4.77         1.59 o
   0  22   0          0.19          3.18         0.94 o
   2  22   0          1.60          2.47         0.64 o
   4  22   0          0.00          1.09         0.51 o
   6  22   0          0.07          0.89         0.48 o
   8  22   0          3.52          4.14         0.66 o
   2  23   0          0.50          2.47         0.60 o
   4  23   0         15.16         15.59         2.26 o
   6  23   0          1.77          3.34         0.69 o
   1   0   1      20752.21      17674.30      4594.29 o
   2   0   1        108.04        111.88        19.02 o
   3   0   1       9634.86       6835.14      2066.92 o
   4   0   1         17.96         43.33        10.79 o
   5   0   1      63746.27      71163.64      7841.08 o
   6   0   1        716.41        944.62       105.21 o
   7   0   1        679.69        541.62        59.52 o
   8   0   1         47.98         32.56         4.95 o
   9   0   1        160.36         51.98        18.38 o
  10   0   1         44.37         33.08         8.59 o
  11   0   1        183.94        169.71        17.31 o
  12   0   1        126.53         87.04         9.27 o
  13   0   1        334.03        261.72        26.90 o
  14   0   1          9.53         12.51         3.27 o
  15   0   1         74.46         94.48        13.07 o
  16   0   1        329.76        222.52        59.85 o
  17   0   1         24.45         14.61         2.10 o
  18   0   1         21.21          9.62         1.81 o
  19   0   1          0.95          2.53         1.35 o
  20   0   1          6.81          3.75         1.55 o
  21   0   1         52.74         30.55         7.79 o
  22   0   1          3.96          4.04         1.19 o
  23   0   1          0.43          1.70         0.76 o
  24   0   1          1.62          2.23         0.80 o
   0   1   1      15568.79      16148.16      1983.85 o
   1   1   1       3235.60       3614.18       263.25 o
   2   1   1          0.51        105.93        10.11 o
   3   1   1         26.69         64.07         5.04 o
   4   1   1         97.02        106.05         7.33 o
   5   1   1         66.44         44.76         3.53 o
   6   1   1         77.47         59.97         4.56 o
   7   1   1        113.47        118.86         8.92 o
   8   1   1        587.52        573.33        43.18 o
   9   1   1         22.41         10.43         1.63 o
  10   1   1        165.52        138.86        10.62 o
  11   1   1         48.30         40.65         3.47 o
  12   1   1         42.83         49.64         4.11 o
  13   1   1         15.24         10.91         1.65 o
  14   1   1          1.97          7.89         2.34 o
  15   1   1          5.08          4.73         1.02 o
  16   1   1        107.68         89.10         6.63 o
  17   1   1          0.64          2.46         0.83 o
  18   1   1         15.78         14.79         1.75 o
  19   1   1          4.86          4.59         0.86 o
  20   1   1          1.72          0.77         0.66 o
  21   1   1          0.61          0.93         0.60 o
  22   1   1          0.96          0.24         0.57 o
  23   1   1          0.17          0.19         0.54 o
  24   1   1          0.15          0.28         0.47 o
   1   2   1        327.88        824.98        58.86 o
   2   2   1         20.04         28.44         5.84 o
   3   2   1        583.45        814.07        56.90 o
   4   2   1       4061.16       3613.64       837.68 o
   5   2   1       1017.66       1181.70        82.06 o
   6   2   1        155.73        169.36        12.11 o
   7   2   1         30.26         39.96         3.01 o
   8   2   1         58.97         63.01         4.41 o
   9   2   1         15.92         11.86         1.91 o
  10   2   1         49.59         56.70         4.11 o
  11   2   1         10.31         14.95         5.76 o
  12   2   1        186.25        188.41        13.59 o
  13   2   1        131.09        130.33        10.06 o
  14   2   1         56.36         57.40        23.80 o
  15   2   1          1.33          6.17         4.29 o
  16   2   1          3.10          4.95         2.25 o
  17   2   1          3.14          5.21         1.28 o
  18   2   1          6.43          5.49         0.95 o
  19   2   1          0.39          1.44         0.97 o
  20   2   1          5.61          4.51         1.83 o
  21   2   1          1.18          2.88         1.13 o
  22   2   1          3.02          3.75         0.85 o
  23   2   1          0.21          0.82         0.56 o
  24   2   1          1.08          1.39         0.56 o
   0   3   1       5640.30        549.70      1104.50 o
   1   3   1       3173.87       3723.41       254.79 o
   2   3   1         11.28         13.41         2.02 o
   3   3   1        463.62        473.49        31.08 o
   4   3   1        216.36        159.13        11.45 o
   5   3   1         96.54         68.98         4.63 o
   6   3   1          5.22         12.77         1.40 o
   7   3   1       1147.18       1149.42        77.19 o
   8   3   1         23.57         41.87         3.11 o
   9   3   1        199.60        204.69        13.72 o
  10   3   1        109.03         91.60         6.30 o
  11   3   1        960.96        887.18        59.47 o
  12   3   1        124.80        112.62         7.68 o
  13   3   1        135.19         94.74         6.61 o
  14   3   1         16.65         10.03         1.30 o
  15   3   1          0.72          2.61         0.82 o
  16   3   1        103.17         69.05         4.94 o
  17   3   1         65.63         49.91         3.70 o
  18   3   1         19.87         14.03         1.82 o
  19   3   1          6.41          8.81         1.09 o
  20   3   1          0.65          2.22         0.76 o
  21   3   1          0.99          1.53         0.69 o
  22   3   1          1.64          1.30         0.59 o
  23   3   1          1.03          0.22         0.56 o
  24   3   1          0.07          0.71         0.50 o
   1   4   1        235.65        242.15        15.48 o
   2   4   1          4.51         13.42         1.58 o
   3   4   1         57.06         57.79         5.13 o
   4   4   1          5.71         25.50        10.32 o
   5   4   1        434.47        478.20        29.93 o
   6   4   1          8.73          4.26         1.06 o
   7   4   1          0.74          6.65         1.25 o
   8   4   1          3.01          6.21         1.05 o
   9   4   1         10.59          9.17         1.44 o
  10   4   1          0.01          5.73         3.05 o
  11   4   1          0.00          6.87         1.31 o
  12   4   1          4.01          4.79         1.28 o
  13   4   1          5.45          7.22         1.09 o
  14   4   1          1.98          3.11         1.07 o
  15   4   1          5.07          7.46         1.51 o
  16   4   1         24.25         17.50         3.08 o
  17   4   1          2.86          2.78         0.84 o
  18   4   1          0.01          0.45         0.70 o
  19   4   1          0.52          0.27         0.71 o
  20   4   1          0.17          1.02         0.64 o
  21   4   1          1.24          1.70         0.70 o
  22   4   1          1.29          0.79         0.57 o
  23   4   1          0.00          0.50         0.54 o
  24   4   1          0.17          0.28         0.49 o
   0   5   1      52565.00      74563.41      5856.56 o
   1   5   1      10906.70      17027.29      1036.10 o
   2   5   1          2.47         10.56         2.86 o
   3   5   1        378.78        332.30        21.94 o
   4   5   1        362.42        439.94        28.90 o
   5   5   1          0.28         14.87         3.86 o
   6   5   1        237.85        218.41        14.60 o
   7   5   1         64.53        121.17        10.36 o
   8   5   1         64.98        113.64         8.95 o
   9   5   1        146.05        110.91         9.48 o
  10   5   1        825.26        747.69        51.75 o
  11   5   1        619.11        517.90        36.21 o
  12   5   1        176.68        180.13        12.67 o
  13   5   1        264.29        185.52        14.87 o
  14   5   1          4.51          6.07         4.28 o
  15   5   1         18.27         14.67         1.56 o
  16   5   1        755.53        718.23        48.01 o
  17   5   1         10.97         19.04         2.20 o
  18   5   1         30.21         27.68         2.90 o
  19   5   1          3.21          4.66         1.10 o
  20   5   1          5.41          4.82         1.07 o
  21   5   1          0.09          2.94         0.69 o
  22   5   1          2.31          1.28         0.57 o
  23   5   1          0.83          0.73         0.52 o
  24   5   1          0.64          0.59         0.51 o
   1   6   1        187.87        165.60        10.46 o
   2   6   1          2.69         12.65         1.38 o
   3   6   1        122.27        110.09         7.62 o
   4   6   1          4.18         10.23         2.44 o
   5   6   1        417.62        530.66        34.94 o
   6   6   1         15.87         20.72         8.27 o
   7   6   1         30.02         16.55         1.45 o
   8   6   1          4.40          5.81         1.50 o
   9   6   1          2.06          4.16         1.01 o
  10   6   1          5.63          5.97         1.51 o
  11   6   1         14.36          9.53         1.50 o
  12   6   1         24.93         23.99         2.04 o
  13   6   1         16.80         21.49         1.83 o
  14   6   1          0.83          3.29         0.89 o
  15   6   1          1.99          4.17         0.96 o
  16   6   1          5.80          7.94         1.72 o
  17   6   1          7.92          6.43         0.93 o
  18   6   1          3.13          2.59         0.73 o
  19   6   1          1.99          1.75         0.64 o
  20   6   1          1.28          1.18         0.65 o
  21   6   1          3.95          4.40         0.74 o
  22   6   1          0.08          1.56         0.56 o
  23   6   1          0.18          0.78         0.53 o
  24   6   1          0.29          0.52         1.06 o
   0   7   1       1320.27       1252.10        99.62 o
   1   7   1         25.27         46.46         3.78 o
   2   7   1          0.02          7.52         7.00 o
   3   7   1         17.92         49.15         5.51 o
   4   7   1         42.10         26.59         3.88 o
   5   7   1         12.29         18.06         1.80 o
   6   7   1          1.03          6.52         1.29 o
   7   7   1        168.91        190.11        12.06 o
   8   7   1        127.38         78.84         5.44 o
   9   7   1        132.73        127.16         9.95 o
  10   7   1         10.41         18.61         2.69 o
  11   7   1         16.98         19.13         2.43 o
  12   7   1          0.02          4.27         1.17 o
  13   7   1          0.95          2.37         0.75 o
  14   7   1          9.63         13.07         1.20 o
  15   7   1          1.73          1.62         1.30 o
  16   7   1         53.89         58.13         4.17 o
  17   7   1          9.14          9.62         1.65 o
  18   7   1          0.12          3.34         0.84 o
  19   7   1          3.93          4.06         0.75 o
  20   7   1          0.05          1.40         0.62 o
  21   7   1          1.80          1.56         0.62 o
  22   7   1          2.04          1.55         0.54 o
  23   7   1          0.64          0.17         0.51 o
   1   8   1        156.39        159.86        10.34 o
   2   8   1          8.83         12.99         2.51 o
   3   8   1        194.50        144.30         9.18 o
   4   8   1        495.71        924.41        59.31 o
   5   8   1         84.18        101.44         8.78 o
   6   8   1         19.33         18.75         1.97 o
   7   8   1        404.88        407.16        27.19 o
   8   8   1         36.23         28.60         5.06 o
   9   8   1          0.90          3.37         0.88 o
  10   8   1         33.75         24.08         1.88 o
  11   8   1         16.48         18.16         1.63 o
  12   8   1        323.27        312.54        22.72 o
  13   8   1        220.38        191.50        12.18 o
  14   8   1          6.17         11.31         3.52 o
  15   8   1        132.78        133.20         9.31 o
  16   8   1         91.06         72.48         5.16 o
  17   8   1          0.21          2.43         0.98 o
  18   8   1          9.58          9.76         1.00 o
  19   8   1          3.01          3.12         0.86 o
  20   8   1          8.81          8.69         1.26 o
  21   8   1          2.00          2.09         0.60 o
  22   8   1         19.21         17.63         2.04 o
  23   8   1          0.88          1.76         0.55 o
   0   9   1        261.98        109.24        11.57 o
   1   9   1        287.13        159.79        10.23 o
   2   9   1          0.90          8.25         1.68 o
   3   9   1         11.28          9.02         1.26 o
   4   9   1          0.11          4.52         1.35 o
   5   9   1          1.25          5.25         1.22 o
   6   9   1          2.86          4.26         1.19 o
   7   9   1         14.31         13.99         1.66 o
   8   9   1         94.56         69.49         5.11 o
   9   9   1         55.02         60.01         4.13 o
  10   9   1          2.97          5.57         0.88 o
  11   9   1         20.11         17.63         1.50 o
  12   9   1          1.30          2.51         0.76 o
  13   9   1          5.89          5.37         0.88 o
  14   9   1          4.95          2.83         1.05 o
  15   9   1          0.93          1.43         0.62 o
  16   9   1          3.30          6.49         1.26 o
  17   9   1          3.70          5.07         0.75 o
  18   9   1          2.90          3.16         0.74 o
  19   9   1          0.94          0.30         0.60 o
  20   9   1          0.67          1.27         0.55 o
  21   9   1          0.01          0.85         0.50 o
  22   9   1          0.17          0.24         0.51 o
  23   9   1          0.07         -0.31         1.05 o
   1  10   1        418.84        382.17        24.88 o
   2  10   1          2.66          3.67         0.85 o
   3  10   1        180.00        154.54        12.05 o
   4  10   1         21.50         25.31         2.68 o
   5  10   1       1019.02       1200.74        76.45 o
   6  10   1          3.47          5.71         1.86 o
   7  10   1         23.14         19.42         3.45 o
   8  10   1         56.27         34.01         5.75 o
   9  10   1          6.64          7.95         0.97 o
  10  10   1          0.67          5.20         1.09 o
  11  10   1         15.87         22.88         2.28 o
  12  10   1          5.31          8.18         1.16 o
  13  10   1          7.03         10.84         1.56 o
  14  10   1          6.80          9.56         1.83 o
  15  10   1         20.53         24.11         2.15 o
  16  10   1         62.56         40.22         5.22 o
  17  10   1          1.39          2.14         0.58 o
  18  10   1          0.09          1.76         0.59 o
  19  10   1          0.10          0.55         0.67 o
  20  10   1          0.06          2.21         0.53 o
  21  10   1          1.69          2.70         0.62 o
  22  10   1          0.95          1.71         0.49 o
   0  11   1        446.73        385.95        33.68 o
   1  11   1         16.30         18.13         3.33 o
   2  11   1          8.42          9.99         1.73 o
   3  11   1          4.09          5.13         0.99 o
   4  11   1          3.96          2.68         0.83 o
   5  11   1          1.38          6.69         1.30 o
   6  11   1         12.49         18.59         1.88 o
   7  11   1         13.21         12.13         1.46 o
   8  11   1         13.73         20.58         2.08 o
   9  11   1         23.49         23.70         2.97 o
  10  11   1          7.37         14.44         1.99 o
  11  11   1          0.92          5.10         1.86 o
  12  11   1          4.01          5.73         0.94 o
  13  11   1          5.31          5.38         0.81 o
  14  11   1          6.97          6.85         1.07 o
  15  11   1          1.74          1.26         0.67 o
  16  11   1          9.77         11.34         1.10 o
  17  11   1          2.37          1.87         0.61 o
  18  11   1          1.46          3.12         0.62 o
  19  11   1          0.93          1.92         0.53 o
  20  11   1          0.80          1.04         0.50 o
  21  11   1          0.05          0.28         0.52 o
  22  11   1          0.22          0.46         0.53 o
   1  12   1         18.96         18.61         1.82 o
   2  12   1          4.60          7.41         1.44 o
   3  12   1         71.22         67.85         5.60 o
   4  12   1       1029.60       1031.86        60.73 o
   5  12   1         54.81         42.08         2.97 o
   6  12   1         64.39         61.76         4.29 o
   7  12   1         98.69         80.57         5.47 o
   8  12   1          7.27         10.48         1.40 o
   9  12   1          1.27          3.92         1.06 o
  10  12   1         23.57         26.46         2.45 o
  11  12   1         18.11         19.93         1.73 o
  12  12   1        170.49        178.22        12.26 o
  13  12   1        103.64         86.30         6.52 o
  14  12   1         12.43         13.64         1.26 o
  15  12   1          4.28          4.03         0.67 o
  16  12   1          5.87          6.75         0.88 o
  17  12   1          0.35          0.67         0.50 o
  18  12   1          4.42          3.97         0.64 o
  19  12   1          0.17          0.25         0.44 o
  20  12   1          5.82          4.13         0.64 o
  21  12   1          0.14          0.42         0.46 o
   0  13   1        117.71        115.93        10.29 o
   1  13   1        245.68        265.42        17.53 o
   2  13   1          3.51          6.52         1.48 o
   3  13   1         97.03         89.36         5.66 o
   4  13   1         43.41         40.64         2.74 o
   5  13   1         21.11         23.93         1.84 o
   6  13   1          3.17          7.26         1.18 o
   7  13   1        422.13        465.98        28.94 o
   8  13   1         13.72         25.72         4.53 o
   9  13   1        193.75        208.80        14.58 o
  10  13   1         13.68         16.30         1.77 o
  11  13   1        333.34        392.79        23.30 o
  12  13   1         39.40         47.64         5.19 o
  13  13   1         41.01         32.60         2.40 o
  14  13   1         19.29         19.12         1.48 o
  15  13   1          0.02          2.14         0.60 o
  16  13   1          7.98          8.64         0.96 o
  17  13   1         72.97         74.80         5.26 o
  18  13   1          5.31          7.43         0.94 o
  19  13   1         12.11         13.06         1.17 o
  20  13   1          0.29          1.35         0.46 o
   1  14   1          0.63          2.49         0.69 o
   2  14   1          0.00          3.37         1.37 o
   3  14   1          1.27          3.60         0.85 o
   4  14   1          3.02          3.88         0.91 o
   5  14   1          5.16          5.42         1.21 o
   6  14   1          1.55          4.82         0.83 o
   7  14   1          0.39          4.78         1.03 o
   8  14   1          1.16          2.87         1.06 o
   9  14   1         14.18         10.97         1.39 o
  10  14   1          0.18          2.67         1.01 o
  11  14   1          1.16          2.46         0.78 o
  12  14   1          0.43          2.61         0.71 o
  13  14   1          4.31          4.36         0.62 o
  14  14   1          1.24          1.56         0.51 o
  15  14   1          4.48          4.28         0.68 o
  16  14   1          0.23          0.46         0.46 o
  17  14   1          0.19          0.74         0.49 o
  18  14   1          0.15          0.34         0.44 o
  19  14   1          0.01          0.49         0.43 o
  20  14   1          0.06          0.35         0.41 o
   0  15   1         11.37         11.40         1.80 o
   1  15   1          5.34          8.54         0.98 o
   2  15   1         14.98         14.94         1.39 o
   3  15   1         39.70         30.54         2.52 o
   4  15   1          0.23          2.26         0.83 o
   5  15   1          9.94          8.38         1.36 o
   6  15   1          2.19          4.47         0.65 o
   7  15   1         34.52         25.60         2.28 o
   8  15   1        313.41        322.81        20.11 o
   9  15   1          1.66          5.67         1.19 o
  10  15   1          0.55          3.96         0.99 o
  11  15   1          1.73          3.44         0.97 o
  12  15   1          0.00          2.28         0.69 o
  13  15   1          0.04          1.17         0.50 o
  14  15   1          4.28          5.45         0.73 o
  15  15   1          1.67          1.97         0.52 o
  16  15   1          1.19          2.84         0.54 o
  17  15   1          0.26          1.48         0.46 o
  18  15   1          9.83          8.63         0.83 o
  19  15   1          4.69          3.20         0.53 o
   1  16   1         67.96         44.36         4.10 o
   2  16   1          0.78          3.46         0.64 o
   3  16   1         66.97         55.89         3.79 o
   4  16   1        173.55        176.79        10.33 o
   5  16   1        643.55        590.53        33.35 o
   6  16   1         43.77         57.09         3.82 o
   7  16   1         23.75         32.70         2.44 o
   8  16   1          8.34          9.07         0.98 o
   9  16   1          1.87          3.65         0.78 o
  10  16   1          0.35          2.46         0.89 o
  11  16   1          0.86          2.80         0.87 o
  12  16   1         10.26         15.81         2.03 o
  13  16   1          4.57          5.74         0.98 o
  14  16   1         12.63         13.96         1.14 o
  15  16   1          1.23          2.36         0.56 o
  16  16   1          0.87          1.56         0.43 o
  17  16   1          0.42          0.50         0.43 o
  18  16   1          0.26          0.72         0.39 o
   0  17   1          0.70          3.13         1.39 o
   1  17   1         35.09         32.12         2.91 o
   2  17   1          1.86          3.84         1.14 o
   3  17   1          0.25          3.20         0.60 o
   4  17   1          5.05          6.42         0.87 o
   5  17   1          0.72          1.69         0.50 o
   6  17   1          1.10          2.66         0.76 o
   7  17   1          8.47          8.27         1.12 o
   8  17   1          2.48          2.93         0.66 o
   9  17   1          0.11          1.98         0.77 o
  10  17   1          0.83          2.17         0.84 o
  11  17   1         10.81          6.35         1.46 o
  12  17   1          0.00          1.66         0.78 o
  13  17   1          0.87          0.43         0.56 o
  14  17   1          0.89          1.36         0.42 o
  15  17   1          0.00          0.53         0.38 o
  16  17   1          0.74          1.06         0.41 o
  17  17   1          0.13          1.42         0.43 o
   1  18   1          7.53         10.88         1.27 o
   2  18   1          0.04          3.26         0.99 o
   3  18   1          0.12          3.77         1.09 o
   4  18   1         73.50         62.05         4.95 o
   5  18   1         34.52         36.33         2.44 o
   6  18   1          0.18          2.40         0.61 o
   7  18   1          8.75          9.01         0.92 o
   8  18   1          0.65          2.24         0.55 o
   9  18   1          0.40          1.41         0.49 o
  10  18   1          6.43          5.36         0.89 o
  11  18   1          1.69          3.26         0.82 o
  12  18   1         44.92         50.63         4.26 o
  13  18   1          3.64          4.36         0.72 o
  14  18   1          3.20          4.07         0.52 o
  15  18   1          5.17          6.45         0.73 o
  16  18   1         10.19         11.68         0.95 o
   0  19   1          0.02          1.73         0.74 o
   1  19   1          2.64          3.49         0.57 o
   2  19   1          0.61          0.80         0.45 o
   3  19   1          1.34          0.70         0.46 o
   4  19   1          0.08          0.94         0.43 o
   5  19   1          1.28          1.15         0.43 o
   6  19   1          0.34          0.94         0.40 o
   7  19   1          1.17          1.40         0.41 o
   8  19   1          8.39          7.78         0.82 o
   9  19   1          1.39          2.28         0.48 o
  10  19   1          0.02          1.38         0.42 o
  11  19   1          1.50          1.38         0.46 o
  12  19   1          0.17          0.42         0.59 o
  13  19   1          0.12          0.14         0.59 o
  14  19   1          0.15          0.36         0.40 o
  15  19   1          0.01          0.39         0.30 o
   1  20   1          1.98          2.61         0.53 o
   2  20   1          0.13          1.79         0.57 o
   3  20   1          0.00          2.36         0.48 o
   4  20   1          6.52          4.91         0.56 o
   5  20   1         19.32         27.24         1.85 o
   6  20   1          0.86          2.24         0.52 o
   7  20   1          2.89          2.98         0.47 o
   8  20   1          0.51          0.85         0.35 o
   9  20   1          0.50          1.32         0.42 o
  10  20   1          1.40          1.77         0.39 o
  11  20   1          0.59          0.71         0.37 o
  12  20   1          3.28          2.95         0.66 o
  13  20   1          0.25          1.37         0.58 o
   0  21   1          9.99         13.81         1.63 o
   1  21   1          5.07          4.66         0.68 o
   2  21   1          0.12          1.40         0.40 o
   3  21   1          0.00          1.38         0.37 o
   4  21   1          0.16          0.79         0.38 o
   5  21   1          0.00          1.46         0.39 o
   6  21   1          0.37          0.77         0.35 o
   7  21   1          7.09          6.27         0.61 o
   8  21   1         13.82         12.91         1.07 o
   9  21   1          6.99          8.98         0.88 o
  10  21   1          1.47          3.36         0.88 o
  11  21   1          1.79          1.92         0.47 o
  12  21   1          0.85          0.91         0.40 o
   1  22   1          0.05          0.91         0.39 o
   2  22   1          0.01          0.75         0.37 o
   3  22   1          1.64          1.89         0.38 o
   4  22   1          0.48          1.71         0.43 o
   5  22   1          1.06          1.28         0.36 o
   6  22   1          0.68          0.84         0.33 o
   7  22   1          1.37          1.20         0.32 o
   8  22   1          0.34          0.53         0.29 o
   9  22   1          0.32          0.25         0.29 o
   0  23   1          0.29          1.44         0.56 o
   1  23   1          0.38          2.13         0.46 o
   2  23   1          0.07          0.70         0.37 o
   3  23   1          1.16          1.33         0.35 o
   4  23   1          0.22          0.41         0.32 o
   5  23   1          0.02          0.82         0.31 o
   6  23   1          0.13          0.61         0.30 o
   0   0   2       6345.64       7170.34      1218.83 o
   1   0   2       8257.33       9762.71      1430.24 o
   2   0   2       5380.95       6740.39      1753.14 o
   4   0   2         11.73         70.27        91.99 o
   5   0   2         58.71         77.18        61.35 o
   6   0   2         49.67         67.05       104.91 o
   7   0   2        193.62        247.63        27.42 o
   8   0   2        519.88       1498.69       167.16 o
   9   0   2        310.23        231.53        25.72 o
  10   0   2        218.00       2903.59       322.01 o
  11   0   2        309.52        301.75        44.54 o
  12   0   2       1590.20       1596.97       177.40 o
  13   0   2         30.87         17.30        18.28 o
  14   0   2          1.58          7.44         2.68 o
  15   0   2          6.99          8.90         1.65 o
  16   0   2        835.45        880.60        93.16 o
  17   0   2          0.43          6.35         4.55 o
  18   0   2         64.13         47.49         5.14 o
  19   0   2          5.21          5.39         1.21 o
  20   0   2          0.51          2.12         0.95 o
  21   0   2         20.21         11.61         3.58 o
  22   0   2          4.14          3.87         1.00 o
  23   0   2          0.01          2.33         1.09 o
  24   0   2          0.40          2.73         0.90 o
   1   1   2        331.24        817.26        71.74 o
   2   1   2        283.11        332.36        28.48 o
   3   1   2       1935.39       2568.81       298.17 o
   4   1   2         91.26        122.16        24.69 o
   5   1   2       1246.74       1409.91       128.80 o
   6   1   2        360.97        356.77        28.63 o
   7   1   2        223.39        191.61        15.43 o
   8   1   2         20.67         15.16         2.70 o
   9   1   2          2.00          3.23         1.29 o
  10   1   2          1.67          7.36         1.47 o
  11   1   2         32.67         23.62         3.10 o
  12   1   2        102.51         71.21         5.78 o
  13   1   2        409.12        364.43        28.04 o
  14   1   2         37.94         31.93         2.71 o
  15   1   2          2.45          3.08         0.99 o
  16   1   2         30.28         20.75         2.76 o
  17   1   2          0.91          1.20         0.68 o
  18   1   2          0.51          1.13         0.70 o
  19   1   2          0.03          0.59         0.64 o
  20   1   2          0.46          0.91         0.72 o
  21   1   2          5.40          4.78         1.02 o
  22   1   2          0.34          0.70         0.53 o
  23   1   2          0.77          1.33         0.52 o
  24   1   2          0.78          1.09         0.52 o
   0   2   2       3796.71       3318.24       408.46 o
   1   2   2        976.63        405.34        34.77 o
   2   2   2          5.25         46.67        43.49 o
   3   2   2        135.27         73.40         5.92 o
   4   2   2          2.45         12.30         3.15 o
   5   2   2        134.20        123.33        11.93 o
   6   2   2        106.20         70.69         5.48 o
   7   2   2         47.60         72.16         5.98 o
   8   2   2         14.02         33.80         7.27 o
   9   2   2        289.95        240.01        18.32 o
  10   2   2          7.72          9.96         2.36 o
  11   2   2          5.28         12.34         4.27 o
  12   2   2         36.33         24.03         2.52 o
  13   2   2          3.87          6.13         2.05 o
  14   2   2          0.48          2.98         1.34 o
  15   2   2          0.72          3.59         1.42 o
  16   2   2         54.25         44.16         3.68 o
  17   2   2         12.72         13.37         2.10 o
  18   2   2          0.00          1.92         0.76 o
  19   2   2          0.06          2.11         0.91 o
  20   2   2          1.16          2.62         0.99 o
  21   2   2          0.23          0.61         0.60 o
  22   2   2          0.17          0.84         0.52 o
  23   2   2          0.12          0.79         0.51 o
  24   2   2          1.58          0.69         0.52 o
   1   3   2        105.81        153.20        12.03 o
   2   3   2        762.06       1051.96        73.80 o
   3   3   2       1147.25       1311.41        90.34 o
   4   3   2       4762.07       7779.21       609.20 o
   5   3   2        372.95        412.54        31.78 o
   6   3   2       3108.28       3710.26       266.01 o
   7   3   2        371.38        309.90        22.50 o
   8   3   2         29.55         20.20         2.99 o
   9   3   2         33.45         20.63         3.44 o
  10   3   2          4.74          6.88         1.26 o
  11   3   2         15.22         19.56         1.81 o
  12   3   2          0.37          5.31         1.73 o
  13   3   2        482.65        436.68        29.30 o
  14   3   2         14.64         15.74         1.86 o
  15   3   2          2.63          6.86         1.11 o
  16   3   2         26.14         25.85         2.09 o
  17   3   2         20.14         14.65         1.73 o
  18   3   2          2.92          3.55         0.98 o
  19   3   2          1.48          1.88         0.66 o
  20   3   2          0.30          2.56         0.84 o
  21   3   2          6.29          4.64         0.81 o
  22   3   2          3.35          3.98         0.69 o
  23   3   2          4.72          4.99         0.95 o
  24   3   2          2.18          2.39         0.55 o
   0   4   2          0.27         33.59        18.74 o
   1   4   2         10.38        114.94        35.87 o
   2   4   2        168.72         65.33         9.79 o
   3   4   2          3.67          8.74         1.76 o
   4   4   2          8.01         10.92         4.65 o
   5   4   2          2.76          7.40         1.60 o
   6   4   2          2.36          6.91         1.35 o
   7   4   2          0.45          8.95         1.71 o
   8   4   2        194.71         61.97         4.70 o
   9   4   2          4.52         11.34         3.07 o
  10   4   2         35.94         42.77         3.33 o
  11   4   2          1.99          3.92         1.05 o
  12   4   2          5.63          7.75         1.20 o
  13   4   2          2.29          5.14         1.02 o
  14   4   2          0.42          1.82         0.87 o
  15   4   2          3.91          2.34         0.82 o
  16   4   2          4.23         12.23         1.25 o
  17   4   2          2.43          3.47         1.21 o
  18   4   2          4.70          4.34         0.95 o
  19   4   2          0.08          0.74         0.59 o
  20   4   2          0.04          0.17         0.62 o
  21   4   2          0.88          1.44         0.58 o
  22   4   2          0.95          0.69         0.51 o
  23   4   2          0.10          0.14         0.53 o
  24   4   2          0.15          0.63         0.48 o
   1   5   2       1106.80       1523.12       110.52 o
   2   5   2       1016.88       1124.50        82.06 o
   3   5   2       5991.97      10581.66       714.88 o
   4   5   2        258.05        291.19        18.84 o
   5   5   2       3914.30       5139.57       313.97 o
   6   5   2       1394.56       1403.60       128.23 o
   7   5   2        194.43        179.16        13.26 o
   8   5   2        158.17         91.42        10.54 o
   9   5   2         30.22         29.65         2.52 o
  10   5   2          7.47         13.97         1.70 o
  11   5   2         20.07         20.76         2.60 o
  12   5   2        195.73        188.09        12.58 o
  13   5   2       1515.82       1559.44       108.52 o
  14   5   2        263.98        269.78        18.49 o
  15   5   2         26.29         22.04         1.82 o
  16   5   2        321.99        320.06        21.09 o
  17   5   2          0.81          2.99         0.95 o
  18   5   2          0.56          2.45         0.72 o
  19   5   2          7.27          7.86         1.04 o
  20   5   2          0.52          0.97         0.61 o
  21   5   2         30.09         20.09         1.73 o
  22   5   2          2.85          3.40         0.91 o
  23   5   2          5.56          5.82         0.83 o
  24   5   2          1.98          1.87         0.57 o
   0   6   2        337.00         61.38       180.91 o
   1   6   2         53.49         78.58         7.75 o
   2   6   2         47.40         93.29         7.27 o
   3   6   2          4.08          7.57         1.57 o
   4   6   2          2.50          3.23         1.31 o
   5   6   2         15.50         18.51         3.49 o
   6   6   2          1.16         13.19         6.37 o
   7   6   2         22.45         13.33         1.84 o
   8   6   2          4.17         11.08         1.89 o
   9   6   2          9.79         10.24         1.64 o
  10   6   2          0.00          5.41         1.51 o
  11   6   2         18.80         13.28         1.61 o
  12   6   2          0.50          5.30         1.10 o
  13   6   2         27.76         21.84         1.78 o
  14   6   2          9.92         15.14         1.43 o
  15   6   2          0.02          1.97         0.76 o
  16   6   2         14.86         17.34         1.52 o
  17   6   2          2.34          2.54         0.71 o
  18   6   2          0.06          2.05         0.70 o
  19   6   2          0.88          3.09         0.68 o
  20   6   2          0.44          0.55         0.59 o
  21   6   2          0.09          1.45         0.80 o
  22   6   2          2.00          1.07         0.54 o
  23   6   2          0.21          1.14         0.54 o
   1   7   2         34.59         39.80         4.37 o
   2   7   2         57.25         52.27         6.49 o
   3   7   2        204.07        164.95        10.58 o
   4   7   2       1241.64       1536.67        99.59 o
   5   7   2         78.11        118.27         8.29 o
   6   7   2        209.80        174.33        12.04 o
   7   7   2          9.14         15.53         6.15 o
   8   7   2          2.05          4.80         1.23 o
   9   7   2          7.51         14.32         3.96 o
  10   7   2          8.78          9.48         1.51 o
  11   7   2         21.54         17.52         1.97 o
  12   7   2         86.84         75.70         5.73 o
  13   7   2         18.77         25.47         2.05 o
  14   7   2          0.32          5.21         1.65 o
  15   7   2          8.62         10.88         1.35 o
  16   7   2          2.61          2.25         0.74 o
  17   7   2          6.05          7.42         1.34 o
  18   7   2          3.45          2.75         0.79 o
  19   7   2          1.45          3.06         0.71 o
  20   7   2          9.51          9.66         1.05 o
  21   7   2          6.73          6.82         0.87 o
  22   7   2          8.73          6.90         1.08 o
  23   7   2          0.09          1.26         0.48 o
   0   8   2          5.14         77.72        18.08 o
   1   8   2          6.47        192.10        24.29 o
   2   8   2        346.85        291.71        20.24 o
   3   8   2          8.28          6.73         1.45 o
   4   8   2         65.02         43.97         5.02 o
   5   8   2         43.55         50.37         3.91 o
   6   8   2         16.39         20.44         2.61 o
   7   8   2         59.23         50.47         4.12 o
   8   8   2         56.85         44.31         5.20 o
   9   8   2         49.33         37.00         6.40 o
  10   8   2          6.72          8.59         1.42 o
  11   8   2        100.89         76.97         6.49 o
  12   8   2        377.84        236.61        21.31 o
  13   8   2         88.37         78.82         5.79 o
  14   8   2         55.07         39.11         2.96 o
  15   8   2          1.50          6.58         1.24 o
  16   8   2         14.38         15.17         1.67 o
  17   8   2         41.61         36.00         2.78 o
  18   8   2         27.31         27.13         2.12 o
  19   8   2         35.03         24.69         2.59 o
  20   8   2          9.31          7.52         0.90 o
  21   8   2          7.57          4.45         0.65 o
  22   8   2          2.30          2.34         0.57 o
  23   8   2          1.86          1.42         0.51 o
   1   9   2          2.81          4.31         1.29 o
   2   9   2         15.47         17.13         1.76 o
   3   9   2         32.87         35.26         3.03 o
   4   9   2          0.93         10.78         2.36 o
   5   9   2         17.69         24.40         3.25 o
   6   9   2          7.40          8.70         2.18 o
   7   9   2          4.33          7.60         2.03 o
   8   9   2          8.07          7.50         1.76 o
   9   9   2          8.23          9.25         4.86 o
  10   9   2          1.42          3.48         0.99 o
  11   9   2          1.42          2.36         0.86 o
  12   9   2          2.71          4.29         1.33 o
  13   9   2          3.57          7.36         1.47 o
  14   9   2          2.30          4.16         1.26 o
  15   9   2          6.68          5.63         0.91 o
  16   9   2          6.29          5.02         0.85 o
  17   9   2          0.61          0.21         0.62 o
  18   9   2          1.15          0.68         0.64 o
  19   9   2          2.23          1.43         0.59 o
  20   9   2          0.00          0.84         0.50 o
  21   9   2          0.22          1.25         0.48 o
  22   9   2          0.01          0.88         0.51 o
   0  10   2        885.18       2242.75       224.59 o
   1  10   2         17.90         17.39         4.91 o
   2  10   2        353.61        169.22        12.42 o
   3  10   2          1.51          8.37         1.65 o
   4  10   2          4.50          6.24         1.14 o
   5  10   2          1.23          4.87         1.16 o
   6  10   2          3.87          8.57         1.36 o
   7  10   2         11.18          9.15         1.94 o
   8  10   2         96.87         80.79         7.59 o
   9  10   2         10.73         14.67         1.86 o
  10  10   2          7.47         13.40         3.64 o
  11  10   2          6.01         10.57         1.97 o
  12  10   2        180.98        153.23        10.95 o
  13  10   2          3.18          7.40         1.18 o
  14  10   2          1.71          2.16         0.80 o
  15  10   2          1.76          3.13         0.77 o
  16  10   2         97.16        100.87         7.07 o
  17  10   2          0.49          3.11         0.86 o
  18  10   2          0.22          3.68         0.89 o
  19  10   2          5.65          5.03         0.84 o
  20  10   2          0.96          1.52         0.49 o
  21  10   2          0.84          2.50         0.57 o
  22  10   2          0.00          0.70         0.45 o
   1  11   2         25.43         15.99         1.75 o
   2  11   2          0.11          6.34         2.19 o
   3  11   2         43.39         40.55         3.07 o
   4  11   2         63.65         49.06         4.55 o
   5  11   2         24.31         32.89         3.03 o
   6  11   2         22.64         17.85         1.77 o
   7  11   2         15.17         11.34         1.47 o
   8  11   2          0.53          2.42         1.13 o
   9  11   2         11.11          9.43         1.43 o
  10  11   2          0.14          0.59         1.06 o
  11  11   2          0.07          7.72         2.23 o
  12  11   2         19.25         17.44         1.81 o
  13  11   2         34.70         33.60         3.56 o
  14  11   2          1.23          2.81         0.79 o
  15  11   2          1.43          3.34         0.72 o
  16  11   2          0.85          1.68         0.68 o
  17  11   2          0.00          0.46         0.60 o
  18  11   2          3.47          2.66         0.59 o
  19  11   2          1.65          2.11         0.55 o
  20  11   2          0.02          0.36         0.51 o
  21  11   2          0.48          1.90         0.54 o
   0  12   2       1083.82       1063.71        80.71 o
   1  12   2        501.53        101.15        79.01 o
   2  12   2         62.00         46.75         3.49 o
   3  12   2         24.75         23.20         1.97 o
   4  12   2          2.52          5.51         1.24 o
   5  12   2         30.10         34.96         2.84 o
   6  12   2         26.92         33.01         2.69 o
   7  12   2         26.46         36.16         2.81 o
   8  12   2         11.04         15.08         3.30 o
   9  12   2        147.96        171.14        11.24 o
  10  12   2         38.29         40.86         3.54 o
  11  12   2          1.74          5.18         1.08 o
  12  12   2         19.81         16.36         4.39 o
  13  12   2         11.48         13.15         1.30 o
  14  12   2         12.37          9.99         1.42 o
  15  12   2          1.04          2.50         0.66 o
  16  12   2          7.07          6.76         0.84 o
  17  12   2         18.44         20.55         1.79 o
  18  12   2          1.88          2.54         0.59 o
  19  12   2          2.87          3.09         0.81 o
  20  12   2          3.17          3.52         0.60 o
  21  12   2          0.48          1.06         0.45 o
   1  13   2          1.10          5.13         0.92 o
   2  13   2        112.54        110.10         7.60 o
   3  13   2         72.56         60.91         4.61 o
   4  13   2       1839.21       1955.98       115.40 o
   5  13   2          0.29          8.85         3.02 o
   6  13   2        795.24        967.95        61.45 o
   7  13   2         78.18         94.76         6.62 o
   8  13   2          2.15          5.67         1.21 o
   9  13   2         21.75         32.11         4.92 o
  10  13   2         27.83         22.03         2.21 o
  11  13   2          3.80          4.64         1.10 o
  12  13   2         36.50         36.76         3.36 o
  13  13   2        114.03         97.76        10.48 o
  14  13   2          0.00          2.84         0.73 o
  15  13   2          2.05          4.93         0.80 o
  16  13   2         16.16         16.34         1.45 o
  17  13   2         23.51         25.67         1.89 o
  18  13   2          7.35          7.20         0.74 o
  19  13   2          0.49          1.12         0.50 o
  20  13   2          5.41          5.71         0.73 o
   0  14   2         82.77         49.22        14.22 o
   1  14   2          4.68          4.79         0.92 o
   2  14   2          6.08          6.74         0.99 o
   3  14   2          1.16          3.02         0.87 o
   4  14   2         10.65          7.18         0.93 o
   5  14   2          1.00          2.79         0.79 o
   6  14   2          3.08          2.77         0.93 o
   7  14   2          1.31          2.78         1.03 o
   8  14   2        193.47        196.38        12.85 o
   9  14   2          7.02          6.48         1.67 o
  10  14   2         29.49         28.58         2.62 o
  11  14   2          3.31          3.26         0.95 o
  12  14   2          2.54          1.86         0.93 o
  13  14   2          0.28          0.44         0.75 o
  14  14   2          0.70          3.28         0.71 o
  15  14   2          0.49          1.82         0.59 o
  16  14   2          1.73          1.84         0.56 o
  17  14   2          0.36          1.33         0.52 o
  18  14   2         14.67         12.76         1.09 o
  19  14   2          0.77          1.20         0.49 o
  20  14   2          0.23          0.45         0.57 o
   1  15   2          0.02          3.55         0.92 o
   2  15   2          1.35          3.91         1.22 o
   3  15   2          0.04          5.51         1.04 o
   4  15   2         27.49         26.41         2.07 o
   5  15   2         20.56         15.60         1.52 o
   6  15   2         10.07         11.66         1.24 o
   7  15   2         19.58         20.93         1.89 o
   8  15   2          0.00          2.40         0.94 o
   9  15   2          7.51          6.48         1.06 o
  10  15   2          2.22          4.02         0.97 o
  11  15   2          5.89          5.40         1.48 o
  12  15   2         13.20         12.91         1.53 o
  13  15   2          1.35          1.82         0.90 o
  14  15   2          4.08          4.21         0.89 o
  15  15   2          0.05          2.33         0.80 o
  16  15   2         13.07         16.33         1.31 o
  17  15   2          0.00         -0.19         0.48 o
  18  15   2          0.07          0.55         0.46 o
  19  15   2          0.59          0.76         0.43 o
   0  16   2        117.88         69.01        11.07 o
   1  16   2        274.02        294.65        20.88 o
   2  16   2          6.19          7.76         1.33 o
   3  16   2         22.87         19.39         1.72 o
   4  16   2          7.43          6.56         0.83 o
   5  16   2          1.67          3.55         0.72 o
   6  16   2         11.26         13.03         1.33 o
   7  16   2          0.33          2.77         0.76 o
   8  16   2         50.18         43.15         3.34 o
   9  16   2        104.92        101.90         7.71 o
  10  16   2          7.21          9.45         1.32 o
  11  16   2          3.13          5.18         1.21 o
  12  16   2         13.42         15.69         1.70 o
  13  16   2          1.74          2.34         0.80 o
  14  16   2          0.49          0.25         0.71 o
  15  16   2          0.02          0.98         0.60 o
  16  16   2          1.02          1.79         0.51 o
  17  16   2          5.70          5.85         0.66 o
  18  16   2          6.38          6.47         0.71 o
   1  17   2          1.28          1.49         0.56 o
   2  17   2          6.82          6.32         0.89 o
   3  17   2          0.27          1.49         0.67 o
   4  17   2         12.32         10.44         1.83 o
   5  17   2          2.45          5.02         1.21 o
   6  17   2         11.91         11.84         1.16 o
   7  17   2          0.13          2.07         0.64 o
   8  17   2          0.01          1.55         0.70 o
   9  17   2          0.16          1.05         0.75 o
  10  17   2          0.01          0.60         0.76 o
  11  17   2          0.42          0.68         0.74 o
  12  17   2          2.40          4.25         0.90 o
  13  17   2          1.05          0.97         0.75 o
  14  17   2          2.03          1.82         0.70 o
  15  17   2          2.32          2.07         0.61 o
  16  17   2          0.72          1.41         0.46 o
  17  17   2          0.66          0.86         0.42 o
   0  18   2          9.44         10.97         2.13 o
   1  18   2         30.27         28.58         2.29 o
   2  18   2         12.61         11.05         1.04 o
   3  18   2          5.86          4.86         0.83 o
   4  18   2          1.84          4.26         0.75 o
   5  18   2          3.23          5.86         0.89 o
   6  18   2          1.07          2.85         0.61 o
   7  18   2          3.70          5.81         0.80 o
   8  18   2          0.61          2.34         0.61 o
   9  18   2         18.78         20.24         3.44 o
  10  18   2          0.00          2.44         0.76 o
  11  18   2          4.88          5.41         0.94 o
  12  18   2         13.24          9.36         1.54 o
  13  18   2          0.87          1.31         0.66 o
  14  18   2          2.62          2.93         0.72 o
  15  18   2          0.13          1.14         0.61 o
  16  18   2          0.00          0.30         0.44 o
   1  19   2          0.86          1.26         0.51 o
   2  19   2          0.18          0.65         0.46 o
   3  19   2          0.22          1.50         0.48 o
   4  19   2          1.68          1.79         0.54 o
   5  19   2          0.00          2.30         0.57 o
   6  19   2          0.41          2.07         0.92 o
   7  19   2          0.08          0.76         0.51 o
   8  19   2          0.33          0.72         0.52 o
   9  19   2          0.21          0.59         0.53 o
  10  19   2          0.46          0.75         0.60 o
  11  19   2          0.48          1.35         0.63 o
  12  19   2          0.35          0.89         0.62 o
  13  19   2          0.21          0.40         0.59 o
  14  19   2          0.26          0.34         0.56 o
  15  19   2          0.32         -0.09         0.87 o
   0  20   2          1.44          2.64         0.75 o
   1  20   2          0.80          2.90         0.86 o
   2  20   2          1.28          2.61         0.48 o
   3  20   2          1.73          1.68         0.45 o
   4  20   2          0.27          1.06         0.42 o
   5  20   2          1.36          1.36         0.43 o
   6  20   2          0.39          2.45         0.72 o
   7  20   2          0.93          2.18         0.50 o
   8  20   2         73.37         56.34         4.06 o
   9  20   2          2.28          2.90         0.56 o
  10  20   2          0.76          1.54         0.53 o
  11  20   2          0.13          1.00         0.58 o
  12  20   2          1.27          0.86         0.56 o
  13  20   2          0.32          0.61         0.54 o
   1  21   2          0.62          2.02         0.74 o
   2  21   2          0.67          1.31         0.38 o
   3  21   2          2.11          2.95         0.47 o
   4  21   2         11.16         12.07         1.10 o
   5  21   2          4.99          6.71         0.66 o
   6  21   2         15.78         17.60         1.33 o
   7  21   2          2.17          3.14         0.57 o
   8  21   2          0.56          1.70         0.46 o
   9  21   2          0.00          0.45         0.43 o
  10  21   2          0.13          0.33         0.44 o
  11  21   2          0.18          0.88         0.49 o
   0  22   2          1.45          2.90         0.65 o
   1  22   2          1.31          1.70         0.71 o
   2  22   2          0.70          1.20         0.37 o
   3  22   2          0.49          0.82         0.35 o
   4  22   2          0.50          0.17         0.35 o
   5  22   2          0.11          0.42         0.33 o
   6  22   2          0.18          0.87         0.35 o
   7  22   2          0.01          1.14         0.40 o
   8  22   2          0.03          0.70         0.39 o
   9  22   2          1.86          2.12         0.44 o
   1  23   2          0.31          0.78         0.39 o
   2  23   2          0.43          1.88         0.49 o
   3  23   2          0.75          0.87         0.35 o
   4  23   2         14.50         15.17         1.27 o
   5  23   2          0.19          0.68         0.31 o
   6  23   2          2.37          3.04         0.84 o
   1   0   3       2006.66       4641.10       493.22 o
   2   0   3       1280.26       1945.15       274.79 o
   3   0   3      31831.70      20043.58      5212.71 o
   4   0   3       3929.48       6893.73      1792.12 o
   5   0   3       9355.31      14549.78      3776.97 o
   6   0   3       1327.30       1320.51       187.82 o
   7   0   3       4054.26       4490.71       647.50 o
   8   0   3        162.17         46.96        84.89 o
   9   0   3         56.19         34.49         5.63 o
  10   0   3        127.19         68.94        15.37 o
  11   0   3        326.39        192.52        35.76 o
  12   0   3         27.18         70.27        14.75 o
  13   0   3       8175.21       8176.87       909.53 o
  14   0   3         26.08         33.32         5.03 o
  15   0   3         30.78        113.16        12.72 o
  16   0   3         25.15         27.27         7.90 o
  17   0   3         21.41         13.76         1.97 o
  18   0   3         10.38          6.68         1.29 o
  19   0   3          2.33          2.06         0.91 o
  20   0   3          0.72          1.90         1.46 o
  21   0   3        105.42         75.91         8.54 o
  22   0   3          1.65          1.90         1.04 o
  23   0   3         28.27         21.61         6.87 o
  24   0   3         32.72         33.54         3.82 o
   0   1   3       3064.88       4943.08       523.53 o
   1   1   3        677.97       1143.27        99.30 o
   2   1   3        156.85        142.01        12.65 o
   3   1   3          3.15         10.24         2.49 o
   4   1   3          1.20         15.83         4.11 o
   5   1   3          0.90         23.52        11.83 o
   6   1   3         57.59         61.16        16.29 o
   7   1   3         93.10         87.06         8.57 o
   8   1   3        139.78         98.46        10.18 o
   9   1   3          0.35          6.50         2.72 o
  10   1   3          3.21          7.62         1.43 o
  11   1   3         58.85         39.04         3.51 o
  12   1   3         12.66         10.29         1.45 o
  13   1   3          1.74          6.68         1.31 o
  14   1   3          0.35          2.82         1.12 o
  15   1   3          0.29          3.74         1.47 o
  16   1   3         23.17         34.06         2.95 o
  17   1   3          0.25          4.69         1.91 o
  18   1   3          2.77          5.27         2.20 o
  19   1   3          3.51          3.93         0.89 o
  20   1   3          5.10          4.23         0.81 o
  21   1   3          2.24          2.12         0.68 o
  22   1   3          0.57          0.93         0.53 o
  23   1   3          0.15          0.53         0.52 o
  24   1   3          0.00          0.94         0.54 o
   1   2   3        457.28        611.75        48.97 o
   2   2   3          0.95         25.10         8.45 o
   3   2   3       1547.15       1966.39       163.24 o
   4   2   3        649.60         60.58       352.77 o
   5   2   3       1374.58       1520.38       146.66 o
   6   2   3          0.24         23.66        14.71 o
   7   2   3         29.53         53.32         5.52 o
   8   2   3         61.83         32.39         3.38 o
   9   2   3         20.56         10.76         2.23 o
  10   2   3          4.71         10.44         1.70 o
  11   2   3          5.60          6.25         1.77 o
  12   2   3         89.90         59.56         6.05 o
  13   2   3        233.02        224.42        18.18 o
  14   2   3         25.31         21.25         2.69 o
  15   2   3          1.94          3.48         0.99 o
  16   2   3          2.15          5.86         1.39 o
  17   2   3          0.36          3.69         0.86 o
  18   2   3          0.38          1.15         0.71 o
  19   2   3          0.12          1.84         1.35 o
  20   2   3          0.02          1.17         0.67 o
  21   2   3          9.66          7.97         1.05 o
  22   2   3          0.79          1.37         0.60 o
  23   2   3          0.55          1.67         0.59 o
  24   2   3          0.96          1.35         0.55 o
   0   3   3       2155.37       2440.17       295.47 o
   1   3   3      14285.68      24482.06      1978.78 o
   2   3   3        605.34        654.86        49.48 o
   3   3   3        495.01        490.95        38.43 o
   4   3   3          0.11          7.51         2.53 o
   5   3   3         97.36         81.45         9.42 o
   6   3   3         19.06         29.63         6.57 o
   7   3   3         15.62         43.57        10.51 o
   8   3   3       1026.26        801.77        62.07 o
   9   3   3       1477.53       1449.03       109.72 o
  10   3   3          9.25         11.07         2.44 o
  11   3   3         96.34         86.04         7.44 o
  12   3   3        166.58        146.32        10.63 o
  13   3   3         34.14         22.71         2.14 o
  14   3   3          0.26          4.11         1.28 o
  15   3   3          0.19          2.21         0.90 o
  16   3   3          6.96         11.65         2.68 o
  17   3   3         59.57         54.02         5.18 o
  18   3   3         18.98         15.00         1.88 o
  19   3   3          7.75          7.42         1.02 o
  20   3   3          0.90          2.07         0.66 o
  21   3   3          8.76          9.48         1.03 o
  22   3   3          0.19          1.02         0.54 o
  23   3   3          1.28          2.47         0.68 o
  24   3   3          1.35          2.00         0.55 o
   1   4   3          4.30          7.96         1.64 o
   2   4   3         17.05         16.31         2.06 o
   3   4   3        370.47        456.82        31.87 o
   4   4   3         67.80         41.16        16.58 o
   5   4   3          0.69         14.66         3.77 o
   6   4   3         24.97         21.74         5.21 o
   7   4   3          3.36         12.98         3.84 o
   8   4   3          9.12         10.12         2.53 o
   9   4   3          0.09          8.08         1.50 o
  10   4   3          4.18          4.55         1.29 o
  11   4   3         12.76         12.02         1.71 o
  12   4   3          0.84          4.68         1.24 o
  13   4   3         91.60         83.17         6.12 o
  14   4   3          6.11         10.74         1.86 o
  15   4   3          9.45          8.41         1.14 o
  16   4   3          0.78          1.82         0.88 o
  17   4   3          0.88          2.58         0.89 o
  18   4   3          0.03          0.23         0.72 o
  19   4   3          0.64          1.44         0.68 o
  20   4   3          0.34          0.30         0.66 o
  21   4   3          0.16          0.52         0.57 o
  22   4   3          0.15          0.66         0.53 o
  23   4   3          0.19          1.63         0.58 o
  24   4   3          0.83          0.41         0.55 o
   0   5   3       9320.53      14207.92      1945.85 o
   1   5   3       5017.04       6939.22       592.47 o
   2   5   3        389.63        431.92        33.75 o
   3   5   3          4.70         13.19         3.11 o
   4   5   3         82.06         85.21         6.09 o
   5   5   3         40.34         44.14         7.31 o
   6   5   3         27.33         30.45         4.13 o
   7   5   3        181.44        129.28        14.56 o
   8   5   3       1438.35       1252.51        87.47 o
   9   5   3         25.40         27.76         5.63 o
  10   5   3         29.18         48.06        17.32 o
  11   5   3        343.80        268.26        21.34 o
  12   5   3         73.96         64.77         5.01 o
  13   5   3          9.54          9.76         1.23 o
  14   5   3         25.39         22.69         3.95 o
  15   5   3          4.77          4.41         1.29 o
  16   5   3        275.13        303.50        20.20 o
  17   5   3          3.17          6.25         1.06 o
  18   5   3          7.49          5.30         1.65 o
  19   5   3         23.40         22.85         1.98 o
  20   5   3         19.64         13.92         2.09 o
  21   5   3         18.71         15.76         1.34 o
  22   5   3          3.10          2.36         0.62 o
  23   5   3          0.83          1.26         0.60 o
   1   6   3         22.97         37.27         3.83 o
   2   6   3         17.65         18.82         2.65 o
   3   6   3        330.12        360.71        25.74 o
   4   6   3         61.50         58.24         4.39 o
   5   6   3        106.23        104.00         8.08 o
   6   6   3         36.13         34.54         8.72 o
   7   6   3          9.05         11.57         1.94 o
   8   6   3         28.99         25.43         3.34 o
   9   6   3          2.93          7.32         1.78 o
  10   6   3          0.02          4.42         1.38 o
  11   6   3         10.01         14.73         1.82 o
  12   6   3          2.66          4.59         1.26 o
  13   6   3        144.16        106.19         7.55 o
  14   6   3          1.58          2.35         0.99 o
  15   6   3          2.53          4.43         1.35 o
  16   6   3          4.93          4.25         0.92 o
  17   6   3          1.10          3.24         0.82 o
  18   6   3          1.02          2.14         0.76 o
  19   6   3          1.31          2.07         0.73 o
  20   6   3          0.59          1.65         0.86 o
  21   6   3          1.53          2.42         0.59 o
  22   6   3          0.02          0.40         0.51 o
  23   6   3          0.23          0.86         0.52 o
   0   7   3        132.40         76.44        22.06 o
   1   7   3       1410.62       1734.03       132.96 o
   2   7   3         25.50         20.58         2.42 o
   3   7   3         72.69         75.87         5.94 o
   4   7   3         10.99         13.39         2.95 o
   5   7   3         57.31         71.55         5.53 o
   6   7   3         10.45          8.02         1.63 o
   7   7   3         49.36         41.86         3.67 o
   8   7   3         43.26         31.06         5.01 o
   9   7   3        288.72        275.93        22.09 o
  10   7   3         13.26         14.39         2.82 o
  11   7   3          3.72          8.43         1.55 o
  12   7   3          3.66          6.66         1.23 o
  13   7   3         13.72         14.49         2.20 o
  14   7   3         13.63         10.80         1.25 o
  15   7   3          9.80         10.13         1.22 o
  16   7   3          1.95          3.31         0.85 o
  17   7   3         56.70         51.53         3.93 o
  18   7   3          2.19          4.43         1.12 o
  19   7   3          2.93          2.40         0.79 o
  20   7   3          1.18          1.94         0.74 o
  21   7   3          1.95          0.76         0.55 o
  22   7   3          0.97          0.92         0.55 o
  23   7   3          0.08          0.15         0.49 o
   1   8   3         51.05         39.95         4.25 o
   2   8   3          1.49          8.73         1.62 o
   3   8   3        312.34        285.58        19.89 o
   4   8   3       2799.03       3247.00       221.23 o
   5   8   3        174.50        209.03        15.74 o
   6   8   3        325.48        302.14        20.05 o
   7   8   3        497.16        498.78        34.98 o
   8   8   3        195.89        167.67        12.65 o
   9   8   3         21.16         28.18         5.39 o
  10   8   3          3.01          4.79         1.31 o
  11   8   3          0.21          7.85         1.42 o
  12   8   3        210.38        154.56        10.85 o
  13   8   3        364.73        287.38        21.02 o
  14   8   3        361.63        346.58        23.89 o
  15   8   3         12.57         16.03         1.44 o
  16   8   3          0.59          2.49         0.81 o
  17   8   3         43.75         34.97         3.66 o
  18   8   3          9.91         10.07         1.43 o
  19   8   3          0.76          2.62         0.78 o
  20   8   3          0.39          3.19         0.80 o
  21   8   3          0.57          2.39         0.60 o
  22   8   3          4.12          3.63         0.68 o
  23   8   3          4.68          7.06         1.14 o
   0   9   3         21.66         22.40         4.47 o
   1   9   3         12.78         19.76         3.62 o
   2   9   3          0.09          6.69         2.01 o
   3   9   3          0.03         11.66         1.68 o
   4   9   3         13.91         10.42         1.70 o
   5   9   3          6.94          2.63         1.30 o
   6   9   3          3.36          4.45         1.37 o
   7   9   3          4.45          7.48         1.49 o
   8   9   3        104.79         80.90         6.17 o
   9   9   3          0.63         13.31         5.03 o
  10   9   3         11.52         18.71         1.99 o
  11   9   3         22.78         14.01         2.32 o
  12   9   3          5.23          4.87         1.12 o
  13   9   3          4.64          6.25         1.14 o
  14   9   3          4.53          4.77         1.02 o
  15   9   3          0.24          1.36         0.88 o
  16   9   3          1.47          3.82         0.86 o
  17   9   3          1.98          2.90         0.70 o
  18   9   3          1.23          2.55         0.69 o
  19   9   3          0.02          0.64         0.59 o
  20   9   3          0.87          0.72         0.56 o
  21   9   3          0.27          1.19         0.52 o
  22   9   3          0.56         -0.08         0.49 o
   1  10   3         99.38         48.94         9.32 o
   2  10   3         65.17         27.91         3.92 o
   3  10   3       1371.93       1356.79        97.54 o
   4  10   3         51.00         50.71         4.75 o
   5  10   3        183.33        220.16        15.10 o
   6  10   3          8.15         19.33         2.44 o
   7  10   3        116.49        131.59         9.91 o
   8  10   3          3.98          8.02         1.93 o
   9  10   3          0.32          2.46         1.17 o
  10  10   3         11.51         10.89         1.48 o
  11  10   3          6.16          6.82         1.76 o
  12  10   3         21.25         22.00         2.48 o
  13  10   3        662.69         87.59       200.83 o
  14  10   3         48.28         38.38         5.30 o
  15  10   3          0.21          2.96         1.33 o
  16  10   3          5.48          8.17         0.95 o
  17  10   3          3.11          4.16         0.78 o
  18  10   3          3.29          3.13         0.71 o
  19  10   3          0.65          0.50         0.57 o
  20  10   3          0.22          1.29         0.55 o
  21  10   3          6.17          4.54         0.76 o
  22  10   3          1.86          3.19         0.62 o
   0  11   3        157.10         32.02        48.06 o
   1  11   3         22.51         16.37         2.47 o
   2  11   3          6.98         10.73         1.54 o
   3  11   3          6.80          6.88         1.36 o
   4  11   3          1.18          4.37         1.13 o
   5  11   3          0.21          4.33         1.18 o
   6  11   3          0.16          5.57         1.28 o
   7  11   3          1.70          2.04         1.20 o
   8  11   3          2.27          7.27         1.56 o
   9  11   3          1.75          5.19         1.29 o
  10  11   3         15.00         15.62         1.76 o
  11  11   3          1.59          8.62         2.98 o
  12  11   3          0.08          1.48         1.09 o
  13  11   3          6.12          6.42         1.15 o
  14  11   3          2.89          2.39         0.91 o
  15  11   3          0.11          0.73         0.75 o
  16  11   3          2.92          3.73         0.75 o
  17  11   3          3.61          3.22         0.72 o
  18  11   3          0.03          0.78         0.60 o
  19  11   3          1.51          1.26         0.58 o
  20  11   3          0.22          0.83         0.55 o
  21  11   3          1.11          1.65         0.55 o
   1  12   3        122.41         60.67         6.71 o
   2  12   3          7.27         13.46         3.49 o
   3  12   3         50.62         51.82         4.17 o
   4  12   3        167.19        198.02        13.33 o
   5  12   3        292.26        321.10        20.85 o
   6  12   3          3.48          7.88         2.02 o
   7  12   3         26.59         22.25         2.89 o
   8  12   3         24.63         23.87         2.20 o
   9  12   3          9.17         11.31         2.62 o
  10  12   3          1.80          4.65         1.18 o
  11  12   3          1.04          4.59         1.22 o
  12  12   3        106.66         77.43         8.54 o
  13  12   3          0.03          3.91         1.04 o
  14  12   3         48.72         53.66         4.73 o
  15  12   3         17.31         12.95         1.33 o
  16  12   3          0.59          1.76         0.70 o
  17  12   3          6.62          4.76         0.71 o
  18  12   3          0.04          0.78         0.58 o
  19  12   3          0.12          0.89         0.56 o
  20  12   3          0.22          1.50         0.64 o
  21  12   3          5.26          6.97         0.91 o
   0  13   3        155.57        111.93        31.61 o
   1  13   3       3554.23       3809.44       266.05 o
   2  13   3         67.93         70.86         5.37 o
   3  13   3        237.56        211.93        13.98 o
   4  13   3          3.09          4.66         1.29 o
   5  13   3         92.73         83.38         5.92 o
   6  13   3         11.00         10.01         1.73 o
   7  13   3         21.62         33.47         3.65 o
   8  13   3        418.52        388.11        25.60 o
   9  13   3        944.28       1205.54        78.56 o
  10  13   3          1.95          3.84         1.34 o
  11  13   3          6.21         10.20         1.41 o
  12  13   3         63.97         66.59         8.15 o
  13  13   3         17.19         14.38         1.66 o
  14  13   3          1.04          1.54         0.86 o
  15  13   3          0.72          2.16         0.82 o
  16  13   3          0.10          1.64         0.75 o
  17  13   3        106.23        107.68         7.85 o
  18  13   3         19.68         16.86         1.55 o
  19  13   3         12.16         11.61         1.06 o
  20  13   3          1.63          2.92         0.56 o
   1  14   3          5.56          7.78         1.25 o
   2  14   3          1.06          4.11         0.97 o
   3  14   3          8.90         11.19         1.46 o
   4  14   3          0.84          7.10         1.82 o
   5  14   3         29.63         48.90         3.71 o
   6  14   3          0.66          5.16         1.02 o
   7  14   3         30.98         34.92         2.78 o
   8  14   3         13.08          8.82         1.34 o
   9  14   3          0.83          2.07         1.02 o
  10  14   3          0.25          0.56         0.94 o
  11  14   3          2.42          3.40         1.16 o
  12  14   3          0.95          2.66         0.99 o
  13  14   3         24.96         30.77         2.98 o
  14  14   3          2.60          6.22         1.11 o
  15  14   3          0.61          2.26         0.86 o
  16  14   3          0.03          1.00         0.66 o
  17  14   3          1.42          0.72         0.56 o
  18  14   3          0.30          0.84         0.51 o
  19  14   3          1.30          0.94         0.52 o
   0  15   3          0.32         74.01        13.40 o
   1  15   3         69.10         55.25         6.35 o
   2  15   3          6.42          6.22         1.18 o
   3  15   3         19.44         23.89         2.42 o
   4  15   3          5.90          7.26         1.01 o
   5  15   3          7.35          7.08         1.17 o
   6  15   3          6.95          9.07         1.20 o
   7  15   3         19.02         29.30         2.61 o
   8  15   3         94.01         82.67         5.77 o
   9  15   3         71.70         70.72         5.22 o
  10  15   3          3.63          5.95         1.13 o
  11  15   3          0.21          1.88         0.96 o
  12  15   3          0.04          1.64         0.91 o
  13  15   3          0.03          0.95         0.87 o
  14  15   3          0.02          0.89         0.82 o
  15  15   3          1.13          1.65         0.79 o
  16  15   3          3.43          3.00         0.96 o
  17  15   3         13.62         16.58         1.54 o
  18  15   3          1.32          1.34         0.52 o
  19  15   3          0.32          0.07         1.29 o
   1  16   3          2.32          4.28         0.89 o
   2  16   3         12.58         10.04         2.06 o
   3  16   3         28.24         27.49         2.60 o
   4  16   3        163.27        141.17         9.62 o
   5  16   3         17.89         18.38         1.96 o
   6  16   3         84.56         86.55         6.76 o
   7  16   3         54.66         54.11         4.68 o
   8  16   3          1.00          4.34         0.94 o
   9  16   3          0.13          1.24         0.85 o
  10  16   3          1.03          1.65         0.90 o
  11  16   3          3.96          6.54         1.56 o
  12  16   3          0.05          1.44         0.84 o
  13  16   3         41.90         41.17         4.36 o
  14  16   3          1.71          1.88         0.77 o
  15  16   3          0.54          1.73         0.70 o
  16  16   3          0.00          1.27         0.60 o
  17  16   3          4.08          5.23         0.92 o
  18  16   3          0.26          0.71         0.64 o
   0  17   3          0.50          5.18         4.46 o
   1  17   3         41.85         28.53         2.95 o
   2  17   3          1.23          5.90         1.13 o
   3  17   3          0.02          2.51         0.70 o
   4  17   3          2.51          2.08         0.64 o
   5  17   3          0.16          1.10         0.60 o
   6  17   3          0.22          1.48         0.62 o
   7  17   3          1.97          4.22         1.10 o
   8  17   3         10.44          8.81         1.11 o
   9  17   3          7.88          8.43         1.22 o
  10  17   3          0.42          2.99         0.84 o
  11  17   3          1.27          1.49         0.78 o
  12  17   3          2.32          2.47         0.83 o
  13  17   3          4.37          2.47         0.80 o
  14  17   3          0.14          0.96         0.68 o
  15  17   3          2.01          2.57         0.72 o
  16  17   3          0.00          0.76         0.62 o
  17  17   3          4.14          2.91         1.03 o
   1  18   3          1.34          2.37         0.64 o
   2  18   3          2.43          3.56         0.87 o
   3  18   3          7.02          6.47         0.94 o
   4  18   3         20.59         20.05         1.78 o
   5  18   3          4.68          6.34         0.80 o
   6  18   3          0.05          3.39         1.03 o
   7  18   3         16.88         16.65         1.59 o
   8  18   3          0.70          2.34         0.72 o
   9  18   3          2.22          4.33         0.84 o
  10  18   3          0.61          3.19         0.88 o
  11  18   3          0.33          0.92         0.67 o
  12  18   3         12.98         12.14         1.59 o
  13  18   3         21.10         19.68         2.34 o
  14  18   3         10.96          8.65         1.47 o
  15  18   3          1.97          2.28         0.66 o
  16  18   3          0.06          0.99         4.84 o
   0  19   3          2.49          2.70         1.99 o
   1  19   3          1.62          4.92         0.72 o
   2  19   3          0.10          1.19         0.56 o
   3  19   3          0.28          1.51         0.55 o
   4  19   3          1.08          1.19         0.56 o
   5  19   3          0.07          0.63         0.50 o
   6  19   3          0.75          1.23         0.53 o
   7  19   3          2.27          2.43         0.58 o
   8  19   3          4.76          4.70         0.77 o
   9  19   3          1.44          2.92         0.65 o
  10  19   3          0.42          0.98         0.60 o
  11  19   3          0.59          0.90         0.60 o
  12  19   3          0.64          0.32         0.62 o
  13  19   3          0.46          1.31         0.68 o
  14  19   3          0.08          0.40         0.57 o
   1  20   3          0.28          1.15         0.46 o
   2  20   3          0.08          0.68         0.44 o
   3  20   3          3.97          4.25         0.66 o
   4  20   3          5.24          5.06         1.06 o
   5  20   3          6.75          5.88         0.76 o
   6  20   3          2.18          1.82         0.48 o
   7  20   3         13.44         12.03         1.26 o
   8  20   3          1.59          1.44         0.52 o
   9  20   3          2.07          1.09         0.55 o
  10  20   3          0.00          0.56         0.56 o
  11  20   3          3.57          3.10         0.68 o
  12  20   3          0.71          1.00         0.56 o
  13  20   3         14.88         11.30         1.81 o
   0  21   3          1.87          3.15         0.86 o
   1  21   3         16.47         11.25         0.99 o
   2  21   3          0.31          2.27         0.48 o
   3  21   3          0.83          1.72         0.48 o
   4  21   3          0.00          0.36         0.48 o
   5  21   3          0.02          1.31         0.52 o
   6  21   3          0.14          0.53         0.42 o
   7  21   3          2.61          2.08         0.53 o
   8  21   3          0.01          0.96         0.46 o
   9  21   3          0.02          1.62         0.50 o
  10  21   3          0.59          1.81         0.58 o
  11  21   3          0.26          0.30         0.49 o
   1  22   3          0.84          0.86         0.41 o
   2  22   3          0.02          0.36         0.37 o
   3  22   3          0.02          0.43         0.39 o
   4  22   3          6.53          3.37         0.55 o
   5  22   3          1.41          2.91         0.50 o
   6  22   3          1.03          2.03         0.45 o
   7  22   3          0.61          0.13         0.37 o
   8  22   3          1.63          1.05         0.39 o
   0  23   3          1.56          2.80         0.94 o
   1  23   3         24.71         16.63         1.54 o
   2  23   3          0.01          0.66         0.36 o
   3  23   3          2.91          2.63         0.44 o
   4  23   3          0.25          0.43         0.35 o
   0   0   4       2211.65       1924.32       328.49 o
   1   0   4       8052.72      13043.96      1392.41 o
   2   0   4       2326.04       2978.24       433.94 o
   3   0   4        202.36        269.91        48.34 o
   4   0   4        298.61       1685.14       438.46 o
   5   0   4        567.01        386.67        99.36 o
   6   0   4          3.99         75.78        19.81 o
   7   0   4        210.23        145.72        38.14 o
   8   0   4       8650.49       9594.73      1382.55 o
   9   0   4         95.61         40.57       164.63 o
  10   0   4        216.74        172.48        24.98 o
  11   0   4        137.57        131.73        32.42 o
  12   0   4       1185.74        846.32       121.66 o
  13   0   4        602.09        377.23        48.35 o
  14   0   4          3.66          7.92         2.25 o
  15   0   4          2.35          4.07         1.72 o
  16   0   4         74.44         90.86        13.08 o
  17   0   4          1.22          3.07         1.45 o
  18   0   4        122.41        136.54        15.22 o
  19   0   4         16.89         15.36         3.95 o
  20   0   4          6.27          4.60         1.30 o
  21   0   4          3.21          4.12         1.48 o
  22   0   4          7.11          5.70         1.16 o
  23   0   4          8.41         10.53         1.58 o
  24   0   4          9.33         13.20         2.66 o
   1   1   4        487.01        452.99        39.93 o
   2   1   4         87.74         64.46        10.84 o
   3   1   4        744.67        815.91        89.46 o
   4   1   4          7.17         21.00         2.98 o
   5   1   4        927.15       1196.47       164.52 o
   6   1   4         39.89        115.75        18.81 o
   7   1   4          5.79          9.70         2.29 o
   8   1   4          2.38         10.56         2.22 o
   9   1   4         39.62         31.09         4.95 o
  10   1   4          4.85          6.94         1.79 o
  11   1   4          2.91          7.56         1.71 o
  12   1   4         51.94         46.71         4.78 o
  13   1   4         50.95         51.83         4.73 o
  14   1   4         38.28         35.62         3.00 o
  15   1   4         32.96         34.59         3.17 o
  16   1   4          3.13          3.34         1.23 o
  17   1   4          0.14          1.44         1.01 o
  18   1   4          0.35          2.80         0.96 o
  19   1   4          0.08          1.13         0.83 o
  20   1   4          0.16          1.79         0.79 o
  21   1   4          8.28          8.19         1.05 o
  22   1   4          0.34          0.93         0.62 o
  23   1   4          0.63          1.94         1.43 o
  24   1   4          1.81          1.83         0.64 o
   0   2   4          0.20         25.77        11.03 o
   1   2   4       1575.47       1854.53       149.58 o
   2   2   4         15.82         86.25        23.86 o
   3   2   4        134.31        128.89        12.56 o
   4   2   4         19.91         20.35         2.34 o
   5   2   4        143.35        157.79        19.72 o
   6   2   4         11.94         20.87         3.87 o
   7   2   4        341.73        265.25        28.18 o
   8   2   4        131.89        131.98        23.90 o
   9   2   4        841.82        788.52        72.28 o
  10   2   4         16.57         31.85         3.45 o
  11   2   4         35.12         40.49         4.05 o
  12   2   4         30.00         22.94         2.33 o
  13   2   4         16.98         12.86         2.04 o
  14   2   4          3.51          3.40         1.03 o
  15   2   4          5.70          7.37         1.21 o
  16   2   4          6.20          5.64         1.22 o
  17   2   4         65.38         60.83         4.99 o
  18   2   4          1.00          5.59         1.16 o
  19   2   4          2.16          4.49         1.04 o
  20   2   4          0.22          1.70         0.75 o
  21   2   4          0.34          1.08         0.66 o
  22   2   4          0.65          0.64         0.61 o
  23   2   4          2.00          1.84         0.67 o
  24   2   4          1.12          2.56         0.85 o
   1   3   4        168.37        259.45        21.34 o
   2   3   4        283.15        260.13        20.41 o
   3   3   4        167.12        206.57        16.38 o
   4   3   4       1258.51       1607.51       134.17 o
   5   3   4        561.50        636.88        56.18 o
   6   3   4        250.47        269.23        22.01 o
   7   3   4        258.31        244.88        23.47 o
   8   3   4         34.78         44.19         4.68 o
   9   3   4          5.64          9.31         2.75 o
  10   3   4         10.58         22.66         3.06 o
  11   3   4         18.75         18.26         2.09 o
  12   3   4          5.60          6.49         2.99 o
  13   3   4          0.32          9.07         1.73 o
  14   3   4          2.48          9.34         1.46 o
  15   3   4         25.21         21.30         4.69 o
  16   3   4         11.39          8.78         1.76 o
  17   3   4          1.07          5.64         1.05 o
  18   3   4          3.61          5.74         1.00 o
  19   3   4          0.03          1.31         0.76 o
  20   3   4          0.92          1.64         0.74 o
  21   3   4          0.51          2.51         0.72 o
  22   3   4          1.10          3.41         1.04 o
  23   3   4          0.04          1.05         0.65 o
   0   4   4        325.84        839.34       131.79 o
   1   4   4          8.07          9.87         1.79 o
   2   4   4         35.63         63.81         8.02 o
   3   4   4         35.48         27.05         3.03 o
   4   4   4          1.52         29.36         6.55 o
   5   4   4          5.34          9.07         1.96 o
   6   4   4         10.45          6.04         1.41 o
   7   4   4          0.60         10.66         3.01 o
   8   4   4        236.63        216.86        20.82 o
   9   4   4         13.71         14.28         2.30 o
  10   4   4          6.20          6.66         1.71 o
  11   4   4          2.67          7.53         1.34 o
  12   4   4         19.47         21.70         2.15 o
  13   4   4         14.13         10.06         1.49 o
  14   4   4          0.06          1.58         1.14 o
  15   4   4          5.79          4.29         1.11 o
  16   4   4          7.10         12.69         1.80 o
  17   4   4          0.02          0.84         0.86 o
  18   4   4          1.85          5.14         0.92 o
  19   4   4          0.13          0.28         0.70 o
  20   4   4          1.45          0.96         0.68 o
  21   4   4          0.24          0.24         0.63 o
  22   4   4          0.37          1.01         0.56 o
  23   4   4          0.00          0.49         0.58 o
   1   5   4        934.85        956.29        95.34 o
   2   5   4        458.59        450.88        37.79 o
   3   5   4       1747.15       2689.00       207.79 o
   4   5   4          6.52         29.34         7.79 o
   5   5   4         45.65        152.62        26.82 o
   6   5   4         55.78         53.07        10.58 o
   7   5   4          7.55         11.10         1.79 o
   8   5   4         18.16         20.02         6.87 o
   9   5   4        119.21        118.84        12.02 o
  10   5   4          8.48          9.32         1.65 o
  11   5   4          0.43         15.65         3.74 o
  12   5   4        106.49         93.82         6.80 o
  13   5   4        330.08        330.08        23.96 o
  14   5   4        143.66        120.64         9.69 o
  15   5   4        459.07        426.76        33.22 o
  16   5   4          0.52          4.77         1.14 o
  17   5   4          1.23          3.88         1.57 o
  18   5   4          7.97          8.20         1.06 o
  19   5   4          0.94          1.50         0.72 o
  20   5   4          0.03          1.12         0.69 o
  21   5   4         31.87         26.53         2.95 o
  22   5   4          0.77          2.03         0.66 o
  23   5   4          0.06          1.39         0.66 o
   0   6   4        162.56        123.50        17.76 o
   1   6   4        196.93        129.29        29.82 o
   2   6   4         20.08         33.29         3.58 o
   3   6   4          2.89          8.99         2.71 o
   4   6   4         11.74          7.51         1.49 o
   5   6   4          3.74          6.74         1.44 o
   6   6   4          0.87         16.05         2.83 o
   7   6   4          0.47          2.65         1.41 o
   8   6   4         52.76         32.78         4.59 o
   9   6   4         34.19         22.08         3.32 o
  10   6   4          4.81          7.61         1.39 o
  11   6   4          0.64          5.78         1.36 o
  12   6   4          1.17         12.84         1.58 o
  13   6   4          0.21          3.22         1.40 o
  14   6   4          1.22          4.65         1.21 o
  15   6   4          6.47          9.59         1.38 o
  16   6   4         10.89         14.56         1.54 o
  17   6   4          3.17          5.47         0.95 o
  18   6   4          1.05          3.19         0.79 o
  19   6   4          0.22          1.65         0.70 o
  20   6   4          0.89          1.43         0.67 o
  21   6   4          0.36          0.09         0.57 o
  22   6   4          0.00          0.25         0.58 o
  23   6   4          0.06          0.19         0.54 o
   1   7   4         94.49         57.88         7.67 o
   2   7   4         55.07         53.42         5.24 o
   3   7   4        276.83        240.67        17.44 o
   4   7   4          3.45          9.77         1.79 o
   5   7   4         50.27         77.52         6.65 o
   6   7   4         36.25         32.31         2.94 o
   7   7   4         25.29         29.13         7.54 o
   8   7   4         11.80          8.18         1.47 o
   9   7   4         27.75         29.71         2.50 o
  10   7   4          1.10          2.22         1.20 o
  11   7   4          6.11          8.04         1.41 o
  12   7   4         37.29         30.34         4.07 o
  13   7   4        138.02        126.53         9.12 o
  14   7   4         28.13         28.97         2.52 o
  15   7   4          2.07          4.45         1.44 o
  16   7   4          1.93          3.28         0.95 o
  17   7   4          6.62          8.39         1.14 o
  18   7   4          0.47          1.15         0.74 o
  19   7   4          0.02          1.57         0.69 o
  20   7   4          0.70          2.36         0.69 o
  21   7   4          5.14          3.49         0.72 o
  22   7   4          0.27          1.49         0.61 o
  23   7   4          0.02          1.78         0.98 o
   0   8   4       3270.79       3262.26       393.83 o
   1   8   4       1799.39       1583.46       211.49 o
   2   8   4        525.88        509.34        43.56 o
   3   8   4        826.88        858.24        61.00 o
   4   8   4         47.76         48.47         6.59 o
   5   8   4         43.90         28.98         3.78 o
   6   8   4         39.70         49.54         4.12 o
   7   8   4        412.00        359.73        25.58 o
   8   8   4        306.95        269.12        25.85 o
   9   8   4       2164.25        469.97       570.15 o
  10   8   4         70.33         59.57         8.15 o
  11   8   4         23.55         22.20         4.16 o
  12   8   4        172.18        134.14        10.18 o
  13   8   4        102.39         82.23         6.91 o
  14   8   4          0.42          4.43         1.16 o
  15   8   4          8.99          6.97         1.32 o
  16   8   4         14.41         16.66         2.12 o
  17   8   4        142.77        136.87        10.20 o
  18   8   4         13.15          9.07         0.97 o
  19   8   4         22.53         24.62         1.91 o
  20   8   4          2.81          6.03         1.04 o
  21   8   4          0.03          1.60         0.58 o
  22   8   4          0.06          0.40         0.53 o
   1   9   4          2.85          6.69         1.46 o
   2   9   4          8.21          8.68         1.87 o
   3   9   4          9.27          8.60         1.73 o
   4   9   4         65.58         38.95         3.47 o
   5   9   4        129.06        122.24         8.86 o
   6   9   4         15.38         12.54         1.76 o
   7   9   4          3.05          4.95         1.37 o
   8   9   4          1.36          4.28         1.23 o
   9   9   4          9.62         14.55         2.44 o
  10   9   4          0.13          1.29         1.13 o
  11   9   4          2.02          3.40         1.29 o
  12   9   4          3.02          6.00         1.23 o
  13   9   4          9.20          9.61         1.53 o
  14   9   4          6.68          5.75         1.11 o
  15   9   4         10.39         10.56         1.30 o
  16   9   4          0.71          0.87         0.86 o
  17   9   4          2.21          2.73         0.77 o
  18   9   4          0.32          1.05         0.75 o
  19   9   4          1.41          0.52         0.64 o
  20   9   4          1.31          1.14         0.58 o
  21   9   4          2.73          3.02         0.70 o
  22   9   4          0.84          0.64         0.55 o
   0  10   4        577.86        481.56        58.59 o
   1  10   4         11.85         19.16         2.52 o
   2  10   4        129.41         97.01         7.83 o
   3  10   4        114.32        106.66         9.90 o
   4  10   4          9.57         11.70         1.75 o
   5  10   4         19.57         22.57         3.16 o
   6  10   4          1.10         42.34         3.61 o
   7  10   4         31.93         22.96         3.63 o
   8  10   4        628.45        713.26        48.17 o
   9  10   4         44.46         53.55         5.18 o
  10  10   4          1.72         22.54         3.25 o
  11  10   4          3.60         12.29         2.46 o
  12  10   4         92.44         73.99         8.25 o
  13  10   4         92.83         69.51         8.99 o
  14  10   4          0.01          3.30         1.01 o
  15  10   4          1.47          3.28         0.91 o
  16  10   4         13.30         15.43         1.99 o
  17  10   4         10.85         10.60         1.32 o
  18  10   4          8.41          8.57         0.99 o
  19  10   4          2.14          2.80         0.71 o
  20  10   4          0.05          2.19         0.62 o
  21  10   4          0.37          0.91         0.54 o
   1  11   4         21.35         24.19         2.70 o
   2  11   4          0.77          8.12         1.55 o
   3  11   4         40.99         28.42         3.45 o
   4  11   4          0.01          4.98         1.88 o
   5  11   4         38.41         42.94         4.99 o
   6  11   4          7.59          8.58         1.54 o
   7  11   4         10.13          6.50         1.33 o
   8  11   4          4.32          4.10         1.31 o
   9  11   4          0.06          1.69         1.23 o
  10  11   4          4.02          3.19         1.22 o
  11  11   4          6.34          7.37         1.63 o
  12  11   4          0.65          3.01         1.38 o
  13  11   4         11.67         15.39         1.83 o
  14  11   4          0.44          5.83         1.37 o
  15  11   4          0.04          1.98         0.88 o
  16  11   4          0.50          2.82         1.09 o
  17  11   4          0.31          1.16         0.71 o
  18  11   4          1.14          1.53         0.66 o
  19  11   4          0.36          1.24         0.62 o
  20  11   4          0.15          1.12         0.55 o
  21  11   4          0.24          0.45         0.52 o
   0  12   4        166.15        101.98        12.43 o
   1  12   4        249.06        259.78        20.09 o
   2  12   4         33.35         30.36         3.38 o
   3  12   4        120.41        103.61         7.74 o
   4  12   4         10.37          9.22         1.48 o
   5  12   4         38.31         42.87         3.81 o
   6  12   4          6.09          9.88         1.41 o
   7  12   4        230.61        224.96        15.57 o
   8  12   4         15.40         13.48         3.45 o
   9  12   4        555.40        580.27        39.26 o
  10  12   4          2.19          6.23         1.36 o
  11  12   4         51.38         38.99         4.44 o
  12  12   4         15.28         13.33         2.16 o
  13  12   4          0.47          3.22         1.05 o
  14  12   4          0.01          0.75         0.98 o
  15  12   4          0.30          2.28         1.11 o
  16  12   4          1.55          4.08         0.93 o
  17  12   4         72.56         60.60         4.69 o
  18  12   4          0.78          1.46         0.67 o
  19  12   4          4.85          5.96         0.82 o
  20  12   4          2.76          2.92         0.60 o
   1  13   4          4.18          5.25         1.30 o
   2  13   4         90.01         59.41         7.04 o
   3  13   4          1.09          6.84         1.43 o
   4  13   4        321.33        310.04        24.02 o
   5  13   4         44.09         72.38         7.00 o
   6  13   4        112.62        112.15         7.92 o
   7  13   4        118.26        135.44         9.38 o
   8  13   4          7.55         12.99         1.69 o
   9  13   4         11.92         17.70         2.87 o
  10  13   4          4.44          8.69         1.41 o
  11  13   4         24.62         13.58         1.86 o
  12  13   4          0.33          7.40         3.19 o
  13  13   4         28.93         25.87         5.97 o
  14  13   4          7.56         10.65         1.85 o
  15  13   4          4.51          5.92         1.24 o
  16  13   4          9.41          8.12         1.06 o
  17  13   4          3.44          3.20         0.71 o
  18  13   4          3.08          3.60         0.80 o
  19  13   4          0.05          0.39         0.55 o
  20  13   4          1.53          2.14         0.69 o
   0  14   4          7.38          6.84         1.61 o
   1  14   4          2.36          8.70         1.72 o
   2  14   4          6.67          6.62         1.11 o
   3  14   4          2.49          3.48         0.97 o
   4  14   4          1.24          2.30         0.83 o
   5  14   4          0.31          1.78         0.93 o
   6  14   4          0.12          1.81         0.95 o
   7  14   4          1.11          2.96         1.05 o
   8  14   4          3.37          3.78         1.19 o
   9  14   4         12.78         10.22         1.35 o
  10  14   4          7.57          5.82         1.14 o
  11  14   4          2.78          1.86         1.00 o
  12  14   4          0.00          1.27         0.98 o
  13  14   4          0.40          1.71         1.01 o
  14  14   4          2.66          2.65         0.91 o
  15  14   4          0.21          0.91         0.79 o
  16  14   4          0.91          1.59         0.78 o
  17  14   4          0.26          0.69         0.67 o
  18  14   4          0.33          0.67         0.59 o
  19  14   4          1.56          2.31         0.60 o
   1  15   4         10.25         10.73         1.58 o
   2  15   4          7.76          7.04         1.46 o
   3  15   4         18.16         24.35         3.42 o
   4  15   4          2.07          8.97         1.83 o
   5  15   4        454.85        461.59        32.18 o
   6  15   4         17.60         17.34         1.79 o
   7  15   4          0.72          4.16         0.95 o
   8  15   4         20.22         12.97         1.62 o
   9  15   4          3.16          3.79         1.01 o
  10  15   4          2.94          3.51         0.99 o
  11  15   4          4.41          6.06         1.13 o
  12  15   4          0.08          2.78         1.17 o
  13  15   4          4.58          8.57         1.46 o
  14  15   4          0.30          1.43         0.88 o
  15  15   4          6.90          6.42         1.39 o
  16  15   4          0.18          0.37         0.72 o
  17  15   4          0.67          1.77         0.71 o
  18  15   4          0.06          0.65         0.57 o
   0  16   4        114.87         63.73        11.11 o
   1  16   4         44.93         22.05         3.03 o
   2  16   4          0.15          2.90         0.90 o
   3  16   4          1.07          2.86         0.90 o
   4  16   4          3.47          4.51         1.33 o
   5  16   4          0.62          2.15         0.79 o
   6  16   4          0.25          0.81         0.77 o
   7  16   4         16.80         19.56         1.82 o
   8  16   4         70.99         67.87         5.41 o
   9  16   4          0.16          5.51         1.66 o
  10  16   4         20.07         23.37         2.19 o
  11  16   4          9.02         11.95         1.38 o
  12  16   4         14.15         17.16         1.88 o
  13  16   4          2.25          1.62         0.84 o
  14  16   4          0.64          1.26         0.74 o
  15  16   4          0.79          1.17         0.71 o
  16  16   4          2.89          3.05         0.76 o
  17  16   4          5.20          4.03         0.83 o
   1  17   4          0.31          2.36         0.80 o
   2  17   4          1.21          2.31         0.83 o
   3  17   4          8.88          6.11         1.09 o
   4  17   4          0.06          1.65         1.00 o
   5  17   4          0.03          3.06         0.75 o
   6  17   4          3.13          3.65         0.80 o
   7  17   4          0.87          2.78         0.75 o
   8  17   4          1.07          1.51         0.79 o
   9  17   4          0.39          0.69         0.72 o
  10  17   4          0.55          0.96         0.74 o
  11  17   4          1.44          0.75         0.75 o
  12  17   4          1.38          2.28         0.77 o
  13  17   4          5.73          5.31         0.97 o
  14  17   4          3.95          4.37         0.88 o
  15  17   4          0.02          1.36         0.69 o
  16  17   4          0.24          0.35         0.62 o
   0  18   4         27.79         26.08         4.50 o
   1  18   4         36.46         25.19         6.54 o
   2  18   4          6.71          7.99         1.58 o
   3  18   4         21.87         14.84         3.33 o
   4  18   4          0.41          2.12         0.73 o
   5  18   4          3.79          4.53         0.84 o
   6  18   4          0.80          2.90         0.68 o
   7  18   4         19.35         16.90         1.48 o
   8  18   4         33.51         25.02         3.41 o
   9  18   4         94.07         78.04         9.05 o
  10  18   4          0.01          1.14         0.69 o
  11  18   4          4.15          5.47         0.85 o
  12  18   4         11.91         11.39         1.28 o
  13  18   4          1.75          2.40         0.73 o
  14  18   4          0.00          0.27         0.66 o
  15  18   4          0.74          1.21         0.64 o
   1  19   4          0.31          0.93         0.61 o
   2  19   4          0.57          1.80         0.63 o
   3  19   4          2.35          2.37         0.73 o
   4  19   4          0.04          1.93         0.69 o
   5  19   4          9.84          6.54         0.92 o
   6  19   4          0.56          0.81         0.58 o
   7  19   4          1.62          1.36         0.54 o
   8  19   4          0.28          0.82         0.54 o
   9  19   4          0.02          0.46         0.59 o
  10  19   4          0.19          0.09         0.59 o
  11  19   4          0.40          1.43         0.63 o
  12  19   4          0.35          0.60         0.63 o
  13  19   4          2.46          2.24         0.68 o
  14  19   4          0.04          0.49         0.66 o
   0  20   4          0.76          3.46         1.24 o
   1  20   4         11.80          7.60         1.49 o
   2  20   4          1.13          2.31         0.61 o
   3  20   4          2.93          1.51         0.60 o
   4  20   4          1.12          0.89         0.50 o
   5  20   4          0.84          1.47         0.52 o
   6  20   4          0.66          1.80         0.55 o
   7  20   4          0.20          1.47         0.64 o
   8  20   4          0.20          1.60         0.55 o
   9  20   4          1.54          1.77         0.59 o
  10  20   4          0.10          0.98         0.56 o
  11  20   4          0.01          0.70         0.55 o
  12  20   4          1.39          2.37         0.61 o
   1  21   4          1.53          1.79         0.54 o
   2  21   4          2.35          2.68         0.60 o
   3  21   4          2.81          4.81         0.80 o
   4  21   4          0.56          3.50         0.61 o
   5  21   4         13.67          9.85         2.37 o
   6  21   4          8.44          5.72         0.91 o
   7  21   4          0.09          1.15         0.60 o
   8  21   4          1.26          1.52         0.46 o
   9  21   4          0.81          1.20         0.49 o
  10  21   4          0.00         -0.05         0.47 o
   0  22   4          8.82          4.62         1.57 o
   1  22   4          1.87          2.44         0.51 o
   2  22   4          1.05          1.85         0.49 o
   3  22   4          1.97          1.28         0.47 o
   4  22   4          0.89          0.75         0.42 o
   5  22   4          0.04          0.21         0.39 o
   6  22   4          0.05          0.07         0.35 o
   7  22   4          0.23          1.02         0.45 o
   1  23   4          0.31          0.57         0.39 o
   2  23   4          0.27          1.31         0.50 o
   1   0   5        791.39       1160.43       124.07 o
   2   0   5       1144.48       1072.10       168.53 o
   3   0   5       2625.44       3357.70       488.09 o
   4   0   5        210.22        100.31        24.21 o
   5   0   5         56.75       2637.60       685.54 o
   6   0   5        877.64        838.00       216.19 o
   7   0   5         43.70         86.16        22.54 o
   8   0   5        683.75        882.71       229.17 o
   9   0   5        322.01        289.61        75.35 o
  10   0   5         17.05         25.91         4.46 o
  11   0   5          2.30         14.84        10.89 o
  12   0   5        582.39        458.98       119.45 o
  13   0   5        351.54        425.05        74.54 o
  14   0   5        704.62        643.33        92.02 o
  15   0   5        498.42        540.24        77.23 o
  16   0   5         24.48         19.71         3.43 o
  17   0   5          6.06          8.22         1.80 o
  18   0   5         16.92         12.82         1.90 o
  19   0   5          4.31          3.66         1.54 o
  20   0   5          0.77          1.51         1.08 o
  21   0   5         28.92         26.21         3.56 o
  22   0   5          4.91         17.40         5.09 o
  23   0   5          0.06          1.38         0.95 o
   0   1   5        707.19        814.84       119.33 o
   1   1   5        111.32        137.08        13.28 o
   2   1   5         22.83         25.09         3.87 o
   3   1   5         63.78         18.48         2.92 o
   4   1   5          0.66         10.82         5.36 o
   5   1   5          6.76         11.33         2.55 o
   6   1   5         56.44         45.32         6.80 o
   7   1   5         31.12         24.09         4.95 o
   8   1   5        116.70        151.20        20.80 o
   9   1   5         31.48         26.91         3.95 o
  10   1   5          9.51         12.08         2.23 o
  11   1   5         12.14          8.86         1.75 o
  12   1   5          2.15          4.37         2.11 o
  13   1   5         33.05         17.79         4.09 o
  14   1   5          8.20         10.34         1.94 o
  15   1   5          6.42         10.21         1.77 o
  16   1   5          0.43          4.28         1.12 o
  17   1   5          2.68          1.81         0.93 o
  18   1   5          1.55          2.42         0.87 o
  19   1   5          1.56          1.13         0.80 o
  20   1   5          4.12          8.59         1.22 o
  21   1   5          1.66          1.27         0.77 o
  22   1   5          0.08          0.24         0.66 o
  23   1   5          0.02         -0.16         0.64 o
   1   2   5         96.14         67.96         6.05 o
   2   2   5         41.65         53.09         4.92 o
   3   2   5        319.79        300.84        27.34 o
   4   2   5        147.40        121.04        15.88 o
   5   2   5         21.85         37.33         4.15 o
   6   2   5          0.47         15.21         4.97 o
   7   2   5          2.73         18.19         3.24 o
   8   2   5          1.54          4.48         1.62 o
   9   2   5         36.44         42.85         9.18 o
  10   2   5         13.98          9.90         1.87 o
  11   2   5          3.63          9.69         3.59 o
  12   2   5         35.90         26.37         6.05 o
  13   2   5         93.98         56.87         5.40 o
  14   2   5          0.07          5.73         1.85 o
  15   2   5         32.01         29.39         3.13 o
  16   2   5         16.52         17.04         1.89 o
  17   2   5          2.17          2.24         0.94 o
  18   2   5          2.16          3.50         0.94 o
  19   2   5          0.65          2.51         0.83 o
  20   2   5          0.11          1.39         0.83 o
  21   2   5          3.18          3.25         0.83 o
  22   2   5          1.66          3.38         0.73 o
  23   2   5          0.15          1.37         0.67 o
   0   3   5       2674.71       3768.31       465.40 o
   1   3   5        213.12        109.81        32.88 o
   2   3   5        236.83        227.91        19.15 o
   3   3   5         98.74         87.87         7.70 o
   4   3   5         16.25         27.84         2.80 o
   5   3   5          0.04         12.98         2.15 o
   6   3   5         45.14         35.02         4.29 o
   7   3   5         70.99         88.42        11.54 o
   8   3   5        246.39        325.77        69.33 o
   9   3   5        313.49        263.03        26.18 o
  10   3   5        236.80        230.41        22.09 o
  11   3   5          0.25         11.58         2.04 o
  12   3   5         15.33         19.55         3.70 o
  13   3   5         43.35         45.22         4.42 o
  14   3   5         22.56         25.11         2.72 o
  15   3   5          6.12          7.49         1.45 o
  16   3   5          3.02          3.97         1.24 o
  17   3   5          7.30          5.38         1.09 o
  18   3   5          0.20          3.85         1.00 o
  19   3   5          6.52          8.62         1.08 o
  20   3   5         10.36          9.69         1.11 o
  21   3   5          1.47          3.04         0.78 o
  22   3   5          0.60          1.45         0.66 o
  23   3   5          1.48          1.54         0.65 o
   1   4   5          8.66         10.77         1.71 o
   2   4   5         16.73         20.36         4.01 o
   3   4   5          1.73          3.65         1.31 o
   4   4   5         15.84         24.63         5.16 o
   5   4   5        150.78        124.91        13.12 o
   6   4   5          2.84          8.48         3.45 o
   7   4   5          5.74          6.90         1.51 o
   8   4   5         14.09         15.21         2.81 o
   9   4   5          6.31          7.78         1.61 o
  10   4   5          0.95          4.02         1.54 o
  11   4   5          0.51          5.77         1.81 o
  12   4   5          2.22          6.13         1.55 o
  13   4   5          8.79          9.12         1.90 o
  14   4   5         31.22         25.54         2.47 o
  15   4   5         20.38         17.82         1.85 o
  16   4   5          4.41          5.16         1.23 o
  17   4   5          1.45          1.65         1.00 o
  18   4   5          0.12          1.50         0.83 o
  19   4   5          0.37          0.78         0.76 o
  20   4   5          0.56          1.63         0.78 o
  21   4   5          0.20          0.52         0.76 o
  22   4   5          0.25          0.20         0.63 o
  23   4   5          0.81          1.32         0.63 o
   0   5   5         65.47        623.66        96.78 o
   1   5   5        133.41        126.35        12.96 o
   2   5   5         13.11         39.73         6.37 o
   3   5   5        358.54        248.36        19.75 o
   4   5   5         30.15         40.50        22.10 o
   5   5   5         39.87         29.52         8.92 o
   6   5   5          2.33          8.53         2.16 o
   7   5   5         86.79         49.01         5.33 o
   8   5   5        845.40        951.36        78.24 o
   9   5   5        161.45        118.79        11.30 o
  10   5   5          1.59         10.78         2.05 o
  11   5   5         19.89         26.85         3.23 o
  12   5   5          8.81         10.79         2.83 o
  13   5   5        304.41        268.71        23.24 o
  14   5   5        135.41        108.52         8.29 o
  15   5   5          1.12          6.54         2.21 o
  16   5   5          0.16          5.02         1.63 o
  17   5   5          3.61          4.21         1.04 o
  18   5   5          0.01          1.99         0.96 o
  19   5   5          9.66          7.78         1.66 o
  20   5   5         36.52         36.70         2.72 o
  21   5   5          1.00          1.76         0.69 o
  22   5   5          0.00          0.79         0.62 o
  23   5   5          5.24          3.68         0.77 o
   1   6   5         16.88         19.54         3.37 o
   2   6   5          9.27         12.66         2.33 o
   3   6   5         52.36         52.09         5.06 o
   4   6   5         15.27         18.41         2.68 o
   5   6   5          6.94         11.93         1.81 o
   6   6   5          1.50          8.49         5.30 o
   7   6   5          6.80          9.05         1.77 o
   8   6   5          2.32          4.19         1.28 o
   9   6   5         25.34         15.64         2.05 o
  10   6   5          0.14          3.62         1.41 o
  11   6   5          1.26          5.63         1.62 o
  12   6   5          0.09          2.75         1.62 o
  13   6   5          6.55         16.12         2.20 o
  14   6   5          2.49          8.64         1.72 o
  15   6   5         18.40         19.19         2.15 o
  16   6   5          6.83          5.63         1.26 o
  17   6   5          0.02          1.91         0.99 o
  18   6   5          0.91          2.13         0.90 o
  19   6   5          0.11          1.42         0.80 o
  20   6   5          1.83          1.59         0.72 o
  21   6   5          3.67          2.98         0.68 o
  22   6   5          0.13          0.64         0.60 o
   0   7   5          0.01          8.20         3.09 o
   1   7   5        129.56         99.57         9.68 o
   2   7   5         21.53         17.63         2.59 o
   3   7   5         43.20         26.27         3.01 o
   4   7   5          0.33          5.42         2.11 o
   5   7   5         25.74         32.75         4.00 o
   6   7   5          2.18          4.85         1.23 o
   7   7   5        269.56        163.36        21.13 o
   8   7   5        111.00         82.11        10.65 o
   9   7   5        398.94        362.71        33.34 o
  10   7   5          0.03          9.24         2.97 o
  11   7   5         31.37         29.74         2.96 o
  12   7   5          1.24          4.04         1.21 o
  13   7   5          0.90          6.63         1.38 o
  14   7   5          6.86          6.65         1.34 o
  15   7   5          0.50          3.73         1.13 o
  16   7   5          2.96          4.72         1.05 o
  17   7   5         45.20         48.67         3.88 o
  18   7   5          1.84          4.03         1.11 o
  19   7   5          3.45          3.50         1.09 o
  20   7   5          0.18          0.29         0.66 o
  21   7   5          0.13          0.54         0.61 o
  22   7   5          1.25          1.14         0.58 o
   1   8   5         96.39         83.81         8.33 o
   2   8   5          8.75         10.82         2.49 o
   3   8   5        192.78        176.53        15.67 o
   4   8   5        784.23        827.31        62.71 o
   5   8   5        715.85        751.67        52.30 o
   6   8   5         62.68         51.46         4.04 o
   7   8   5         90.62        109.33         8.22 o
   8   8   5        270.35        250.47        21.57 o
   9   8   5         30.75         24.28         2.98 o
  10   8   5          9.86          9.68         1.58 o
  11   8   5          9.98         11.14         1.80 o
  12   8   5        188.72        159.42        12.39 o
  13   8   5          5.87         11.06         1.74 o
  14   8   5        201.79        166.99        21.67 o
  15   8   5         10.88         15.53         2.50 o
  16   8   5          0.86          3.65         1.18 o
  17   8   5          7.75          6.87         1.08 o
  18   8   5          1.82          4.70         0.95 o
  19   8   5          0.06          1.37         0.78 o
  20   8   5          5.67          5.34         0.90 o
  21   8   5          0.00          1.27         0.59 o
  22   8   5          3.79          5.25         0.81 o
   0   9   5         25.79         53.78         8.68 o
   1   9   5          0.45          5.54         1.81 o
   2   9   5          1.79          8.49         2.23 o
   3   9   5         12.55         12.26         1.89 o
   4   9   5          7.75         10.90         1.66 o
   5   9   5          0.14          2.34         1.32 o
   6   9   5          6.15          6.36         1.38 o
   7   9   5          3.32          4.76         1.37 o
   8   9   5         13.55         20.27         2.43 o
   9   9   5          6.44         10.30         1.97 o
  10   9   5          0.51          4.15         1.81 o
  11   9   5          0.06          1.63         1.17 o
  12   9   5         10.79          7.44         1.42 o
  13   9   5          3.98          3.30         1.21 o
  14   9   5          4.73          3.84         1.15 o
  15   9   5          0.58          0.52         0.97 o
  16   9   5          0.50          3.19         0.93 o
  17   9   5          1.25          2.31         0.90 o
  18   9   5          1.07          2.49         0.82 o
  19   9   5          0.09          0.46         0.73 o
  20   9   5          0.22         -0.15         0.61 o
  21   9   5          0.14          0.72         0.57 o
   1  10   5         73.82         59.72         5.10 o
   2  10   5         54.80         47.02         4.75 o
   3  10   5        280.19        211.94        18.36 o
   4  10   5        190.03        265.48        21.46 o
   5  10   5          4.48         13.16         2.49 o
   6  10   5         19.01         19.30         2.39 o
   7  10   5          0.80          8.15         1.62 o
   8  10   5        110.16        146.91        10.88 o
   9  10   5          4.44          7.25         1.44 o
  10  10   5          1.75          4.45         1.48 o
  11  10   5         11.20          9.65         1.44 o
  12  10   5        114.35         82.19        11.34 o
  13  10   5         83.58         69.76        10.72 o
  14  10   5        108.20         95.89         8.56 o
  15  10   5         40.87         43.56         3.89 o
  16  10   5          1.41          4.51         1.63 o
  17  10   5          0.34          1.68         0.83 o
  18  10   5          2.45          5.08         0.95 o
  19  10   5          0.21          1.29         0.67 o
  20  10   5          1.13          1.42         0.63 o
  21  10   5          0.01          2.29         0.76 o
   0  11   5         17.42         12.17         2.78 o
   1  11   5         27.95         22.57         3.44 o
   2  11   5          0.11          6.71         2.07 o
   3  11   5          5.93          5.89         1.51 o
   4  11   5          0.77          5.19         1.65 o
   5  11   5          6.35          7.17         1.69 o
   6  11   5          9.49          7.62         1.52 o
   7  11   5          5.91         11.50         1.72 o
   8  11   5         20.64         20.83         2.41 o
   9  11   5         32.43         29.90         3.30 o
  10  11   5          7.34          6.67         1.40 o
  11  11   5          2.09          7.96         1.51 o
  12  11   5          3.40          2.40         1.09 o
  13  11   5          0.04          3.46         1.12 o
  14  11   5          0.30          1.88         0.98 o
  15  11   5          0.39          2.30         0.97 o
  16  11   5          0.88          1.52         0.91 o
  17  11   5          5.18          5.61         1.00 o
  18  11   5          0.34          1.08         0.72 o
  19  11   5          0.78          0.96         0.64 o
  20  11   5          0.70          0.89         0.59 o
   1  12   5          8.56         11.24         2.15 o
   2  12   5          2.90          6.75         2.68 o
   3  12   5         85.73         50.19         4.86 o
   4  12   5        136.00        124.16         9.53 o
   5  12   5         12.30         16.17         2.44 o
   6  12   5         25.77         20.95         2.24 o
   7  12   5         11.58         12.12         1.85 o
   8  12   5         24.76         38.81         3.51 o
   9  12   5          5.04          6.05         1.33 o
  10  12   5          4.64          4.30         1.32 o
  11  12   5          1.68          3.16         1.19 o
  12  12   5         74.70         44.57         8.26 o
  13  12   5         49.91         39.55         7.40 o
  14  12   5         32.54         30.96         3.15 o
  15  12   5          0.38          2.60         0.96 o
  16  12   5          2.09          3.03         0.90 o
  17  12   5          1.65          2.57         0.79 o
  18  12   5          0.00         -0.04         0.63 o
  19  12   5          0.21          0.64         0.61 o
  20  12   5          1.82          1.84         0.59 o
   0  13   5        525.88        701.19        83.11 o
   1  13   5        222.56        170.19        21.86 o
   2  13   5         78.54         62.94         8.10 o
   3  13   5         84.56         54.37         6.47 o
   4  13   5          3.61          6.84         1.34 o
   5  13   5         14.16         16.75         1.90 o
   6  13   5         18.93         17.40         2.36 o
   7  13   5         97.25        100.11         7.39 o
   8  13   5         13.36         32.71         3.60 o
   9  13   5        411.34        476.27        33.87 o
  10  13   5         68.87         77.41         6.53 o
  11  13   5          6.02         10.08         1.47 o
  12  13   5          8.22         13.76         3.65 o
  13  13   5          7.49         11.34         1.57 o
  14  13   5          2.49          3.27         1.04 o
  15  13   5          2.56          3.38         0.95 o
  16  13   5          2.18          2.16         0.88 o
  17  13   5         46.86         32.38         2.83 o
  18  13   5          0.31          2.97         1.02 o
  19  13   5          7.62          7.90         0.88 o
   1  14   5          5.97          6.09         1.36 o
   2  14   5          3.98          4.58         1.03 o
   3  14   5         51.32         31.90         4.09 o
   4  14   5          0.79          3.57         1.00 o
   5  14   5        267.05        255.28        19.67 o
   6  14   5          6.70          8.86         1.43 o
   7  14   5          0.12          1.65         1.08 o
   8  14   5          1.67          4.60         1.09 o
   9  14   5          1.97          0.83         1.02 o
  10  14   5          0.59          0.82         1.02 o
  11  14   5          0.02          1.08         1.03 o
  12  14   5          1.93          2.55         1.11 o
  13  14   5         15.43         14.71         1.97 o
  14  14   5          0.27          3.74         0.96 o
  15  14   5          4.29          3.33         0.92 o
  16  14   5          1.61          2.66         0.84 o
  17  14   5          1.36          0.51         0.71 o
  18  14   5          0.29         -0.24         0.66 o
   0  15   5        250.80        167.16        18.94 o
   1  15   5         51.92         28.30         5.16 o
   2  15   5          2.26          4.57         1.06 o
   3  15   5          8.94         10.78         2.33 o
   4  15   5          6.19          6.47         1.24 o
   5  15   5          0.25          3.85         0.86 o
   6  15   5         19.34         13.12         1.93 o
   7  15   5          2.23          4.03         1.05 o
   8  15   5          5.16          6.02         1.34 o
   9  15   5         10.08          9.51         1.28 o
  10  15   5          4.19          3.62         0.99 o
  11  15   5          1.99          2.30         0.95 o
  12  15   5          0.06          0.97         0.85 o
  13  15   5          0.00          3.30         1.09 o
  14  15   5          0.21          1.25         0.82 o
  15  15   5          0.52          1.52         0.78 o
  16  15   5          3.25          4.82         0.85 o
  17  15   5          3.58          3.90         0.78 o
  18  15   5          0.17          4.01         2.10 o
   1  16   5          2.00          2.17         1.04 o
   2  16   5          0.75          5.30         1.41 o
   3  16   5          3.62          6.17         1.19 o
   4  16   5          0.89          3.31         1.41 o
   5  16   5          3.06          8.49         3.88 o
   6  16   5         29.34         25.87         2.60 o
   7  16   5          6.13          5.83         1.08 o
   8  16   5          8.85          8.08         1.14 o
   9  16   5          2.01          3.31         1.08 o
  10  16   5          0.01          1.38         0.81 o
  11  16   5          2.66          2.58         0.84 o
  12  16   5          8.98          9.83         1.32 o
  13  16   5          4.93          7.57         1.62 o
  14  16   5          5.05          3.76         0.87 o
  15  16   5          2.80          2.21         0.77 o
  16  16   5          2.84          3.20         0.74 o
  17  16   5          1.09          1.21         0.99 o
   0  17   5          2.45          6.00         2.81 o
   1  17   5          0.00          3.86         1.39 o
   2  17   5          2.33          2.22         0.75 o
   3  17   5          2.72          5.02         0.96 o
   4  17   5          0.00          2.17         0.71 o
   5  17   5          0.49          2.95         0.85 o
   6  17   5          0.11          2.42         0.90 o
   7  17   5          5.66          2.68         0.76 o
   8  17   5          0.46          1.49         0.71 o
   9  17   5         15.24         12.58         1.44 o
  10  17   5          1.41          0.87         0.90 o
  11  17   5          2.08          1.35         0.77 o
  12  17   5          0.40          0.43         0.74 o
  13  17   5          0.56          1.17         0.71 o
  14  17   5          0.04         -0.22         0.69 o
  15  17   5          0.21          0.30         0.66 o
  16  17   5          0.61         -0.61         1.32 o
   1  18   5          0.36          1.06         0.67 o
   2  18   5          0.04          1.46         0.82 o
   3  18   5          0.04          3.50         1.36 o
   4  18   5         27.78         22.14         3.10 o
   5  18   5          0.01          1.80         0.68 o
   6  18   5          1.68          5.93         1.85 o
   7  18   5          4.33          5.85         0.88 o
   8  18   5         11.81         10.96         1.50 o
   9  18   5          0.33          1.11         0.69 o
  10  18   5          0.85          1.65         0.74 o
  11  18   5          2.62          1.74         0.70 o
  12  18   5         13.02          9.77         1.32 o
  13  18   5          3.10          1.65         0.69 o
  14  18   5         14.32         10.68         1.23 o
   0  19   5          0.27          1.58         0.79 o
   1  19   5          1.60          1.46         0.76 o
   2  19   5          0.03          0.73         0.58 o
   3  19   5          0.25          1.04         0.57 o
   4  19   5          0.01          0.79         0.58 o
   5  19   5          0.29          0.51         0.49 o
   6  19   5          0.05          1.45         0.57 o
   7  19   5          0.57          0.50         0.56 o
   8  19   5          0.17          0.64         0.61 o
   9  19   5          0.01          1.07         0.61 o
  10  19   5          0.03          0.70         0.62 o
  11  19   5          0.53          1.44         0.64 o
  12  19   5          0.44          0.36         0.61 o
  13  19   5          0.09          0.13         0.59 o
   1  20   5          1.58          1.20         0.56 o
   2  20   5          0.53          1.06         0.60 o
   3  20   5          1.10          4.05         1.26 o
   4  20   5          6.23          4.19         0.83 o
   5  20   5         52.30         25.06         3.08 o
   6  20   5          2.71          2.71         0.64 o
   7  20   5          0.29          1.22         0.52 o
   8  20   5          0.00          0.40         0.52 o
   9  20   5          0.47          0.81         0.54 o
  10  20   5          0.02          0.71         0.55 o
  11  20   5          3.55          1.83         0.62 o
   0  21   5          9.65          8.16         3.60 o
   1  21   5          0.03          1.96         0.62 o
   2  21   5          0.13          0.56         0.52 o
   3  21   5          0.63          0.74         0.48 o
   4  21   5          0.16          0.69         0.43 o
   5  21   5          0.01          0.64         0.43 o
   6  21   5          0.82          1.03         0.48 o
   7  21   5          7.55          4.99         0.70 o
   8  21   5          0.14          1.12         0.49 o
   9  21   5          8.49          6.52         0.88 o
   1  22   5          0.08          0.64         0.46 o
   2  22   5          0.04          0.30         0.48 o
   3  22   5          0.14          1.14         0.46 o
   4  22   5          2.39          1.31         0.47 o
   5  22   5          1.38          0.97         0.43 o
   6  22   5          0.04          0.15         0.53 o
   0   0   6       1307.00       3110.08       527.45 o
   1   0   6        492.68        460.50        66.14 o
   2   0   6         52.97         44.07         5.54 o
   3   0   6        121.39        102.92        15.06 o
   4   0   6         46.46         40.42         6.34 o
   5   0   6        133.37         18.31        43.04 o
   6   0   6          7.94        426.03       109.99 o
   7   0   6        790.68       1125.97       292.16 o
   8   0   6       2832.83       2866.04       744.68 o
  10   0   6         14.74         23.94         6.71 o
  11   0   6        759.84       1499.80      1044.27 o
  12   0   6         35.51         19.42         4.81 o
  13   0   6         36.36         22.95        17.59 o
  14   0   6        277.70        222.31        32.29 o
  15   0   6          3.27          5.26         2.16 o
  16   0   6         46.80         65.55         9.69 o
  17   0   6         80.18         97.27        14.29 o
  18   0   6         13.39         25.38         5.54 o
  19   0   6         34.34         50.86         6.51 o
  20   0   6         56.57         39.72         4.61 o
  21   0   6          0.34          0.83         1.03 o
  22   0   6          0.49          1.39         1.02 o
  23   0   6          0.12          1.47         0.97 o
   1   1   6          1.57         11.17         5.91 o
   2   1   6          0.17          5.91         1.31 o
   3   1   6        464.41        366.33        34.08 o
   4   1   6         30.14         28.30         4.37 o
   5   1   6         25.16         19.36         3.08 o
   6   1   6          8.79         12.91         2.53 o
   7   1   6         56.42         63.08         9.01 o
   8   1   6         36.65         47.51         7.02 o
   9   1   6          0.00          5.05         1.78 o
  10   1   6          1.82          4.48         1.60 o
  11   1   6         25.12         18.13         2.83 o
  12   1   6         15.50         14.25         5.61 o
  13   1   6        267.72        287.90        29.34 o
  14   1   6         23.15         24.06         5.28 o
  15   1   6          8.83          8.69         1.83 o
  16   1   6          0.99          2.02         1.42 o
  17   1   6          1.33          2.35         1.23 o
  18   1   6          0.08          0.54         0.95 o
  19   1   6          0.24          1.31         0.83 o
  20   1   6          0.51          0.56         0.75 o
  21   1   6          0.63          1.86         0.75 o
  22   1   6          1.03          1.83         0.71 o
  23   1   6          1.46          2.00         0.72 o
   0   2   6         67.00         59.11        16.73 o
   1   2   6        209.27        251.06        20.96 o
   2   2   6         38.48         24.77         5.69 o
   3   2   6         11.51         17.97         2.22 o
   4   2   6          1.42          8.09         2.38 o
   5   2   6         26.69         34.30         3.62 o
   6   2   6          3.18          5.47         2.26 o
   7   2   6         30.33         51.66         8.08 o
   8   2   6        143.88        127.72        17.50 o
   9   2   6        156.46        191.84        26.57 o
  10   2   6          0.16         11.58         5.41 o
  11   2   6          8.11         11.28         1.93 o
  12   2   6          5.69          6.04         1.92 o
  13   2   6          2.52          5.08         1.39 o
  14   2   6         32.51         29.20         3.03 o
  15   2   6          0.59          1.54         1.34 o
  16   2   6          1.75          5.68         1.45 o
  17   2   6          6.29          4.12         1.12 o
  18   2   6          0.59          1.97         0.93 o
  19   2   6          0.09          1.28         0.89 o
  20   2   6          3.42          4.29         0.92 o
  21   2   6          0.20          1.43         0.72 o
  22   2   6          0.54          1.34         0.69 o
  23   2   6          0.08          0.43         0.74 o
   1   3   6        267.20        185.67        14.02 o
   2   3   6          5.16          8.90         1.78 o
   3   3   6         17.07         26.01         4.45 o
   4   3   6       2016.54       2269.18       202.01 o
   5   3   6       1271.16       1360.45       113.81 o
   6   3   6        100.91         80.32         7.12 o
   7   3   6         34.49         34.10         4.16 o
   8   3   6        172.71        207.22        24.01 o
   9   3   6          0.08         19.41         8.44 o
  10   3   6          7.22         18.57         7.54 o
  11   3   6          8.51          7.36         1.59 o
  12   3   6        101.66         77.89         7.93 o
  13   3   6         57.72         42.94         9.44 o
  14   3   6        171.35        163.23        17.16 o
  15   3   6          1.09          6.81         1.90 o
  16   3   6          0.41          8.00         3.46 o
  17   3   6          1.18          2.80         1.06 o
  18   3   6          3.61          3.31         1.09 o
  19   3   6          4.10          2.96         0.90 o
  20   3   6          5.48          4.99         0.93 o
  21   3   6          1.03          3.05         0.76 o
  22   3   6          1.99          5.11         0.80 o
  23   3   6          2.31          3.59         1.51 o
   0   4   6         82.25         52.72         6.16 o
   1   4   6          7.06         14.19         1.96 o
   2   4   6          1.77          6.16         1.38 o
   3   4   6          3.44          6.98         1.46 o
   4   4   6         16.55         17.74         2.58 o
   5   4   6          3.66          5.79         1.61 o
   6   4   6         18.95         23.87         2.49 o
   7   4   6          2.92          7.76         1.92 o
   8   4   6          2.03          4.40         1.27 o
   9   4   6          0.18          6.53         1.65 o
  10   4   6          3.53          6.03         2.01 o
  11   4   6          5.50          3.81         1.82 o
  12   4   6         12.91          7.66         1.68 o
  13   4   6          0.11          3.87         1.43 o
  14   4   6          3.05          4.20         1.33 o
  15   4   6          0.01          2.39         1.31 o
  16   4   6          0.06          0.87         1.03 o
  17   4   6          0.43          1.60         0.98 o
  18   4   6          2.28          1.23         0.91 o
  19   4   6          1.03          0.97         0.85 o
  20   4   6          0.05          1.33         0.87 o
  21   4   6          0.08          0.49         0.70 o
  22   4   6          0.07          1.05         0.64 o
   1   5   6          3.35          5.51         1.75 o
   2   5   6         99.52         99.70        12.34 o
   3   5   6       2651.66       2781.77       214.96 o
   4   5   6        522.49        512.22        56.91 o
   5   5   6          4.70         18.78         3.63 o
   6   5   6         61.57         49.97        10.15 o
   7   5   6         67.96         72.81         7.83 o
   8   5   6        376.42        439.64        39.62 o
   9   5   6          1.18          6.05         1.75 o
  10   5   6          1.26          3.59         1.36 o
  11   5   6         22.22         28.44         3.33 o
  12   5   6        124.18         98.69        10.72 o
  13   5   6       1262.49       1416.19       135.69 o
  14   5   6        274.48        278.21        26.61 o
  15   5   6         36.84         39.40         3.69 o
  16   5   6          0.47          4.02         1.55 o
  17   5   6          1.07          4.06         1.06 o
  18   5   6         13.58          8.85         1.21 o
  19   5   6          6.12          7.64         1.12 o
  20   5   6          0.00          2.29         0.89 o
  21   5   6          0.75          2.50         0.71 o
  22   5   6          2.52          1.71         0.65 o
   0   6   6         26.18        269.90        69.85 o
   1   6   6          6.04         12.92         3.29 o
   2   6   6          1.74        433.14        39.06 o
   3   6   6          0.09          6.04         1.45 o
   4   6   6         11.48         11.52         1.70 o
   5   6   6          0.81          3.76         1.98 o
   6   6   6          1.33         12.70         4.68 o
   7   6   6          0.85          2.94         1.23 o
   8   6   6          2.21         10.98         5.07 o
   9   6   6          1.22          5.68         1.30 o
  10   6   6          7.30         13.32         1.88 o
  11   6   6          9.42          6.38         1.49 o
  12   6   6          0.72          3.33         1.46 o
  13   6   6         12.09         14.61         3.34 o
  14   6   6          4.18          5.28         1.50 o
  15   6   6          0.11          0.53         1.13 o
  16   6   6          0.57          2.26         0.99 o
  17   6   6          0.00          2.37         0.96 o
  18   6   6          0.59          2.26         0.90 o
  19   6   6          0.88          1.08         0.86 o
  20   6   6          1.58          2.27         0.82 o
  21   6   6          1.35          1.52         0.71 o
  22   6   6          0.34          1.19         0.64 o
   1   7   6         53.98         26.97         3.28 o
   2   7   6          3.13          8.46         1.74 o
   3   7   6         34.51         36.91         3.85 o
   4   7   6        181.69        183.70        14.48 o
   5   7   6         54.07         48.60         4.71 o
   6   7   6          2.23          5.75         1.18 o
   7   7   6         14.71         18.61         2.70 o
   8   7   6          6.80          8.29         1.42 o
   9   7   6          0.99          6.78         1.47 o
  10   7   6          4.72          7.13         1.48 o
  11   7   6          2.61          6.01         1.59 o
  12   7   6         75.71         53.09         5.40 o
  13   7   6          5.00         10.42         2.43 o
  14   7   6         21.18         22.70         4.46 o
  15   7   6          4.53          3.60         1.18 o
  16   7   6          1.76          4.43         1.06 o
  17   7   6          1.27          2.38         0.89 o
  18   7   6          0.55          0.19         0.82 o
  19   7   6          0.36          3.61         0.88 o
  20   7   6          3.53          3.73         0.80 o
  21   7   6          3.12          3.27         0.72 o
  22   7   6          3.96          3.35         2.26 o
   0   8   6       1121.01       1142.85       155.42 o
   1   8   6       1517.24       1183.69        92.53 o
   2   8   6         35.88         36.84         4.46 o
   3   8   6          4.50          7.17         1.89 o
   4   8   6         38.16         47.03         4.35 o
   5   8   6          0.01         15.85         4.81 o
   6   8   6         13.80         13.12         2.46 o
   7   8   6         11.01         11.31         2.50 o
   8   8   6        161.31        120.83        18.78 o
   9   8   6        101.38         79.28        15.13 o
  10   8   6        143.74        121.65        18.09 o
  11   8   6        129.10        119.00        10.52 o
  12   8   6          6.91         14.01         2.56 o
  13   8   6         32.07         37.53         3.90 o
  14   8   6          2.90          2.23         1.13 o
  15   8   6          6.10          6.34         1.33 o
  16   8   6          1.24          3.80         1.11 o
  17   8   6          5.53          7.47         1.24 o
  18   8   6          1.13          2.10         0.81 o
  19   8   6          6.64         12.17         1.37 o
  20   8   6         12.40         10.41         1.57 o
  21   8   6          0.67          3.47         0.71 o
   1   9   6          0.50          3.13         1.74 o
   2   9   6          4.50          7.54         1.99 o
   3   9   6         18.99         24.04         3.46 o
   4   9   6         16.90         15.82         2.37 o
   5   9   6          4.63          4.55         1.15 o
   6   9   6          0.39          3.51         1.35 o
   7   9   6          0.16          3.45         1.22 o
   8   9   6          1.70          2.29         1.24 o
   9   9   6          0.61          4.85         1.62 o
  10   9   6          0.85          2.47         1.21 o
  11   9   6          0.01          2.23         1.20 o
  12   9   6          2.27          3.37         1.40 o
  13   9   6         14.70         12.72         1.86 o
  14   9   6          4.72          3.10         1.11 o
  15   9   6          1.45          3.65         1.31 o
  16   9   6          0.00          1.60         0.95 o
  17   9   6          0.46          0.65         0.81 o
  18   9   6          0.16          0.38         0.77 o
  19   9   6          0.00         -0.12         0.74 o
  20   9   6          0.09          0.85         0.64 o
  21   9   6          0.09          1.10         0.63 o
   0  10   6         94.31        349.10        48.07 o
   1  10   6         75.57         77.05         7.93 o
   2  10   6          9.24         48.28         8.35 o
   3  10   6          9.76         12.16         2.31 o
   4  10   6          1.20          4.55         1.24 o
   5  10   6          8.62         12.87         2.49 o
   6  10   6          2.86          9.38         1.66 o
   7  10   6         46.14         65.43         5.48 o
   8  10   6        463.87        541.40        44.42 o
   9  10   6         17.31         26.71         4.64 o
  10  10   6         24.38         29.93         4.36 o
  11  10   6        142.23         85.39        18.00 o
  12  10   6         23.89         17.99         3.53 o
  13  10   6          6.77          5.48         1.21 o
  14  10   6         26.22         21.70         2.52 o
  15  10   6          0.67          1.77         1.02 o
  16  10   6          0.68          2.53         0.92 o
  17  10   6          5.26          6.63         1.09 o
  18  10   6          5.49          6.18         1.42 o
  19  10   6          1.83          4.38         0.93 o
  20  10   6          3.69          4.58         0.79 o
   1  11   6          0.00          7.84         2.01 o
   2  11   6          2.67          2.40         1.68 o
   3  11   6         26.10         17.56         3.48 o
   4  11   6          5.04          8.32         1.69 o
   5  11   6          6.26         13.02         1.83 o
   6  11   6          7.57          9.15         1.96 o
   7  11   6          3.05          4.31         1.32 o
   8  11   6          3.46          2.02         1.13 o
   9  11   6          1.11          3.04         1.30 o
  10  11   6          3.71          3.46         1.22 o
  11  11   6          2.12          3.85         1.37 o
  12  11   6          2.43          1.38         1.02 o
  13  11   6         10.82          9.49         2.36 o
  14  11   6          0.55          3.78         1.08 o
  15  11   6          0.20          3.87         0.98 o
  16  11   6          3.42          3.66         0.92 o
  17  11   6          0.81          1.42         0.86 o
  18  11   6          0.02          0.30         0.77 o
  19  11   6          0.49          1.20         0.61 o
  20  11   6          0.35          1.38         0.62 o
   0  12   6         20.95         15.57         6.56 o
   1  12   6        375.59        358.90        28.08 o
   2  12   6          5.18         12.97         2.07 o
   3  12   6          5.82          4.95         1.60 o
   4  12   6          0.02          1.42         1.44 o
   5  12   6          4.56          7.19         1.77 o
   6  12   6          1.05          4.49         1.41 o
   7  12   6          0.67          3.43         1.32 o
   8  12   6         21.47         20.66         2.21 o
   9  12   6         95.64         94.61         8.65 o
  10  12   6          0.38          3.25         1.42 o
  11  12   6          8.09          8.80         1.40 o
  12  12   6          3.08          3.84         1.57 o
  13  12   6          6.39          6.16         1.14 o
  14  12   6          1.16          2.55         0.88 o
  15  12   6          0.67          2.37         0.88 o
  16  12   6          1.62          1.23         0.81 o
  17  12   6          5.91          4.62         1.05 o
  18  12   6          0.46          2.14         0.76 o
  19  12   6          1.22          2.70         0.71 o
   1  13   6        105.65        109.19         9.91 o
   2  13   6          7.05          6.02         1.27 o
   3  13   6          5.98         10.40         2.87 o
   4  13   6       1003.11        961.51        84.65 o
   5  13   6        596.06        776.32        69.18 o
   6  13   6         35.69         45.67         4.68 o
   7  13   6         27.14         22.78         3.61 o
   8  13   6         95.17         98.90         8.36 o
   9  13   6          2.43          4.05         1.35 o
  10  13   6         16.68         14.73         2.00 o
  11  13   6          1.74          4.52         1.17 o
  12  13   6        131.36         92.83        11.78 o
  13  13   6          9.60          7.94         1.72 o
  14  13   6        118.31        113.29        10.24 o
  15  13   6          3.20          2.87         0.92 o
  16  13   6          2.58          3.21         0.86 o
  17  13   6          3.74          1.66         0.77 o
  18  13   6          0.00          1.62         0.70 o
   0  14   6        267.12        233.67        29.05 o
   1  14   6          3.20          5.45         1.84 o
   2  14   6          3.14          4.27         1.25 o
   3  14   6          2.99          3.77         1.30 o
   4  14   6         12.02          7.64         1.45 o
   5  14   6          0.10          1.94         0.98 o
   6  14   6         14.23          7.71         1.61 o
   7  14   6          7.65          5.49         1.24 o
   8  14   6         20.59         23.32         2.62 o
   9  14   6          0.60          2.62         1.09 o
  10  14   6         24.34         18.10         2.07 o
  11  14   6          0.00          2.08         1.02 o
  12  14   6          5.79          3.76         1.02 o
  13  14   6          1.56          1.61         0.86 o
  14  14   6          0.80          0.73         0.83 o
  15  14   6          0.68          0.16         0.78 o
  16  14   6          1.11          2.41         0.76 o
  17  14   6          2.04          0.96         0.65 o
  18  14   6          2.22          2.90         0.81 o
   1  15   6          0.02          1.48         0.81 o
   2  15   6          0.26          1.73         0.97 o
   3  15   6          9.16          8.65         1.56 o
   4  15   6         59.51         37.86         5.95 o
   5  15   6         17.18         20.40         3.21 o
   6  15   6          5.08          7.60         1.76 o
   7  15   6         18.09         13.45         1.79 o
   8  15   6          4.17          4.37         1.08 o
   9  15   6          0.67          1.75         0.99 o
  10  15   6          0.00          1.02         0.90 o
  11  15   6          4.41          3.91         1.03 o
  12  15   6         10.96         11.67         1.41 o
  13  15   6          0.07          2.83         0.99 o
  14  15   6          5.54          4.92         0.95 o
  15  15   6          0.06          2.21         0.80 o
  16  15   6          0.00          0.93         0.70 o
  17  15   6          0.23          1.36         0.70 o
   0  16   6          0.60          4.02         2.38 o
   1  16   6         10.14          8.61         2.20 o
   2  16   6          0.12          1.42         0.65 o
   3  16   6          0.63          4.62         1.32 o
   4  16   6          0.11          0.76         1.10 o
   5  16   6          0.58          1.47         0.73 o
   6  16   6          0.09          1.15         0.92 o
   7  16   6          9.50          8.17         1.27 o
   8  16   6          0.14          6.31         1.40 o
   9  16   6          5.35          4.99         1.00 o
  10  16   6          3.27          3.29         1.06 o
  11  16   6          6.39          4.81         1.10 o
  12  16   6          0.07          1.81         0.84 o
  13  16   6          3.57          1.46         0.91 o
  14  16   6          1.36          1.20         0.74 o
  15  16   6          0.06          0.77         0.71 o
  16  16   6          2.47          1.31         0.70 o
   1  17   6          4.54          3.39         0.87 o
   2  17   6          2.39          2.22         0.70 o
   3  17   6          0.15          1.86         0.74 o
   4  17   6         11.96         11.59         1.63 o
   5  17   6          6.36          5.09         1.84 o
   6  17   6          0.10          1.67         0.78 o
   7  17   6          2.18          2.69         0.80 o
   8  17   6          1.05          1.47         0.82 o
   9  17   6          0.25          0.15         0.69 o
  10  17   6          0.00          2.05         0.85 o
  11  17   6          0.01          0.43         0.74 o
  12  17   6          4.35          2.21         0.81 o
  13  17   6          0.18         -0.17         0.71 o
  14  17   6          4.98          4.08         0.88 o
  15  17   6          1.05          0.96         0.70 o
   0  18   6          4.47          1.94         1.70 o
   1  18   6         51.64         16.46         9.23 o
   2  18   6          0.29          0.43         0.78 o
   3  18   6          0.95          1.51         0.69 o
   4  18   6          0.05          1.30         0.58 o
   5  18   6          0.20          1.78         0.61 o
   6  18   6          0.91          1.25         0.75 o
   7  18   6          0.14          1.86         0.76 o
   8  18   6          0.06          1.72         0.69 o
   9  18   6          4.76          6.70         1.45 o
  10  18   6          0.81          2.31         0.75 o
  11  18   6          2.15          2.94         0.76 o
  12  18   6          0.11          0.53         0.77 o
  13  18   6          2.91          1.73         0.67 o
   1  19   6          0.92          0.48         0.47 o
   2  19   6          1.20          1.32         0.47 o
   3  19   6          0.35          1.77         0.60 o
   4  19   6          2.79          2.18         0.71 o
   5  19   6          5.46          4.73         1.23 o
   6  19   6          1.46          1.83         0.88 o
   7  19   6          0.68          1.10         0.65 o
   8  19   6          0.00          0.62         0.59 o
   9  19   6          0.17          0.64         0.59 o
  10  19   6          0.36          0.09         0.62 o
  11  19   6          0.02          0.04         0.63 o
  12  19   6          0.23         -0.09         0.61 o
   0  20   6         32.86         11.36         3.53 o
   1  20   6          0.02          2.31         1.28 o
   2  20   6          1.75          2.12         0.83 o
   3  20   6          0.04          1.02         0.56 o
   4  20   6          1.07          0.97         0.48 o
   5  20   6          0.54          0.52         0.48 o
   6  20   6          1.28          1.22         0.55 o
   7  20   6          3.00          1.81         0.57 o
   8  20   6          0.11          1.88         0.55 o
   9  20   6          3.16          2.82         0.61 o
  10  20   6          0.65          1.42         0.58 o
   1  21   6          0.13          0.67         0.43 o
   2  21   6          0.04          0.88         0.61 o
   3  21   6          2.75          1.64         0.67 o
   4  21   6          1.42          1.11         0.65 o
   5  21   6          0.13          1.17         0.47 o
   6  21   6          3.56          3.57         0.69 o
   7  21   6          5.40          4.12         0.68 o
   0  22   6          0.71          0.60         0.61 o
   1  22   6          2.29          2.39         0.60 o
   2  22   6          0.04          0.60         0.44 o
   3  22   6          0.00          0.72         0.64 o
   1   0   7          2.69          3.17         1.26 o
   2   0   7        150.46        127.47        18.26 o
   3   0   7       1426.76       1476.95       216.32 o
   4   0   7        129.09        176.25        33.17 o
   5   0   7         39.46         48.12         7.75 o
   6   0   7        200.38        179.80        37.32 o
   7   0   7         41.66        208.56        54.41 o
  10   0   7         11.07         20.43         5.79 o
  11   0   7          3.98          1.49         2.10 o
  12   0   7        358.77        347.85        90.41 o
  13   0   7        413.09        450.92       136.91 o
  14   0   7         78.71         53.22        28.96 o
  15   0   7         44.95         58.58        10.86 o
  16   0   7          0.14          7.53         3.12 o
  17   0   7          0.05          3.30         1.56 o
  18   0   7          1.63          3.64         1.98 o
  19   0   7         10.42         11.05         2.23 o
  20   0   7          1.45          2.30         1.32 o
  21   0   7          3.84          6.94         1.80 o
  22   0   7          1.86          3.18         1.08 o
   0   1   7        113.92         96.02        13.87 o
   1   1   7          4.73          9.22         1.77 o
   2   1   7         54.64         51.83         4.93 o
   3   1   7          8.29          7.33         1.49 o
   4   1   7          5.77          6.87         1.70 o
   5   1   7         13.89          7.33         2.14 o
   6   1   7          3.53          8.73         3.51 o
   7   1   7          2.35          9.07         1.93 o
   8   1   7        576.57        596.33        82.47 o
   9   1   7          0.75         39.85        24.09 o
  10   1   7         14.03         31.43        11.56 o
  11   1   7          9.96         21.37         8.70 o
  12   1   7         51.47         30.90         8.88 o
  13   1   7          4.59          4.92         2.10 o
  14   1   7         10.74          9.90         1.98 o
  15   1   7          0.08          3.03         1.37 o
  16   1   7          8.52         13.44         1.95 o
  17   1   7          0.91          2.89         1.15 o
  18   1   7         20.04         20.62         2.42 o
  19   1   7          0.01          2.62         1.03 o
  20   1   7          0.13          0.06         0.93 o
  21   1   7          0.00          2.35         0.86 o
  22   1   7          0.04          0.43         0.62 o
   1   2   7          0.00          8.33         2.09 o
   2   2   7         18.42         20.82         2.92 o
   3   2   7        154.80        130.35        13.36 o
   4   2   7        611.03        637.81        55.86 o
   5   2   7          7.49         33.68         7.85 o
   6   2   7         62.27         85.47        10.87 o
   7   2   7          2.58          4.78         1.45 o
   8   2   7          9.90          9.43         3.14 o
   9   2   7          0.32          4.92         1.67 o
  10   2   7         31.52         22.83         3.68 o
  11   2   7          0.96          5.43         1.95 o
  12   2   7         24.24         27.07         4.70 o
  13   2   7         40.48         46.76         5.66 o
  14   2   7         13.36         14.47         7.23 o
  15   2   7          0.01          2.20         1.26 o
  16   2   7          2.65          4.43         1.64 o
  17   2   7          0.01          1.20         1.06 o
  18   2   7          0.44          2.24         1.04 o
  19   2   7          1.55          0.56         1.00 o
  20   2   7          1.75          1.81         0.85 o
  21   2   7          0.01          1.64         0.82 o
  22   2   7          3.24          3.21         0.74 o
   0   3   7       1234.94       1182.51       143.92 o
   1   3   7        242.58        169.47        26.98 o
   2   3   7        206.13        166.14        16.00 o
   3   3   7         29.49         32.66         4.26 o
   4   3   7         31.56         26.22         3.28 o
   5   3   7         18.13         11.79         1.98 o
   6   3   7        145.33        141.25        11.50 o
   7   3   7         21.56         22.58         4.06 o
   8   3   7        132.65         62.01        18.09 o
   9   3   7        227.90        177.96        25.14 o
  10   3   7         12.83         18.36         2.98 o
  11   3   7          3.61          3.45         1.74 o
  12   3   7        115.69         70.49         8.18 o
  13   3   7         20.77         19.43         2.80 o
  14   3   7          3.87          5.43         1.59 o
  15   3   7          0.21          2.14         1.32 o
  16   3   7          0.46          7.02         1.44 o
  17   3   7          5.75          7.14         1.45 o
  18   3   7          6.35          7.39         1.33 o
  19   3   7          3.86          4.43         1.23 o
  20   3   7          0.95          3.78         0.94 o
  21   3   7          0.83          0.93         0.72 o
  22   3   7          1.23          1.64         0.72 o
   1   4   7          4.51          3.32         1.16 o
   2   4   7         19.83         19.42         2.84 o
   3   4   7         64.88         49.01         9.17 o
   4   4   7         26.34         17.16         3.26 o
   5   4   7          1.34          5.88         1.55 o
   6   4   7          3.34          5.96         1.54 o
   7   4   7         15.82         15.14         2.65 o
   8   4   7          4.34         16.51         2.28 o
   9   4   7          0.45          4.51         1.39 o
  10   4   7          0.72          3.21         1.21 o
  11   4   7          0.48          3.07         1.47 o
  12   4   7         15.47         28.89         4.07 o
  13   4   7         46.36         34.64         4.55 o
  14   4   7          4.18          5.78         1.46 o
  15   4   7          1.60          1.82         1.21 o
  16   4   7          1.75          1.83         1.15 o
  17   4   7          0.83          1.04         1.03 o
  18   4   7          0.01          2.24         1.00 o
  19   4   7          0.00          1.37         0.89 o
  20   4   7          0.43          1.08         0.80 o
  21   4   7          0.03          0.11         0.70 o
  22   4   7          0.00          0.29         0.70 o
   0   5   7         62.85         34.70        10.42 o
   1   5   7          0.64         11.32         2.82 o
   2   5   7        633.19        680.04        62.67 o
   3   5   7          4.12          4.22         1.44 o
   4   5   7          9.53          7.00         2.06 o
   5   5   7         44.04         32.78         8.89 o
   6   5   7        103.00         77.47         7.44 o
   7   5   7         59.22        121.88        15.20 o
   8   5   7       2174.59       2640.77       223.10 o
   9   5   7        102.49        189.04        23.09 o
  10   5   7         20.41         43.87         4.22 o
  11   5   7        160.74        146.36        22.88 o
  12   5   7        470.95        482.06        46.13 o
  13   5   7          3.51          3.76         2.25 o
  14   5   7         14.47         14.95         2.34 o
  15   5   7          0.00          3.19         1.31 o
  16   5   7         24.26         13.77         2.69 o
  17   5   7         24.24         25.98         3.37 o
  18   5   7         49.93         47.45         4.33 o
  19   5   7          5.28          8.30         1.15 o
  20   5   7          0.10          1.84         0.78 o
  21   5   7          3.15          6.90         1.15 o
  22   5   7          0.72          0.74         1.30 o
   1   6   7          9.81          9.63         1.69 o
   2   6   7          2.56         13.46         7.51 o
   3   6   7        148.64        119.31        11.42 o
   4   6   7         83.24         59.39        10.72 o
   5   6   7         78.75         45.18         8.98 o
   6   6   7         45.50         20.54         3.05 o
   7   6   7         19.50         13.87         1.88 o
   8   6   7          2.83          5.75         1.45 o
   9   6   7          1.36          1.87         1.02 o
  10   6   7          1.20          1.88         1.04 o
  11   6   7          3.21          5.16         1.34 o
  12   6   7         13.54         14.87         2.18 o
  13   6   7         80.06         72.07         7.22 o
  14   6   7         12.34         10.05         3.78 o
  15   6   7          2.20          5.09         1.38 o
  16   6   7          5.96          5.23         1.44 o
  17   6   7          1.03          2.13         1.03 o
  18   6   7          1.48          1.72         0.87 o
  19   6   7          0.09          0.70         0.78 o
  20   6   7          0.01          1.05         0.73 o
  21   6   7          0.54          1.17         0.67 o
   0   7   7        331.43        206.06        25.48 o
   1   7   7        122.87        105.21         9.15 o
   2   7   7          0.41          4.40         1.26 o
   3   7   7          2.47          4.83         1.34 o
   4   7   7          2.20          7.03         1.50 o
   5   7   7          1.97         11.14         1.63 o
   6   7   7         10.12         12.66         2.30 o
   7   7   7          9.11         12.76         2.56 o
   8   7   7         25.76         24.81         3.00 o
   9   7   7         45.54         41.28        10.12 o
  10   7   7          8.01          9.00         1.83 o
  11   7   7          0.19          1.63         1.16 o
  12   7   7          1.05          4.11         1.32 o
  13   7   7          3.19          5.45         1.49 o
  14   7   7          2.33          6.61         1.56 o
  15   7   7          1.27          1.05         1.15 o
  16   7   7         13.92         13.62         1.94 o
  17   7   7          2.60          3.91         1.15 o
  18   7   7          0.17          1.49         0.87 o
  19   7   7          0.53          3.04         0.88 o
  20   7   7          1.87          2.19         0.72 o
  21   7   7          0.19          0.73         0.67 o
   1   8   7         96.26         66.94         5.70 o
   2   8   7         96.06         61.97        12.83 o
   3   8   7          8.14         18.91         3.34 o
   4   8   7       1769.07       2216.10       173.24 o
   5   8   7        333.70        366.35        35.90 o
   6   8   7        599.78        747.53        81.26 o
   7   8   7          0.11          6.94         1.75 o
   8   8   7         23.25         17.21         3.50 o
   9   8   7          1.58          5.74         5.84 o
  10   8   7          1.31          6.15         2.83 o
  11   8   7          1.02          7.38         2.75 o
  12   8   7         38.45         31.98         4.26 o
  13   8   7          7.38          9.28         2.17 o
  14   8   7          8.95         10.27         1.96 o
  15   8   7          0.63          3.43         1.24 o
  16   8   7          4.08          8.03         1.78 o
  17   8   7          0.56          3.03         1.62 o
  18   8   7          2.64          3.69         0.96 o
  19   8   7          2.74          2.44         0.75 o
  20   8   7         14.76         12.34         1.38 o
  21   8   7          3.20          3.56         1.24 o
   0   9   7         46.67         40.64         6.85 o
   1   9   7          1.93          5.87         1.77 o
   2   9   7          9.23         10.67         2.05 o
   3   9   7          4.17          4.12         1.42 o
   4   9   7          4.37          3.94         1.18 o
   5   9   7          5.72          5.12         1.23 o
   6   9   7          3.06          4.15         1.19 o
   7   9   7          2.17          2.06         0.84 o
   8   9   7         15.89         10.39         1.55 o
   9   9   7          0.27          4.35         1.19 o
  10   9   7          2.42          5.30         1.33 o
  11   9   7          5.84          3.20         1.52 o
  12   9   7          7.22          6.87         1.43 o
  13   9   7          0.09          0.81         1.13 o
  14   9   7          0.05          1.94         1.10 o
  15   9   7          0.21          2.40         1.12 o
  16   9   7          0.48          2.21         1.02 o
  17   9   7          0.38          1.09         0.88 o
  18   9   7          0.02          1.73         0.82 o
  19   9   7          0.15          0.97         0.70 o
  20   9   7          0.04         -0.40         0.61 o
   1  10   7          1.26          4.50         1.76 o
   2  10   7          7.20         24.59         8.13 o
   3  10   7         79.38         38.19         7.25 o
   4  10   7         12.30         24.16         3.20 o
   5  10   7         38.96         42.36         4.17 o
   6  10   7         34.05         36.20         3.63 o
   7  10   7         35.33         28.95         5.31 o
   8  10   7          3.44          4.61         1.20 o
   9  10   7          0.19          2.12         1.18 o
  10  10   7          0.42          3.50         1.47 o
  11  10   7          5.57          3.55         1.16 o
  12  10   7         12.45         14.31         1.95 o
  13  10   7         19.82         11.99         2.02 o
  14  10   7          0.05          4.02         1.38 o
  15  10   7          2.00          2.53         0.95 o
  16  10   7          0.19          1.76         0.88 o
  17  10   7          0.72          2.86         0.87 o
  18  10   7          0.03          0.23         0.75 o
  19  10   7          1.95          1.85         0.73 o
  20  10   7          0.04          1.14         0.87 o
   0  11   7         26.12         24.49         5.13 o
   1  11   7         28.67         14.75         4.64 o
   2  11   7          0.16          5.62         2.42 o
   3  11   7          1.38          3.32         1.08 o
   4  11   7          2.97          5.12         1.34 o
   5  11   7          0.56          0.53         0.73 o
   6  11   7          1.35          5.42         2.15 o
   7  11   7          0.51          3.91         1.11 o
   8  11   7          3.73          5.44         1.58 o
   9  11   7          1.72          5.50         1.28 o
  10  11   7          1.50          3.64         1.24 o
  11  11   7          4.70          3.52         1.23 o
  12  11   7          0.57          2.60         1.08 o
  13  11   7          1.89          3.12         1.11 o
  14  11   7          3.31          2.07         0.92 o
  15  11   7          0.50          0.56         0.80 o
  16  11   7          0.07          0.85         0.81 o
  17  11   7          0.02          1.13         0.74 o
  18  11   7          0.00          0.49         0.69 o
  19  11   7          0.00          0.39         0.67 o
   1  12   7          8.22          6.69         2.02 o
   2  12   7         34.24         18.95         3.35 o
   3  12   7          2.32          8.34         2.24 o
   4  12   7        531.08        499.35        45.96 o
   5  12   7          2.01         12.87         2.49 o
   6  12   7        121.73         89.74        10.56 o
   7  12   7          0.89          3.61         1.12 o
   8  12   7          6.06          6.34         1.48 o
   9  12   7          0.04          0.82         0.99 o
  10  12   7         11.94         10.88         1.67 o
  11  12   7          0.47          0.52         0.97 o
  12  12   7         19.18         18.39         2.08 o
  13  12   7          0.16          2.52         0.88 o
  14  12   7          2.13          2.22         0.93 o
  15  12   7          2.65          4.22         1.07 o
  16  12   7          3.55          2.42         0.85 o
  17  12   7          0.93          1.18         0.70 o
  18  12   7          1.66          0.60         0.67 o
   0  13   7        631.14        746.83        96.52 o
   1  13   7         25.80         24.64         7.64 o
   2  13   7         56.85         27.13         5.60 o
   3  13   7         12.61          9.45         2.65 o
   4  13   7          8.50          7.23         1.63 o
   5  13   7          3.74          4.38         1.06 o
   6  13   7         57.38         39.74         3.87 o
   7  13   7          0.47          4.39         1.20 o
   8  13   7         12.32         20.48         2.59 o
   9  13   7         42.50         36.84         3.38 o
  10  13   7          7.61         11.85         2.27 o
  11  13   7          1.40          4.51         1.49 o
  12  13   7         42.60         31.27         3.35 o
  13  13   7         10.54          9.11         1.37 o
  14  13   7          5.13          3.80         0.93 o
  15  13   7          2.06          1.99         0.82 o
  16  13   7          2.02          1.34         0.72 o
  17  13   7          0.88          3.05         0.72 o
  18  13   7          4.77          3.18         0.86 o
   1  14   7          3.94          4.53         1.21 o
   2  14   7          0.32          3.57         1.07 o
   3  14   7          3.29          7.01         1.67 o
   4  14   7         19.11         11.06         3.11 o
   5  14   7          4.67          4.52         1.85 o
   6  14   7         13.21         10.91         2.09 o
   7  14   7          0.70          2.44         1.17 o
   8  14   7          0.17          1.56         0.97 o
   9  14   7          0.68          1.60         0.95 o
  10  14   7          0.02          0.63         0.88 o
  11  14   7          1.01          2.52         0.96 o
  12  14   7          0.48          1.07         0.92 o
  13  14   7          2.36          3.40         0.97 o
  14  14   7          0.03          1.79         0.79 o
  15  14   7          0.39          0.95         0.66 o
  16  14   7          0.00          0.94         0.62 o
  17  14   7          0.41          0.92         0.67 o
   1  15   7          0.00          4.08         1.40 o
   2  15   7          4.36          6.13         1.35 o
   3  15   7          0.16          3.21         1.08 o
   4  15   7          2.36          1.78         0.87 o
   5  15   7          0.75          0.98         0.93 o
   6  15   7          6.49          8.05         1.71 o
   7  15   7          0.05          2.47         1.24 o
   8  15   7         14.62         22.80         2.82 o
   9  15   7          0.69          4.54         1.13 o
  10  15   7          1.02          1.80         0.86 o
  11  15   7          1.63          2.12         0.90 o
  12  15   7          0.00          1.01         0.83 o
  13  15   7          0.78          0.72         0.73 o
  14  15   7          0.45          0.90         0.66 o
  15  15   7          0.24          1.14         0.63 o
  16  15   7          3.51          1.81         0.71 o
   1  16   7          0.36          1.02         0.86 o
   2  16   7          1.92          4.44         1.18 o
   3  16   7          0.23          2.25         1.09 o
   4  16   7          4.56          7.30         1.31 o
   5  16   7          0.49          5.64         2.09 o
   6  16   7         20.01         13.25         2.71 o
   7  16   7          0.27          1.93         0.95 o
   8  16   7          2.66          1.52         0.91 o
   9  16   7          0.43          1.08         0.82 o
  10  16   7          0.10          0.34         0.78 o
  11  16   7          0.19          2.44         1.00 o
  12  16   7          0.38          2.09         0.92 o
  13  16   7          0.78          2.68         0.80 o
  14  16   7          1.38          2.37         1.02 o
  15  16   7          1.11          1.02         0.68 o
   0  17   7         43.07         52.06         9.77 o
   1  17   7          0.56          2.48         1.52 o
   2  17   7          1.84          3.14         0.96 o
   3  17   7          0.84          0.38         0.68 o
   4  17   7          0.98          1.57         0.61 o
   5  17   7          0.02          0.98         0.54 o
   6  17   7          0.05          1.82         0.77 o
   7  17   7          0.20          0.31         0.87 o
   8  17   7          0.06          1.82         0.87 o
   9  17   7          0.01          2.10         0.80 o
  10  17   7          1.25          1.36         0.78 o
  11  17   7          0.02          0.78         0.87 o
  12  17   7          1.48          1.53         0.72 o
  13  17   7          1.73          1.15         0.71 o
  14  17   7          0.10          0.86         0.71 o
   1  18   7          3.66          3.56         0.84 o
   2  18   7          7.33          4.78         1.11 o
   3  18   7          1.61          3.06         0.83 o
   4  18   7         71.24         23.06        16.60 o
   5  18   7          8.58          5.13         1.23 o
   6  18   7         18.21         10.79         1.89 o
   7  18   7          0.07          1.12         0.74 o
   8  18   7          0.83          0.25         0.74 o
   9  18   7          0.19          0.69         0.72 o
  10  18   7          0.65          2.17         0.77 o
  11  18   7          0.12          1.99         0.69 o
  12  18   7          5.78          4.61         0.85 o
   0  19   7         10.02          8.88         2.88 o
   1  19   7          2.20          2.80         0.73 o
   2  19   7          0.00          1.62         0.53 o
   3  19   7          0.24          0.85         0.52 o
   4  19   7          0.74          0.78         0.55 o
   5  19   7          0.03          0.14         0.50 o
   6  19   7          0.58          0.48         0.54 o
   7  19   7          0.00          0.27         0.62 o
   8  19   7          1.68          3.28         0.82 o
   9  19   7          0.42          0.91         0.68 o
  10  19   7          0.90          1.59         0.65 o
   1  20   7          0.14          1.09         0.54 o
   2  20   7          0.60          0.67         0.43 o
   3  20   7          0.10          1.38         0.57 o
   4  20   7          1.36          2.57         1.12 o
   5  20   7          1.37          1.57         0.74 o
   6  20   7          4.73          2.78         0.67 o
   7  20   7          3.69          2.36         0.66 o
   8  20   7          0.41          1.13         0.53 o
   0  21   7          2.31          1.86         0.78 o
   1  21   7          4.43          4.68         1.09 o
   2  21   7          0.61          1.92         0.52 o
   3  21   7          0.09          0.61         0.46 o
   4  21   7          0.00          0.42         0.43 o
   5  21   7          0.20          0.76         0.47 o
   0   0   8       2637.78       3080.82       524.38 o
   1   0   8       1808.25       2008.62       259.69 o
   2   0   8         17.26        208.84        22.19 o
   3   0   8         41.16         45.59         5.65 o
   4   0   8          1.80         10.20         2.95 o
   5   0   8         22.73         23.33         4.97 o
   6   0   8          9.24          8.46         2.57 o
   7   0   8         56.02         66.10        20.13 o
   8   0   8       2320.98       1349.56       350.98 o
   9   0   8         70.46        222.19        57.57 o
  10   0   8        492.44        500.87       129.92 o
  11   0   8         62.89         80.61        20.86 o
  13   0   8         61.73         48.37        12.80 o
  15   0   8          0.53          1.73         1.57 o
  16   0   8         40.33         69.03        10.10 o
  17   0   8          7.77          6.96         3.27 o
  18   0   8         34.41         25.68         4.01 o
  19   0   8          3.05         34.23         6.87 o
  20   0   8          0.26          3.14         1.32 o
  21   0   8         11.06         13.51         2.76 o
   1   1   8          0.17          5.53         1.49 o
   2   1   8          0.53          3.59         1.02 o
   3   1   8          5.76          5.49         1.36 o
   4   1   8          1.98         14.69         2.57 o
   5   1   8          5.58         11.26         2.15 o
   6   1   8          0.09         10.76         4.01 o
   7   1   8         37.17         49.35         5.81 o
   8   1   8         12.71         14.15         2.48 o
   9   1   8          2.93          3.67         1.51 o
  10   1   8          1.25          6.42         1.87 o
  11   1   8         13.88          9.79         3.70 o
  12   1   8          1.83          3.31         1.76 o
  13   1   8         27.71         24.88         4.79 o
  14   1   8          3.80          2.33         1.19 o
  15   1   8          0.08          1.07         1.10 o
  16   1   8          1.05          0.84         0.98 o
  17   1   8          0.04          1.88         1.07 o
  18   1   8          2.16          1.76         0.98 o
  19   1   8          1.02          1.42         0.93 o
  20   1   8          0.49          0.40         0.86 o
  21   1   8          0.89          1.79         0.73 o
   0   2   8        189.91        182.07        26.66 o
   1   2   8          6.48         14.85         5.23 o
   2   2   8         10.07         14.73         2.01 o
   3   2   8         25.78         22.92         2.71 o
   4   2   8          1.70          4.78         1.43 o
   5   2   8          4.36          7.15         2.93 o
   6   2   8          4.25         10.30         2.46 o
   7   2   8         13.08         16.80         2.72 o
   8   2   8        210.60        186.45        23.38 o
   9   2   8          1.40          6.85         1.78 o
  10   2   8         16.66         30.92         6.55 o
  11   2   8          0.99          5.61         2.02 o
  12   2   8         22.88         18.45         4.78 o
  13   2   8          7.04          5.02         2.14 o
  14   2   8          4.90          6.40         1.51 o
  15   2   8          0.27          2.18         1.15 o
  16   2   8         10.43          8.40         2.06 o
  17   2   8          0.11          3.04         1.17 o
  18   2   8          3.93          4.22         1.20 o
  19   2   8          0.00          1.11         0.89 o
  20   2   8          0.05          0.93         0.84 o
  21   2   8          0.01          0.66         0.70 o
   1   3   8         10.62         12.19         1.71 o
   2   3   8          7.26         11.98         2.12 o
   3   3   8          2.48         19.12         3.36 o
   4   3   8          2.69         12.60         4.33 o
   5   3   8          2.54          7.59         1.47 o
   6   3   8          9.84         18.44         4.59 o
   7   3   8        104.62        108.97         9.26 o
   8   3   8          0.08          4.56         1.60 o
   9   3   8          2.07          6.38         1.43 o
  10   3   8          0.63          2.09         1.35 o
  11   3   8         13.75         18.16         5.96 o
  12   3   8         13.01          8.66         2.46 o
  13   3   8         22.47         17.02         7.30 o
  14   3   8          0.48          4.48         1.37 o
  15   3   8          4.54          3.84         1.21 o
  16   3   8          0.08          2.41         1.25 o
  17   3   8          2.95          3.88         1.13 o
  18   3   8          1.22          0.73         0.94 o
  19   3   8          0.16          0.92         0.91 o
  20   3   8          1.27          1.97         0.83 o
  21   3   8          2.42          4.14         1.04 o
   0   4   8          1.87          4.31         1.73 o
   1   4   8         14.85         10.99         2.32 o
   2   4   8         10.08          7.88         1.37 o
   3   4   8          9.65          8.38         1.43 o
   4   4   8          1.62          5.64         1.22 o
   5   4   8          0.21          2.14         1.23 o
   6   4   8          6.88          6.54         1.24 o
   7   4   8         30.62         20.46         2.20 o
   8   4   8         63.82         59.80        10.75 o
   9   4   8          6.17         11.00         2.62 o
  10   4   8          0.33          7.24         2.01 o
  11   4   8          1.56          3.63         1.57 o
  12   4   8          4.93          9.21         1.86 o
  13   4   8          0.43          2.05         1.26 o
  14   4   8          0.34          0.99         1.22 o
  15   4   8          0.02          0.98         1.10 o
  16   4   8          0.55          1.81         1.14 o
  17   4   8          0.30          2.03         1.21 o
  18   4   8          0.48          3.06         1.13 o
  19   4   8          0.01          1.02         0.87 o
  20   4   8          0.07          0.42         0.76 o
  21   4   8          0.35          0.94         0.74 o
   1   5   8         20.50         18.04         2.18 o
   2   5   8          0.24          6.39         2.37 o
   3   5   8          2.16          8.75         3.07 o
   4   5   8          8.84          7.87         2.88 o
   5   5   8          0.41         17.67        12.04 o
   6   5   8          9.08          9.47         2.51 o
   7   5   8        310.58        391.64        36.39 o
   8   5   8         22.65         17.14         2.21 o
   9   5   8          3.21          3.52         1.44 o
  10   5   8          2.81         13.06         2.24 o
  11   5   8         51.14         30.50         4.48 o
  12   5   8         20.79         19.64         3.36 o
  13   5   8         42.44         39.51         4.55 o
  14   5   8         11.10          9.11         2.12 o
  15   5   8          1.01          6.54         1.53 o
  16   5   8          2.37          2.90         1.19 o
  17   5   8          4.80         10.54         2.41 o
  18   5   8          1.50          1.09         0.93 o
  19   5   8          0.79          1.68         0.83 o
  20   5   8          1.57          1.85         0.83 o
  21   5   8         11.00         13.78         2.03 o
   0   6   8        121.85        129.19        16.30 o
   1   6   8         11.91         17.52         3.53 o
   2   6   8         13.71          9.43         2.62 o
   3   6   8          3.96          8.65         2.09 o
   4   6   8          8.03          6.69         2.26 o
   5   6   8          0.53          3.01         1.25 o
   6   6   8          2.06          4.32         1.26 o
   7   6   8         14.35          9.17         1.67 o
   8   6   8        128.11        121.58        10.31 o
   9   6   8         30.73         27.21         2.86 o
  10   6   8          7.73         15.48         2.21 o
  11   6   8          1.58          5.18         1.68 o
  12   6   8         12.74         15.75         2.27 o
  13   6   8          1.32          2.32         1.12 o
  14   6   8          2.83          2.87         1.27 o
  15   6   8          0.32          2.31         1.18 o
  16   6   8          7.14          7.73         1.38 o
  17   6   8          0.12          1.92         1.03 o
  18   6   8          5.67          6.70         1.29 o
  19   6   8          0.58          1.14         0.82 o
  20   6   8          0.83          2.01         0.81 o
  21   6   8          0.14         -0.22         1.76 o
   1   7   8         15.27         13.41         2.16 o
   2   7   8         15.61         12.17         2.07 o
   3   7   8          2.89          5.85         1.48 o
   4   7   8        267.08        248.39        21.69 o
   5   7   8         44.89         37.52         8.51 o
   6   7   8         31.32         26.58         3.87 o
   7   7   8          3.75          7.91         1.42 o
   8   7   8          2.29          4.35         1.12 o
   9   7   8          0.05          1.69         1.07 o
  10   7   8          4.44          7.46         1.67 o
  11   7   8          0.45          3.98         1.18 o
  12   7   8         32.40         30.03         4.24 o
  13   7   8          3.98          9.15         1.92 o
  14   7   8          0.15          5.45         1.30 o
  15   7   8          3.82          5.22         1.23 o
  16   7   8          2.48          2.54         1.13 o
  17   7   8          0.98          1.58         1.13 o
  18   7   8          2.03          2.98         0.97 o
  19   7   8          0.00          0.68         0.81 o
  20   7   8          6.88          5.60         1.01 o
   0   8   8         17.83         39.42         9.80 o
   1   8   8       1056.81       1090.88        98.90 o
   2   8   8          3.16          4.41         1.20 o
   3   8   8         33.13         20.79         4.18 o
   4   8   8          6.56          7.47         1.41 o
   5   8   8          7.71          8.56         3.07 o
   6   8   8         35.14         22.81         4.63 o
   7   8   8         10.11         13.72         2.64 o
   8   8   8         62.80         39.02         9.13 o
   9   8   8        140.13        119.33        19.96 o
  10   8   8          7.87          9.35         1.89 o
  11   8   8         24.07         16.17         3.49 o
  12   8   8         25.89         21.52         3.31 o
  13   8   8          2.45          2.09         1.04 o
  14   8   8          0.62          3.14         1.17 o
  15   8   8          0.01          2.13         1.23 o
  16   8   8          0.14          3.02         1.11 o
  17   8   8          9.48          8.48         1.42 o
  18   8   8          2.45          1.54         1.10 o
  19   8   8          5.02          5.30         1.36 o
  20   8   8          0.00          1.26         0.72 o
   1   9   8          3.06          7.89         1.77 o
   2   9   8          0.25          1.78         1.04 o
   3   9   8          7.22          5.81         1.56 o
   4   9   8          0.08          3.27         1.06 o
   5   9   8          3.77          5.58         1.46 o
   6   9   8          0.69          1.30         0.97 o
   7   9   8          2.45          3.94         1.14 o
   8   9   8          3.47          3.20         0.91 o
   9   9   8          2.79          5.50         1.24 o
  10   9   8          0.04          1.68         0.97 o
  11   9   8          2.69          3.18         1.05 o
  12   9   8          0.04          1.77         0.94 o
  13   9   8          1.27          1.97         1.00 o
  14   9   8          3.37          3.24         1.10 o
  15   9   8          0.34          0.85         0.94 o
  16   9   8          0.01          0.26         1.02 o
  17   9   8          0.10          0.65         0.91 o
  18   9   8          0.00          0.88         0.83 o
  19   9   8          0.86          0.64         0.75 o
   0  10   8        137.25        113.84        45.27 o
   1  10   8        345.65        363.98        33.11 o
   2  10   8          3.29          5.58         1.78 o
   3  10   8          2.48          2.66         1.30 o
   4  10   8          1.12          3.98         1.30 o
   5  10   8          1.49          3.82         1.08 o
   6  10   8          4.36          3.02         1.16 o
   7  10   8          1.44          3.69         1.43 o
   8  10   8        120.99         78.71        15.48 o
   9  10   8         88.18         49.47        12.10 o
  10  10   8         72.95         42.28         7.99 o
  11  10   8          7.61          7.67         1.45 o
  12  10   8          6.96          6.97         1.33 o
  13  10   8          2.54          1.70         0.98 o
  14  10   8          2.78          1.95         0.90 o
  15  10   8          0.26          0.76         0.98 o
  16  10   8          0.44          2.79         1.48 o
  17  10   8          4.95          6.56         1.18 o
  18  10   8          0.51          0.70         0.77 o
  19  10   8          0.34          1.02         1.03 o
   1  11   8          0.53          4.03         1.64 o
   2  11   8          4.18          4.05         1.45 o
   3  11   8          0.99          5.61         1.51 o
   4  11   8         54.48         25.18         4.91 o
   5  11   8         15.45         12.12         2.54 o
   6  11   8         14.38         11.97         2.29 o
   7  11   8          8.19          5.86         1.56 o
   8  11   8          0.76          0.44         0.82 o
   9  11   8          0.06          1.71         0.91 o
  10  11   8          0.14          1.19         0.89 o
  11  11   8          0.55          1.05         0.91 o
  12  11   8          3.33          3.24         1.03 o
  13  11   8          1.04          2.23         1.05 o
  14  11   8          1.87          1.00         0.95 o
  15  11   8          0.27          2.16         1.10 o
  16  11   8          0.04          1.15         0.87 o
  17  11   8          1.42          0.67         0.84 o
  18  11   8          0.39          0.49         0.65 o
   0  12   8         57.94         53.12        23.04 o
   1  12   8        136.67        132.54        14.96 o
   2  12   8          1.49          2.69         1.47 o
   3  12   8          8.22         11.34         2.07 o
   4  12   8          0.58          2.32         1.56 o
   5  12   8          4.03          5.34         1.23 o
   6  12   8          0.00          3.63         1.23 o
   7  12   8          8.98          5.05         1.26 o
   8  12   8          8.48          7.49         1.34 o
   9  12   8          7.42          6.46         1.16 o
  10  12   8          0.38          2.79         0.92 o
  11  12   8          3.06          3.51         1.09 o
  12  12   8          0.13          1.64         0.81 o
  13  12   8          0.18          0.35         0.83 o
  14  12   8          1.31          2.48         0.95 o
  15  12   8          0.04         -0.22         0.78 o
  16  12   8          8.17          4.41         1.11 o
  17  12   8          1.39          0.79         0.73 o
  18  12   8          0.01         -0.05         1.20 o
   1  13   8          3.08          8.09         2.30 o
   2  13   8          0.27          6.90         2.04 o
   3  13   8          1.08          7.43         2.93 o
   4  13   8         89.52         75.06        14.85 o
   5  13   8          5.43          8.08         2.03 o
   6  13   8          0.01          3.05         0.94 o
   7  13   8         42.91         25.78         4.70 o
   8  13   8          2.49          2.90         0.96 o
   9  13   8          0.67          2.01         0.84 o
  10  13   8          1.77          2.55         0.86 o
  11  13   8          7.01          5.98         1.09 o
  12  13   8         43.96         25.89         2.91 o
  13  13   8         25.44         19.08         3.64 o
  14  13   8          2.23          3.94         1.22 o
  15  13   8          5.25          2.56         0.88 o
  16  13   8          2.12          1.36         0.71 o
  17  13   8          1.20          1.93         0.70 o
   0  14   8         24.77         16.38         5.15 o
   1  14   8          9.28         14.66         3.76 o
   2  14   8          1.32          3.49         1.48 o
   3  14   8          7.35          4.72         1.45 o
   4  14   8          1.57          1.18         1.35 o
   5  14   8          0.69          1.05         0.62 o
   6  14   8          1.13          1.21         0.73 o
   7  14   8          0.34          2.53         0.91 o
   8  14   8          0.45          2.78         0.98 o
   9  14   8          3.17          3.37         0.90 o
  10  14   8          0.86          0.83         0.77 o
  11  14   8          0.12          1.46         0.80 o
  12  14   8          0.10          0.70         0.77 o
  13  14   8          0.26          0.20         0.73 o
  14  14   8          0.02          1.33         0.76 o
  15  14   8          0.10          0.99         0.71 o
  16  14   8          1.65          0.88         0.71 o
   1  15   8          2.81          4.03         1.58 o
   2  15   8          0.02          3.57         1.45 o
   3  15   8          3.02          5.71         1.56 o
   4  15   8          9.03          6.33         1.61 o
   5  15   8          9.64          6.06         2.76 o
   6  15   8          0.92          1.62         0.90 o
   7  15   8          2.44          3.04         0.91 o
   8  15   8          0.03          1.24         0.80 o
   9  15   8          0.00          0.07         0.71 o
  10  15   8          3.39          1.61         0.79 o
  11  15   8          1.99          0.65         0.72 o
  12  15   8          1.84          1.82         0.76 o
  13  15   8          4.84          3.75         0.84 o
  14  15   8          0.79          1.01         0.66 o
  15  15   8          0.44          0.93         0.67 o
   0  16   8          8.77         15.71         3.32 o
   1  16   8          3.46          8.84        10.06 o
   2  16   8          1.83          3.48         1.30 o
   3  16   8          0.21          4.09         1.38 o
   4  16   8          0.02          0.97         0.96 o
   5  16   8          0.46          0.95         1.01 o
   6  16   8          0.11          0.77         0.92 o
   7  16   8          4.38          3.08         0.94 o
   8  16   8          3.04          3.75         0.93 o
   9  16   8          1.13          1.96         0.92 o
  10  16   8          0.80          2.15         0.88 o
  11  16   8          0.18          1.67         0.70 o
  12  16   8          0.07          0.51         0.70 o
  13  16   8          1.57          0.93         0.66 o
  14  16   8          0.06         -0.15         0.67 o
   1  17   8          0.83          1.56         0.72 o
   2  17   8          1.47          1.30         0.64 o
   3  17   8          0.02          0.54         0.79 o
   4  17   8          2.94          3.72         1.40 o
   5  17   8          4.40          5.30         1.07 o
   6  17   8          0.58          2.24         0.86 o
   7  17   8          0.31          0.75         0.90 o
   8  17   8          0.01         -0.13         0.86 o
   9  17   8          0.01          0.63         0.70 o
  10  17   8          0.00         -0.03         0.65 o
  11  17   8          0.07          0.32         0.62 o
  12  17   8          0.70          1.10         0.71 o
   0  18   8          1.13          2.50         0.94 o
   1  18   8         22.21         23.24         3.22 o
   2  18   8          0.36          2.58         0.75 o
   3  18   8          0.91          1.21         0.49 o
   4  18   8          0.00          1.71         0.81 o
   5  18   8          0.67          1.02         0.51 o
   6  18   8          1.86          0.98         0.58 o
   7  18   8          1.98          2.78         1.02 o
   8  18   8          1.64          2.86         0.89 o
   9  18   8          0.58          1.24         0.79 o
  10  18   8          0.19          0.80         0.71 o
  11  18   8          0.18          1.84         0.65 o
   1  19   8          0.34          0.02         0.41 o
   2  19   8          0.21          0.65         0.42 o
   3  19   8          0.33          0.69         0.42 o
   4  19   8          0.45          2.67         0.72 o
   5  19   8          0.18          1.16         0.48 o
   6  19   8          0.21          1.60         0.60 o
   7  19   8          0.02          0.50         0.66 o
   8  19   8          0.07         -0.22         0.67 o
   9  19   8          0.00          0.15         1.00 o
   0  20   8          4.67          6.70         1.41 o
   1  20   8          1.31          1.92         0.54 o
   2  20   8          0.06          1.23         0.50 o
   3  20   8          0.10          1.10         0.53 o
   4  20   8          0.00          0.47         0.44 o
   5  20   8          0.07          0.01         0.43 o
   6  20   8          0.29          0.53         0.44 o
   1   0   9        137.93        180.90        23.36 o
   2   0   9        295.44        263.14        28.17 o
   3   0   9         80.20         68.01         7.31 o
   4   0   9        448.43        579.69        82.56 o
   5   0   9       1097.26       1313.60       188.09 o
   6   0   9        400.50        469.51        68.04 o
   7   0   9         78.56         73.96        10.11 o
   8   0   9         15.90         23.12         4.55 o
   9   0   9          3.14        112.55        29.32 o
  10   0   9         16.34         30.62         8.28 o
  11   0   9          9.76         20.67         5.76 o
  13   0   9         44.98         28.80        11.66 o
  14   0   9         64.48         60.92        15.93 o
  16   0   9         10.60         12.20         4.34 o
  17   0   9          4.49          4.56         3.60 o
  18   0   9         12.06          8.85         3.00 o
  19   0   9          0.42          0.79         1.10 o
  20   0   9          2.77          2.99         1.08 o
   0   1   9        377.62        407.56        48.87 o
   1   1   9          5.30         14.37         3.14 o
   2   1   9         26.05         29.66         3.49 o
   3   1   9          4.49          3.56         1.15 o
   4   1   9          2.15          6.23         1.44 o
   5   1   9          0.05          4.22         1.53 o
   6   1   9          1.65          6.39         3.17 o
   7   1   9          2.09          4.71         1.61 o
   8   1   9         46.54         46.81         5.60 o
   9   1   9          4.22          6.97         1.93 o
  10   1   9         57.26         51.52         7.92 o
  11   1   9          3.12          8.61         2.02 o
  12   1   9          0.28          6.79         2.27 o
  13   1   9          2.58          5.57         2.40 o
  14   1   9          0.07          0.32         1.24 o
  15   1   9          0.30          0.33         1.18 o
  16   1   9          1.77          2.74         1.29 o
  17   1   9          1.25          1.73         0.92 o
  18   1   9          0.60          1.35         0.79 o
  19   1   9          0.93          1.87         1.13 o
  20   1   9          0.23          1.46         0.67 o
   1   2   9          6.97          5.70         1.11 o
   2   2   9         10.20         11.54         1.76 o
   3   2   9          0.02          5.92         1.28 o
   4   2   9         71.93         76.12         7.28 o
   5   2   9          7.53         16.01         3.96 o
   6   2   9         22.15         20.10         4.15 o
   7   2   9         39.70         33.94         4.53 o
   8   2   9          0.00          3.66         1.22 o
   9   2   9          0.12          2.31         1.17 o
  10   2   9          0.21          6.94         1.78 o
  11   2   9          2.04          5.24         1.56 o
  12   2   9         13.79         14.81         3.42 o
  13   2   9          3.37          9.82         2.36 o
  14   2   9          0.11          2.45         1.63 o
  15   2   9          3.40          4.55         1.37 o
  16   2   9          0.87          1.79         1.01 o
  17   2   9          1.89          1.55         1.08 o
  18   2   9          2.39          2.87         0.91 o
  19   2   9          0.11          0.23         0.79 o
  20   2   9          0.81          1.96         0.72 o
   0   3   9         39.36        105.33        21.02 o
   1   3   9         16.79         11.32         3.06 o
   2   3   9          7.37          9.51         1.65 o
   3   3   9          7.29          9.43         1.63 o
   4   3   9          2.21          3.49         1.07 o
   5   3   9          1.61          4.44         1.16 o
   6   3   9          4.47          5.70         1.43 o
   7   3   9         26.94         16.80         2.24 o
   8   3   9          4.65         15.30         3.58 o
   9   3   9         36.10         37.89         4.48 o
  10   3   9         25.25         12.62         3.08 o
  11   3   9          8.48         12.43         2.62 o
  12   3   9         15.13         25.53         4.40 o
  13   3   9          0.36          0.82         1.64 o
  14   3   9          3.73          1.93         1.14 o
  15   3   9          0.96          2.68         1.08 o
  16   3   9          0.09          2.87         1.05 o
  17   3   9         12.26          8.11         1.52 o
  18   3   9          2.62          3.47         1.02 o
  19   3   9          0.15          2.54         0.85 o
  20   3   9          0.38          1.15         0.67 o
   1   4   9          4.90          6.28         1.88 o
   2   4   9          3.83          5.83         1.43 o
   3   4   9          0.42          3.16         1.15 o
   4   4   9          3.83          8.02         2.52 o
   5   4   9          0.05          6.53         2.00 o
   6   4   9         10.68         10.40         1.58 o
   7   4   9          0.06          4.91         1.27 o
   8   4   9          2.60          4.72         1.09 o
   9   4   9          1.36          2.42         1.03 o
  10   4   9          0.16          2.68         1.16 o
  11   4   9          4.35          4.23         1.32 o
  12   4   9          5.78          6.96         1.46 o
  13   4   9          0.00          2.75         1.51 o
  14   4   9          5.35          3.75         1.56 o
  15   4   9          0.30          1.08         1.01 o
  16   4   9          0.01          1.36         0.98 o
  17   4   9          0.01          0.81         0.90 o
  18   4   9          0.00          0.21         0.89 o
  19   4   9          0.58          0.57         0.74 o
  20   4   9          0.04          0.79         0.67 o
   0   5   9       2084.25       2405.90       293.35 o
   1   5   9        140.29         90.67        13.39 o
   2   5   9         71.68         84.83         9.85 o
   3   5   9         12.15         10.63         1.72 o
   4   5   9          1.70          3.38         1.10 o
   5   5   9          4.38          3.00         1.08 o
   6   5   9          4.38          3.44         1.33 o
   7   5   9          1.52         11.19         2.62 o
   8   5   9        247.47        220.02        19.11 o
   9   5   9         72.07         72.55        17.38 o
  10   5   9        467.36        451.51        39.61 o
  11   5   9          3.11          6.26         1.72 o
  12   5   9         20.23         27.47         3.77 o
  13   5   9          5.57          3.03         1.20 o
  14   5   9          7.14          5.12         1.51 o
  15   5   9          0.09          1.25         0.93 o
  16   5   9         14.20         10.64         2.14 o
  17   5   9          4.06          5.63         1.29 o
  18   5   9          0.24          1.76         1.02 o
  19   5   9          2.10          2.06         0.80 o
  20   5   9          0.00          0.46         0.72 o
   1   6   9          4.29          5.23         1.14 o
   2   6   9          1.40          4.36         1.35 o
   3   6   9          2.01          2.30         1.18 o
   4   6   9         23.19         11.97         3.09 o
   5   6   9          0.15          7.88         2.23 o
   6   6   9          2.70          4.34         1.29 o
   7   6   9          8.79          8.99         1.39 o
   8   6   9          6.16         10.09         1.59 o
   9   6   9          1.12          2.19         1.02 o
  10   6   9          2.04          4.16         1.20 o
  11   6   9          1.41          2.81         1.06 o
  12   6   9          3.38          3.41         1.21 o
  13   6   9          2.01          4.09         1.03 o
  14   6   9          7.95          5.79         1.33 o
  15   6   9          2.05          2.35         0.99 o
  16   6   9          0.03          1.09         0.98 o
  17   6   9          0.00          0.83         0.95 o
  18   6   9          0.13          0.97         0.89 o
  19   6   9          0.66          0.79         0.73 o
  20   6   9          0.69         -0.31         1.57 o
   0   7   9          0.52          7.71         2.10 o
   1   7   9         20.20         24.28         3.22 o
   2   7   9          4.42          6.47         1.65 o
   3   7   9          4.23          7.00         2.02 o
   4   7   9          4.40          3.04         1.16 o
   5   7   9          1.97          2.89         1.14 o
   6   7   9         13.55          8.07         1.53 o
   7   7   9          2.63          8.39         1.66 o
   8   7   9         20.63         26.18         3.22 o
   9   7   9          0.04          3.39         1.21 o
  10   7   9          6.33          7.78         1.53 o
  11   7   9          0.01          2.07         1.48 o
  12   7   9          0.01          1.52         0.88 o
  13   7   9          0.62          0.85         0.86 o
  14   7   9          1.71          3.67         1.08 o
  15   7   9          0.15          0.98         0.92 o
  16   7   9          2.75          4.28         1.21 o
  17   7   9          1.51          2.88         1.03 o
  18   7   9          1.29          1.85         0.84 o
  19   7   9          0.97          1.67         0.79 o
   1   8   9          5.33          9.21         1.57 o
   2   8   9         82.53        100.37        17.25 o
   3   8   9         10.92         12.28         2.71 o
   4   8   9         13.03         15.38         2.17 o
   5   8   9         83.54         49.10        14.65 o
   6   8   9        157.79        122.04        18.09 o
   7   8   9          8.74         13.24         2.76 o
   8   8   9          1.29          1.66         1.02 o
   9   8   9          2.31          2.22         0.92 o
  10   8   9          0.25          0.39         0.94 o
  11   8   9          1.95          2.98         0.94 o
  12   8   9         60.61         30.04        10.71 o
  13   8   9          9.43          7.79         2.97 o
  14   8   9         25.66         14.73         5.85 o
  15   8   9          0.23          0.69         0.93 o
  16   8   9          0.25          1.88         1.01 o
  17   8   9          4.56          6.92         1.28 o
  18   8   9          0.19          0.66         0.81 o
  19   8   9          0.09          0.43         0.83 o
   0   9   9          3.45          5.65         1.85 o
   1   9   9          1.35          1.09         1.09 o
   2   9   9          3.29          3.37         1.69 o
   3   9   9          0.08          4.64         1.19 o
   4   9   9          0.00          2.89         1.16 o
   5   9   9          0.33          2.63         1.16 o
   6   9   9          2.80          3.44         1.00 o
   7   9   9          1.13          2.60         0.95 o
   8   9   9          1.04          2.87         1.40 o
   9   9   9          1.34          2.33         0.87 o
  10   9   9         14.84         16.44         1.97 o
  11   9   9          1.19          1.27         0.80 o
  12   9   9          2.55          2.62         0.85 o
  13   9   9          1.60          0.44         0.74 o
  14   9   9          0.05          0.99         0.85 o
  15   9   9          0.01          0.63         0.91 o
  16   9   9          1.30          2.10         0.96 o
  17   9   9          0.28          1.01         0.80 o
  18   9   9          0.07          1.29         0.81 o
   1  10   9         17.38         14.95         2.95 o
   2  10   9         24.07         28.04         3.70 o
   3  10   9          6.88          8.14         3.15 o
   4  10   9        114.32         86.32        14.82 o
   5  10   9        265.92        141.28        28.03 o
   6  10   9         64.77         56.05         6.08 o
   7  10   9          1.61          3.01         1.30 o
   8  10   9          1.14          4.25         1.18 o
   9  10   9          0.66          1.32         0.82 o
  10  10   9          0.27          1.62         0.80 o
  11  10   9          1.25          2.55         0.83 o
  12  10   9          1.20          1.27         0.86 o
  13  10   9          2.32          1.38         0.82 o
  14  10   9          2.17          3.72         1.01 o
  15  10   9          0.21          0.86         0.90 o
  16  10   9          2.78          2.13         0.85 o
  17  10   9          0.51          0.79         0.77 o
  18  10   9          0.02          0.14         0.90 o
   0  11   9          0.51          3.27         2.67 o
   1  11   9          9.85          8.85         1.70 o
   2  11   9          2.73          5.92         1.63 o
   3  11   9          4.43          2.64         0.99 o
   4  11   9          0.20          3.67         1.20 o
   5  11   9          2.13          2.38         1.11 o
   6  11   9          0.90          1.98         0.85 o
   7  11   9          0.01          0.80         1.30 o
   8  11   9         10.37         11.93         1.76 o
   9  11   9          9.21          8.15         1.22 o
  10  11   9          0.00          0.66         0.79 o
  11  11   9          0.04          1.55         0.77 o
  12  11   9          5.17          2.48         0.92 o
  13  11   9          0.38         -0.11         0.74 o
  14  11   9          0.12          0.60         0.76 o
  15  11   9          0.31          0.52         0.75 o
  16  11   9          0.86          1.27         0.82 o
  17  11   9          0.49          2.96         1.88 o
   1  12   9          0.21          2.15         1.48 o
   2  12   9          4.91          3.84         1.30 o
   3  12   9          0.74          3.18         1.72 o
   4  12   9         37.64         19.31         4.43 o
   5  12   9          0.28          4.35         2.81 o
   6  12   9          0.95          3.02         0.78 o
   7  12   9          2.44          2.40         0.90 o
   8  12   9          2.85          4.43         1.06 o
   9  12   9          0.26          1.02         0.66 o
  10  12   9          0.76          2.07         0.74 o
  11  12   9          1.07          0.98         0.77 o
  12  12   9         29.31          9.11         3.33 o
  13  12   9          0.00          1.02         0.75 o
  14  12   9         10.31          6.69         1.47 o
  15  12   9          0.11          0.55         0.82 o
  16  12   9          0.02          0.78         0.72 o
  17  12   9          0.05          0.87         4.86 o
   0  13   9          3.18         19.07         5.79 o
   1  13   9         15.16         19.19         4.44 o
   2  13   9          7.96          5.84         3.34 o
   3  13   9         16.21         13.99         2.72 o
   4  13   9          0.01          2.74         1.29 o
   5  13   9          5.69          3.87         1.12 o
   6  13   9          0.62          2.85         0.90 o
   7  13   9         10.08          9.69         1.66 o
   8  13   9         32.71         33.86         6.46 o
   9  13   9         30.87         20.70         3.01 o
  10  13   9          2.83          1.91         0.83 o
  11  13   9         12.38          9.98         1.43 o
  12  13   9          8.75          7.71         1.36 o
  13  13   9          0.04         -0.23         0.73 o
  14  13   9          0.04          2.26         0.81 o
  15  13   9          0.00          1.35         0.80 o
  16  13   9          1.82          1.73         0.98 o
   1  14   9          4.44          2.74         1.69 o
   2  14   9          0.47          0.54         1.29 o
   3  14   9          0.22          1.74         1.25 o
   4  14   9          7.93          5.31         1.50 o
   5  14   9          6.31          6.65         1.37 o
   6  14   9          0.41          1.55         0.79 o
   7  14   9          0.00          0.48         0.73 o
   8  14   9          0.15          0.53         0.72 o
   9  14   9          0.26          0.25         0.69 o
  10  14   9          1.43          0.38         0.68 o
  11  14   9          0.33          0.07         0.68 o
  12  14   9          0.02         -0.45         0.68 o
  13  14   9          0.72          2.28         0.78 o
  14  14   9          0.35         -0.52         0.83 o
  15  14   9          0.01          0.97         0.74 o
   0  15   9          6.87         12.58         4.18 o
   1  15   9          1.08          8.01         4.24 o
   2  15   9          3.83          4.35         1.68 o
   3  15   9          0.05          0.91         1.19 o
   4  15   9          0.67          1.54         0.79 o
   5  15   9          1.59          2.77         0.61 o
   6  15   9          4.21          3.31         0.87 o
   7  15   9          0.17          1.05         0.57 o
   8  15   9          0.53          1.65         0.80 o
   9  15   9          1.46          0.52         0.70 o
  10  15   9          2.04          1.45         0.71 o
  11  15   9          1.43          2.27         0.72 o
  12  15   9          0.08          0.80         0.69 o
  13  15   9          0.29         -0.19         0.64 o
  14  15   9          0.01          0.80         0.71 o
   1  16   9          0.37          0.91         0.97 o
   2  16   9          1.74          1.25         1.03 o
   3  16   9          3.64          4.55         1.26 o
   4  16   9          0.01          0.88         1.10 o
   5  16   9          3.81          8.29        17.33 o
   6  16   9          2.90          3.71         1.32 o
   7  16   9          0.25          1.33         0.65 o
   8  16   9          2.03          2.07         0.73 o
   9  16   9          0.12          0.57         0.67 o
  10  16   9          0.21          0.46         0.61 o
  11  16   9          0.01          0.40         0.61 o
  12  16   9          1.73          0.94         0.57 o
   0  17   9          2.68          3.07         1.56 o
   1  17   9          1.04          0.51         0.84 o
   2  17   9          1.24          1.63         0.89 o
   3  17   9          0.01          0.94         0.95 o
   4  17   9          0.22          1.61         0.93 o
   5  17   9          0.02          0.40         0.88 o
   6  17   9          0.66          0.84         0.62 o
   7  17   9          0.08          0.43         0.56 o
   8  17   9          0.31          0.25         0.57 o
   9  17   9          0.26          0.68         0.59 o
  10  17   9          0.00          0.62         0.51 o
  11  17   9          0.36          0.28         0.51 o
   1  18   9          0.85          2.35         0.70 o
   2  18   9          3.39          4.85         0.91 o
   3  18   9          0.07          2.42         0.90 o
   4  18   9          6.47          2.88         1.48 o
   5  18   9          3.44          3.42         1.01 o
   6  18   9          4.75          4.11         1.02 o
   7  18   9          1.32          2.64         0.79 o
   8  18   9          1.81          1.63         0.64 o
   9  18   9          0.36          0.08         0.56 o
   0  19   9          3.03          6.22         1.52 o
   1  19   9          0.02          0.76         0.66 o
   2  19   9          0.01          1.47         0.52 o
   3  19   9          0.38          0.58         0.42 o
   4  19   9          0.06         -0.14         0.33 o
   5  19   9          0.07          0.46         0.40 o
   6  19   9          0.29          0.43         0.46 o
   0   0  10         37.62         63.95        18.27 o
   1   0  10        317.13        402.03        52.50 o
   2   0  10         43.78         21.99         7.23 o
   3   0  10          6.17          6.74         1.53 o
   4   0  10          0.48          6.40         1.85 o
   5   0  10          0.59          3.58         1.73 o
   6   0  10         60.24         39.93         6.23 o
   7   0  10          5.57         18.29         5.60 o
   8   0  10        131.01        117.98        31.38 o
   9   0  10          8.21         13.94         3.14 o
  10   0  10        120.65        234.84        61.01 o
  11   0  10         64.62        127.74        33.25 o
  12   0  10          3.56          4.14         2.84 o
  13   0  10         39.29         57.60        14.95 o
  14   0  10          0.07          4.35         6.77 o
  15   0  10          0.00          5.18         4.02 o
  16   0  10          4.60         14.14         4.00 o
  17   0  10          0.03         13.14         3.70 o
  18   0  10          0.28          0.25         0.92 o
  19   0  10          9.22          5.37         4.41 o
  20   0  10          8.81          1.20         1.54 o
   1   1  10         25.11         24.74         2.49 o
   2   1  10          1.76          2.41         0.84 o
   3   1  10         24.48         22.84         2.50 o
   4   1  10          3.72         13.18         2.64 o
   5   1  10        203.21        255.64        29.75 o
   6   1  10          4.24         19.73         3.35 o
   7   1  10          0.06          5.36         1.56 o
   8   1  10          1.89          5.07         1.42 o
   9   1  10          0.00          2.69         1.14 o
  10   1  10          2.79          4.12         1.30 o
  11   1  10          0.18          2.58         1.25 o
  12   1  10          4.65          4.97         1.46 o
  13   1  10          6.47          4.60         1.60 o
  14   1  10          0.89          3.85         2.16 o
  15   1  10          0.33          1.82         1.10 o
  16   1  10          0.98          1.03         1.01 o
  17   1  10          0.95          1.81         0.93 o
  18   1  10          0.09         -0.11         0.71 o
  19   1  10          0.09          0.15         0.59 o
  20   1  10          0.16         -1.35         2.00 o
   0   2  10         92.22         74.04        14.74 o
   1   2  10         44.27         54.50         6.56 o
   2   2  10          0.16          3.52         1.19 o
   3   2  10         12.83         10.20         2.77 o
   4   2  10          0.99          2.95         1.05 o
   5   2  10          1.52          1.94         1.11 o
   6   2  10          0.97          3.69         1.36 o
   7   2  10          2.86          6.05         1.76 o
   8   2  10         18.04         17.01         2.64 o
   9   2  10          6.53          7.07         1.90 o
  10   2  10         32.62         18.22         3.17 o
  11   2  10          1.59          3.25         1.21 o
  12   2  10          0.61          2.04         2.41 o
  13   2  10          3.05          4.62         1.55 o
  14   2  10          0.50          4.21         1.27 o
  15   2  10          0.52          0.37         1.03 o
  16   2  10          1.01          2.50         1.04 o
  17   2  10          1.37          0.87         0.81 o
  18   2  10          0.01          0.21         0.70 o
  19   2  10          0.30          2.47         0.77 o
   1   3  10          9.14         12.39         1.63 o
   2   3  10          8.19          8.33         2.60 o
   3   3  10          2.38          4.19         0.94 o
   4   3  10          8.20          9.20         2.09 o
   5   3  10         53.74         62.32         5.60 o
   6   3  10          0.74          6.46         2.36 o
   7   3  10         11.12         14.69         2.02 o
   8   3  10          6.82          9.55         1.90 o
   9   3  10          3.27          5.39         1.27 o
  10   3  10          0.98          2.21         1.05 o
  11   3  10          1.14          2.23         1.11 o
  12   3  10          3.87          4.64         2.02 o
  13   3  10          4.03          8.02         1.93 o
  14   3  10          0.80          2.39         1.27 o
  15   3  10          2.37          5.74         1.91 o
  16   3  10          0.33          1.35         0.89 o
  17   3  10          0.18          1.23         0.81 o
  18   3  10          0.02          1.23         0.71 o
  19   3  10          0.36          0.91         0.69 o
   0   4  10         23.89         17.15         3.75 o
   1   4  10         22.40         30.10         3.39 o
   2   4  10          1.30          3.49         1.05 o
   3   4  10          0.78          2.71         0.86 o
   4   4  10          1.72          4.27         1.16 o
   5   4  10          2.57          8.42         1.36 o
   6   4  10          0.81          4.78         1.29 o
   7   4  10          4.18          3.13         1.59 o
   8   4  10          7.84          9.48         1.72 o
   9   4  10          5.00          7.29         1.24 o
  10   4  10          6.88          7.89         1.45 o
  11   4  10         10.38          9.35         1.87 o
  12   4  10          0.58          2.01         1.14 o
  13   4  10          0.75          4.78         1.33 o
  14   4  10          0.07          0.21         0.94 o
  15   4  10          0.49          1.54         0.96 o
  16   4  10          0.08          0.71         0.91 o
  17   4  10          0.13          1.43         0.75 o
  18   4  10          0.01          0.54         0.65 o
  19   4  10          0.00          0.24         0.66 o
   1   5  10        159.56        168.54        15.59 o
   2   5  10         41.32         30.51         3.73 o
   3   5  10         49.60         35.18         8.31 o
   4   5  10        117.28         94.99        15.72 o
   5   5  10       1181.42       1509.31       177.96 o
   6   5  10         27.93         45.31         6.24 o
   7   5  10          7.77         16.84         2.19 o
   8   5  10         10.80         15.49         2.38 o
   9   5  10         11.87         11.92         1.68 o
  10   5  10          4.17          3.77         1.20 o
  11   5  10          3.82          3.67         1.47 o
  12   5  10         14.13         12.54         2.14 o
  13   5  10          4.64          4.93         1.30 o
  14   5  10          2.84          5.71         3.25 o
  15   5  10          2.72          2.60         0.91 o
  16   5  10          0.96          1.75         0.94 o
  17   5  10          0.06          0.37         0.72 o
  18   5  10          0.51          0.34         0.62 o
  19   5  10          0.16          1.29         0.78 o
   0   6  10        102.21         55.45         7.23 o
   1   6  10          0.47          6.72         1.25 o
   2   6  10          1.37          4.43         1.45 o
   3   6  10          5.36          5.74         1.18 o
   4   6  10          2.72          5.08         1.11 o
   5   6  10          1.66          5.75         1.17 o
   6   6  10          0.37          3.02         1.14 o
   7   6  10          0.29          3.70         1.19 o
   8   6  10         24.56         28.71         3.11 o
   9   6  10          0.02          4.54         1.46 o
  10   6  10         14.18         17.24         2.12 o
  11   6  10          0.38          0.70         1.09 o
  12   6  10          0.51          0.81         0.99 o
  13   6  10          0.09          0.75         0.81 o
  14   6  10          0.00          1.37         0.78 o
  15   6  10          0.22          0.86         0.80 o
  16   6  10          0.79          1.84         0.92 o
  17   6  10          0.00          0.65         0.72 o
  18   6  10          0.36          1.08         0.68 o
  19   6  10          0.23          0.67         2.29 o
   1   7  10          0.85          3.70         1.22 o
   2   7  10          0.09          3.30         1.01 o
   3   7  10          6.52          8.51         1.77 o
   4   7  10         89.87         61.73        12.72 o
   5   7  10          1.79          7.65         1.68 o
   6   7  10          4.93          4.58         1.20 o
   7   7  10          3.74          3.82         1.14 o
   8   7  10          2.43          3.37         1.08 o
   9   7  10          0.60          0.86         0.82 o
  10   7  10          0.86          2.34         0.93 o
  11   7  10          5.39          6.18         1.11 o
  12   7  10         24.31         15.98         3.14 o
  13   7  10         12.58          9.10         1.82 o
  14   7  10          2.46          3.16         0.88 o
  15   7  10          3.03          1.65         0.83 o
  16   7  10          1.19          1.70         1.23 o
  17   7  10          0.23          1.75         0.74 o
  18   7  10          0.11          0.57         0.69 o
   0   8  10         59.67         88.23        11.24 o
   1   8  10         31.06         39.47         4.70 o
   2   8  10          7.08          7.66         1.53 o
   3   8  10          1.45          4.17         1.57 o
   4   8  10          1.48          2.79         0.99 o
   5   8  10          5.74          4.45         1.25 o
   6   8  10         11.23          8.23         1.75 o
   7   8  10         84.61         66.89        12.70 o
   8   8  10          4.64         10.64         5.90 o
   9   8  10         35.56         39.11         4.17 o
  10   8  10          2.04          2.62         1.06 o
  11   8  10         57.50         42.36         4.50 o
  12   8  10          0.09          3.50         0.97 o
  13   8  10          7.05          5.13         1.37 o
  14   8  10          1.18          3.31         0.96 o
  15   8  10          0.42          1.39         0.83 o
  16   8  10          1.85          3.26         1.15 o
  17   8  10         24.59         12.14         3.00 o
  18   8  10          1.35          4.76         1.67 o
   1   9  10          0.04          1.42         0.93 o
   2   9  10          0.53          1.45         0.85 o
   3   9  10          2.77          3.17         1.11 o
   4   9  10          1.18          2.21         0.82 o
   5   9  10         22.59         15.08         3.33 o
   6   9  10          0.01          1.27         1.01 o
   7   9  10          1.99          1.95         1.11 o
   8   9  10          1.63          1.06         0.81 o
   9   9  10          1.58          2.18         0.80 o
  10   9  10          0.10          0.72         0.79 o
  11   9  10          0.37          2.40         0.77 o
  12   9  10          0.75          0.99         0.66 o
  13   9  10          0.07          0.78         0.63 o
  14   9  10          0.04          1.74         0.75 o
  15   9  10          1.89          1.60         0.85 o
  16   9  10          0.32          1.11         0.73 o
  17   9  10          0.00          0.36         0.71 o
   0  10  10         42.78         45.86        18.49 o
   1  10  10         48.25         82.45         7.89 o
   2  10  10         29.60         21.96         4.88 o
   3  10  10          1.86          3.17         1.29 o
   4  10  10          3.41          6.38         1.60 o
   5  10  10          0.30          1.37         1.15 o
   6  10  10         15.49         19.46         2.76 o
   7  10  10          0.20          3.79         1.04 o
   8  10  10          0.04          2.37         0.91 o
   9  10  10          6.29          7.09         1.54 o
  10  10  10          1.37          4.17         0.91 o
  11  10  10          9.29          8.48         1.76 o
  12  10  10          0.62          0.37         0.71 o
  13  10  10          0.94          1.06         0.63 o
  14  10  10          0.18          0.21         0.69 o
  15  10  10          0.01          0.17         0.67 o
  16  10  10          0.00          0.32         0.67 o
  17  10  10          0.04         -0.33         1.21 o
   1  11  10          1.02          1.66         1.15 o
   2  11  10          2.01          5.30         1.89 o
   3  11  10          1.14          2.41         1.39 o
   4  11  10          0.09          1.68         0.89 o
   5  11  10          2.22          2.00         0.90 o
   6  11  10          0.19          1.21         0.95 o
   7  11  10          7.91          6.25         1.28 o
   8  11  10          1.18          0.40         0.71 o
   9  11  10          1.20          0.88         0.72 o
  10  11  10          0.09          0.51         0.66 o
  11  11  10          0.76          0.91         0.58 o
  12  11  10          0.94          1.02         0.74 o
  13  11  10          0.31          0.80         0.70 o
  14  11  10          0.05          0.82         0.70 o
  15  11  10          0.90          0.51         0.63 o
  16  11  10          0.01          0.53         0.69 o
   0  12  10         37.21         30.95         9.15 o
   1  12  10          7.72          7.39         3.71 o
   2  12  10          0.08          3.38         1.06 o
   3  12  10          5.97          7.59         1.56 o
   4  12  10          0.67          2.18         0.87 o
   5  12  10          3.38          3.13         0.99 o
   6  12  10          0.51          1.14         0.74 o
   7  12  10          8.17          9.78         2.27 o
   8  12  10          4.56          2.59         1.10 o
   9  12  10         23.77         21.55         2.64 o
  10  12  10          1.45          1.34         0.57 o
  11  12  10          5.69          3.93         0.87 o
  12  12  10          0.09          0.10         0.57 o
  13  12  10          1.03          2.39         0.70 o
  14  12  10          2.08          2.50         0.77 o
  15  12  10          0.00          0.19         0.68 o
   1  13  10          2.73          2.47         1.76 o
   2  13  10          3.15          3.85         1.20 o
   3  13  10          3.82          5.39         1.24 o
   4  13  10         11.16          9.03         2.66 o
   5  13  10         19.64         16.36         3.88 o
   6  13  10          3.74          6.26         1.42 o
   7  13  10         13.93          9.34         1.75 o
   8  13  10          2.08          1.43         0.66 o
   9  13  10          2.09          3.16         0.87 o
  10  13  10          0.13          1.15         0.61 o
  11  13  10          0.02          1.59         0.61 o
  12  13  10          1.37          1.19         0.62 o
  13  13  10         10.54          5.04         1.33 o
  14  13  10          0.00          0.63         0.60 o
   0  14  10          0.65          2.27         1.85 o
   1  14  10          0.08          1.61         1.49 o
   2  14  10          0.16          0.41         1.04 o
   3  14  10          0.11          0.40         0.99 o
   4  14  10          0.22          0.39         0.64 o
   5  14  10          1.72          1.00         0.58 o
   6  14  10          0.74          0.31         0.52 o
   7  14  10          2.05          1.50         0.71 o
   8  14  10          0.88          1.66         0.60 o
   9  14  10          0.47          1.11         0.52 o
  10  14  10          0.92          0.89         0.58 o
  11  14  10          0.67          0.61         0.59 o
  12  14  10          0.07          0.26         0.58 o
  13  14  10          0.19          0.54         0.58 o
   1  15  10          0.22          0.60         0.94 o
   2  15  10          0.02          1.52         0.98 o
   3  15  10          3.35          8.92         4.21 o
   4  15  10          0.64          1.71         0.79 o
   5  15  10          0.02          3.07         1.22 o
   6  15  10          1.43          2.33         1.15 o
   7  15  10          0.14          0.88         0.60 o
   8  15  10          0.10          1.32         0.44 o
   9  15  10          1.47          1.81         0.93 o
  10  15  10          0.10          1.04         0.57 o
  11  15  10          0.16          0.34         0.58 o
  12  15  10          0.82          0.99         0.58 o
   0  16  10          0.61          1.82         1.53 o
   1  16  10          0.07          7.55         2.06 o
   2  16  10          0.15          0.64         1.08 o
   3  16  10          0.00          1.85         1.16 o
   4  16  10          0.00          0.50         0.65 o
   5  16  10          0.16          0.72         0.70 o
   6  16  10          0.77          0.03         0.42 o
   7  16  10          3.83          2.97         0.79 o
   8  16  10          0.03          1.05         0.45 o
   9  16  10          5.40          3.40         0.82 o
  10  16  10          0.33          0.56         0.54 o
   1  17  10          0.96          0.74         1.01 o
   2  17  10          0.00          1.08         0.90 o
   3  17  10          1.37          1.32         1.08 o
   4  17  10          2.97          1.91         1.16 o
   5  17  10          0.22          0.74         0.84 o
   6  17  10          0.09          0.99         0.55 o
   7  17  10          0.69          0.88         0.38 o
   8  17  10          0.19          0.83         0.46 o
   0  18  10          1.79         85.16        24.28 o
   1  18  10          0.05          0.74         0.89 o
   2  18  10          0.02          0.26         0.85 o
   3  18  10          1.71          3.32         1.06 o
   4  18  10          0.12         -0.75         0.75 o
   5  18  10          0.76          0.97         0.77 o
   1   0  11         78.31         81.26        10.58 o
   2   0  11          0.04          2.03         1.18 o
   3   0  11        132.96        112.92        22.23 o
   4   0  11         23.27         38.57        13.69 o
   5   0  11        596.45        742.76       106.44 o
   6   0  11          4.34         41.33        15.88 o
   7   0  11         24.99         22.61         4.61 o
   8   0  11          7.76         11.65         2.58 o
   9   0  11         11.93         11.77         3.46 o
  10   0  11          3.97          5.48         1.97 o
  11   0  11         21.08         13.71         3.87 o
  12   0  11         33.61         88.93        23.19 o
  13   0  11        118.39        130.75        33.28 o
  14   0  11         12.80         27.72         7.38 o
  15   0  11          4.19          6.73         3.34 o
  16   0  11          0.33          1.04         1.23 o
  17   0  11          0.03          1.99         1.69 o
  18   0  11          0.05         14.39         3.93 o
   0   1  11         73.27         58.25         6.93 o
   1   1  11          9.67         12.06         1.81 o
   2   1  11          6.11          5.81         1.06 o
   3   1  11          2.61          4.16         1.04 o
   4   1  11          0.80          7.53         1.33 o
   5   1  11          0.65          5.42         1.27 o
   6   1  11          6.08         11.47         1.96 o
   7   1  11          8.04          5.63         1.53 o
   8   1  11          3.53          7.09         3.20 o
   9   1  11          1.00          5.02         1.21 o
  10   1  11          3.64          4.22         1.21 o
  11   1  11          4.20          1.71         1.04 o
  12   1  11          0.50          0.88         1.02 o
  13   1  11          0.07          1.98         0.99 o
  14   1  11          0.01          0.37         0.95 o
  15   1  11          0.12          0.79         0.96 o
  16   1  11          0.20          1.36         0.88 o
  17   1  11          0.34          1.20         0.76 o
  18   1  11          0.69          0.75         0.74 o
   1   2  11         11.23          9.23         1.38 o
   2   2  11          0.28          2.26         0.84 o
   3   2  11         23.47         17.62         2.66 o
   4   2  11          5.77          7.05         1.28 o
   5   2  11         92.61        110.20        11.53 o
   6   2  11          0.00          5.72         1.34 o
   7   2  11          0.16          3.06         1.23 o
   8   2  11          0.21          2.55         1.34 o
   9   2  11          0.65          3.72         1.22 o
  10   2  11          0.01          2.21         0.89 o
  11   2  11          0.65          1.59         1.14 o
  12   2  11          4.88          7.01         2.70 o
  13   2  11          8.86          6.04         1.56 o
  14   2  11          0.03          2.54         1.47 o
  15   2  11          1.22          1.19         0.95 o
  16   2  11          0.81          0.95         0.82 o
  17   2  11          0.68          0.86         0.73 o
  18   2  11          0.13          0.04         0.67 o
   0   3  11         55.20         74.14        14.82 o
   1   3  11         11.35          9.65         1.75 o
   2   3  11         17.33         11.72         1.77 o
   3   3  11          4.92          5.09         0.93 o
   4   3  11          3.89          4.89         1.13 o
   5   3  11          2.75          3.09         1.03 o
   6   3  11          4.68          8.54         2.55 o
   7   3  11          2.79          2.97         1.24 o
   8   3  11          0.05          2.15         1.35 o
   9   3  11          1.64          4.17         1.52 o
  10   3  11          1.24          5.04         1.18 o
  11   3  11          0.43          1.26         0.85 o
  12   3  11          4.07          4.90         1.31 o
  13   3  11          1.46          1.65         0.94 o
  14   3  11          0.73          3.23         1.27 o
  15   3  11          0.07          1.30         1.06 o
  16   3  11          1.58          2.07         0.84 o
  17   3  11          0.96          0.12         0.95 o
  18   3  11          0.34          1.61         0.74 o
   1   4  11          2.89          2.68         0.79 o
   2   4  11          0.14          2.26         0.84 o
   3   4  11          4.25          3.26         0.92 o
   4   4  11         17.66         17.83         2.52 o
   5   4  11         26.33         16.95         2.16 o
   6   4  11          6.22          7.66         1.34 o
   7   4  11          0.14          1.32         1.07 o
   8   4  11          0.12          0.99         0.99 o
   9   4  11          0.01         -0.11         0.88 o
  10   4  11          0.15          1.41         0.77 o
  11   4  11          0.41          2.56         1.02 o
  12   4  11          0.15          1.37         0.95 o
  13   4  11          0.97          1.30         2.09 o
  14   4  11          0.00          2.14         1.15 o
  15   4  11          0.01          1.07         0.86 o
  16   4  11          0.22          0.76         0.69 o
  17   4  11          0.01          0.79         0.63 o
  18   4  11          0.01          0.13         0.62 o
   0   5  11        483.39        540.97        66.75 o
   1   5  11          5.97         22.73         2.44 o
   2   5  11        113.62         67.69         9.02 o
   3   5  11         25.59         17.12         3.87 o
   4   5  11         27.56         20.55         3.61 o
   5   5  11          0.20          1.46         0.86 o
   6   5  11         45.96         35.20         4.46 o
   7   5  11          0.95          5.25         1.34 o
   8   5  11          0.91          4.17         2.64 o
   9   5  11          5.31          4.40         1.09 o
  10   5  11          3.94          4.91         1.12 o
  11   5  11          0.36          3.01         0.83 o
  12   5  11          5.31          6.32         1.69 o
  13   5  11          0.03          1.14         0.91 o
  14   5  11          0.27          2.46         0.87 o
  15   5  11          0.18          0.04         0.74 o
  16   5  11          1.40          1.16         0.68 o
  17   5  11          0.21          1.79         0.71 o
  18   5  11          2.60          0.52         1.53 o
   1   6  11         10.60          9.42         1.41 o
   2   6  11          0.13          1.77         0.85 o
   3   6  11          9.28          7.77         1.52 o
   4   6  11          3.69          7.44         1.39 o
   5   6  11         50.79         26.33         5.12 o
   6   6  11          3.70          8.05         1.63 o
   7   6  11          2.99          1.94         1.21 o
   8   6  11          0.05          0.47         0.98 o
   9   6  11          0.28          1.24         0.80 o
  10   6  11          0.01          1.21         0.74 o
  11   6  11          0.06          1.70         0.85 o
  12   6  11          1.33          1.57         1.09 o
  13   6  11          9.22          6.92         1.30 o
  14   6  11          0.40          1.77         0.87 o
  15   6  11          0.30          0.78         0.73 o
  16   6  11          0.15          0.34         0.64 o
  17   6  11          0.26          0.52         0.64 o
   0   7  11          9.63         11.63         3.22 o
   1   7  11         33.04         25.96         2.82 o
   2   7  11          0.00          2.72         1.00 o
   3   7  11         11.23          6.21         1.81 o
   4   7  11          1.63          1.56         0.85 o
   5   7  11          6.35          5.31         1.17 o
   6   7  11          0.53          2.23         0.99 o
   7   7  11          3.86          5.10         1.23 o
   8   7  11          3.62          6.40         1.29 o
   9   7  11         18.36         15.92         2.13 o
  10   7  11          0.29          1.84         0.75 o
  11   7  11          7.23          5.77         1.72 o
  12   7  11          2.94          1.58         0.78 o
  13   7  11          0.10          1.33         0.94 o
  14   7  11          1.88          2.66         0.80 o
  15   7  11          0.43          0.81         0.67 o
  16   7  11          0.43          1.56         0.91 o
  17   7  11         11.20          6.03         2.73 o
   1   8  11          0.30          1.46         0.82 o
   2   8  11          0.56          5.24         1.17 o
   3   8  11          0.00          2.00         0.87 o
   4   8  11          1.04          1.71         1.59 o
   5   8  11          3.36          4.55         1.12 o
   6   8  11         34.93         30.01         3.84 o
   7   8  11          0.78          2.66         1.02 o
   8   8  11         10.05          8.04         1.27 o
   9   8  11          7.68          7.58         1.59 o
  10   8  11          0.43          1.49         0.81 o
  11   8  11          0.44          2.59         0.76 o
  12   8  11         10.42          7.08         1.70 o
  13   8  11          1.36          2.15         0.74 o
  14   8  11          5.82          5.02         1.64 o
  15   8  11          3.00          2.88         0.99 o
  16   8  11          3.21          2.30         0.97 o
   0   9  11         44.00         34.96         6.08 o
   1   9  11          0.58          2.87         0.95 o
   2   9  11          5.66          7.45         1.97 o
   3   9  11          3.15          1.98         0.86 o
   4   9  11          2.08          1.99         0.89 o
   5   9  11          0.60          2.58         1.76 o
   6   9  11          0.42          2.12         0.83 o
   7   9  11          2.17          0.09         0.88 o
   8   9  11         10.38          6.65         1.44 o
   9   9  11          0.32          2.13         1.00 o
  10   9  11          5.33          3.40         1.09 o
  11   9  11          0.26          1.42         0.77 o
  12   9  11          0.00          0.36         0.66 o
  13   9  11          0.02          0.63         0.61 o
  14   9  11          0.45          0.53         0.59 o
  15   9  11          0.07          0.22         0.57 o
  16   9  11          2.14          1.64         0.74 o
   1  10  11          3.43          6.06         1.34 o
   2  10  11          0.58          1.19         0.84 o
   3  10  11          0.39          6.92         2.41 o
   4  10  11          3.88          3.60         1.11 o
   5  10  11         18.04         10.34         3.03 o
   6  10  11          0.81          5.08         1.19 o
   7  10  11          0.63          1.34         0.84 o
   8  10  11          0.28          2.14         0.74 o
   9  10  11          2.23          1.94         0.75 o
  10  10  11          0.43          0.86         0.71 o
  11  10  11          1.72          1.75         0.71 o
  12  10  11          2.22          3.08         0.73 o
  13  10  11          1.50          1.07         0.67 o
  14  10  11          0.23          1.24         0.56 o
  15  10  11          0.34          0.39         0.61 o
   0  11  11         11.41         21.00         3.86 o
   1  11  11          0.18          3.72         1.46 o
   2  11  11          0.24          1.00         0.83 o
   3  11  11          0.12          0.82         0.82 o
   4  11  11          1.36          2.09         0.81 o
   5  11  11          0.34          0.75         0.72 o
   6  11  11          0.00          1.19         0.76 o
   7  11  11          2.33          0.55         0.68 o
   8  11  11          0.19          2.15         0.81 o
   9  11  11          1.08          2.28         0.80 o
  10  11  11          0.81          2.15         0.76 o
  11  11  11          0.66          0.76         0.55 o
  12  11  11          0.29         -0.18         0.52 o
  13  11  11          0.00          0.47         0.53 o
  14  11  11          0.00          0.04         0.53 o
   1  12  11          1.41          1.85         1.09 o
   2  12  11          0.29          2.11         0.90 o
   3  12  11          4.11          4.54         1.09 o
   4  12  11          0.60          3.33         1.07 o
   5  12  11          6.60          6.05         1.34 o
   6  12  11          4.71          5.61         1.76 o
   7  12  11          0.01          1.11         0.69 o
   8  12  11          1.19          1.01         0.70 o
   9  12  11          2.07          2.50         0.74 o
  10  12  11          0.11         -0.10         0.60 o
  11  12  11          0.15          0.39         0.53 o
  12  12  11          0.09          0.54         0.47 o
  13  12  11          0.60          1.09         0.62 o
   0  13  11         50.72         62.96        18.04 o
   1  13  11         39.81         33.63        19.91 o
   2  13  11          6.46          7.53         1.96 o
   3  13  11          0.76          1.61         0.74 o
   4  13  11          0.86          1.35         0.72 o
   5  13  11          5.16          5.92         1.51 o
   6  13  11          5.37          4.21         1.04 o
   7  13  11          5.37          4.03         1.58 o
   8  13  11          0.00          2.36         0.73 o
   9  13  11         16.97          9.70         2.20 o
  10  13  11          0.03          0.78         0.62 o
  11  13  11          2.79          3.51         0.83 o
  12  13  11          2.47          1.62         0.54 o
   1  14  11          0.01          0.74         0.91 o
   2  14  11          0.02          1.75         0.88 o
   3  14  11          0.14          1.17         0.73 o
   4  14  11          1.45          2.20         0.80 o
   5  14  11          1.30          1.49         0.66 o
   6  14  11          0.03          1.08         0.82 o
   7  14  11          1.21          1.55         0.56 o
   8  14  11          0.04         -0.08         0.51 o
   9  14  11          0.36          0.41         0.50 o
  10  14  11          0.01          0.25         0.43 o
  11  14  11          0.24          0.93         0.50 o
   0  15  11          3.04          2.94         2.04 o
   1  15  11          0.78          2.44         1.25 o
   2  15  11          5.36          4.20         1.21 o
   3  15  11          0.94          0.43         0.92 o
   4  15  11          0.04          0.39         0.60 o
   5  15  11          0.90          1.53         0.97 o
   6  15  11          0.07          1.07         0.68 o
   7  15  11          0.48          1.33         0.64 o
   8  15  11          2.59          2.65         1.09 o
   9  15  11          1.60          1.99         0.58 o
   1  16  11          0.03          0.56         0.97 o
   2  16  11          0.00          0.67         0.96 o
   3  16  11          2.74          1.17         0.82 o
   4  16  11          0.15          0.81         0.62 o
   5  16  11          2.23          1.59         1.00 o
   6  16  11          2.20          3.03         1.38 o
   7  16  11          0.10          0.78         0.41 o
   0  17  11          2.29          4.57         3.18 o
   1  17  11          0.93          2.60         2.37 o
   2  17  11          0.08          1.41         0.94 o
   3  17  11          0.03          0.21         0.94 o
   4  17  11          0.01          1.05         0.60 o
   0   0  12        129.57        197.10        33.08 o
   1   0  12         16.61         11.70         6.56 o
   2   0  12          1.54          3.87         1.08 o
   3   0  12         33.09         20.91         3.44 o
   4   0  12         33.18         41.24         9.69 o
   5   0  12          8.14          5.29         1.99 o
   6   0  12         22.82         34.07         7.02 o
   7   0  12          8.47          4.27         1.66 o
   8   0  12         72.29         57.71         8.20 o
   9   0  12         18.34         11.65         2.46 o
  10   0  12          0.34          1.01         1.10 o
  11   0  12         14.35         10.72         2.67 o
  12   0  12         25.52         34.77         9.08 o
  13   0  12          0.27          2.83         1.47 o
  14   0  12          2.42          1.92         1.40 o
  15   0  12          1.60          1.85         1.23 o
  16   0  12          5.56          3.35         1.41 o
  17   0  12          1.05          5.83         1.95 o
   1   1  12          0.00          2.48         0.83 o
   2   1  12          0.29          2.15         0.73 o
   3   1  12          1.17          1.43         0.76 o
   4   1  12          1.82          3.44         0.89 o
   5   1  12          2.89          5.87         1.19 o
   6   1  12          5.84          7.66         2.97 o
   7   1  12          0.03          1.82         1.04 o
   8   1  12          0.08          1.46         1.07 o
   9   1  12          0.06          1.48         1.07 o
  10   1  12          0.36          1.91         0.77 o
  11   1  12          1.54          2.04         0.88 o
  12   1  12          0.97          2.06         1.06 o
  13   1  12          1.61          3.36         1.25 o
  14   1  12          0.06          0.71         1.16 o
  15   1  12          0.02         -0.08         0.78 o
  16   1  12          0.08          1.18         0.75 o
  17   1  12          0.14          0.69         0.76 o
   0   2  12         17.16         14.55         5.00 o
   1   2  12          3.04          4.55         1.14 o
   2   2  12          2.47          5.22         1.52 o
   3   2  12          5.00          4.17         1.18 o
   4   2  12          2.99          3.10         0.98 o
   5   2  12          2.78          2.15         0.94 o
   6   2  12          2.37          7.60         1.50 o
   7   2  12          1.24          2.83         1.10 o
   8   2  12          4.55          8.22         1.55 o
   9   2  12          4.86          4.22         1.22 o
  10   2  12          0.08          2.19         0.80 o
  11   2  12          5.78          4.20         1.11 o
  12   2  12          1.12          1.03         0.83 o
  13   2  12          0.00          0.34         0.81 o
  14   2  12          0.80          1.48         0.91 o
  15   2  12          0.01          1.57         0.80 o
  16   2  12          0.15          0.32         0.72 o
  17   2  12          3.50          4.80         1.60 o
   1   3  12          0.01          1.97         0.81 o
   2   3  12          3.75          3.06         0.88 o
   3   3  12          0.04          2.83         0.90 o
   4   3  12          9.88          6.87         1.22 o
   5   3  12          0.05          1.87         1.44 o
   6   3  12          4.35          2.79         0.98 o
   7   3  12          0.33          2.71         1.00 o
   8   3  12          0.11          2.17         1.13 o
   9   3  12          2.57          1.82         1.08 o
  10   3  12          0.50          2.23         0.84 o
  11   3  12          0.20          3.10         0.95 o
  12   3  12          0.76          1.53         0.75 o
  13   3  12          0.57          3.24         1.03 o
  14   3  12          2.09          2.16         1.04 o
  15   3  12          2.56          3.79         1.06 o
  16   3  12          2.64          3.30         0.94 o
   0   4  12          4.18          4.29         1.17 o
   1   4  12         24.33         10.43         2.30 o
   2   4  12          0.07          2.12         0.98 o
   3   4  12          0.32          1.36         0.72 o
   4   4  12          0.43          1.06         0.75 o
   5   4  12          1.12          1.42         0.77 o
   6   4  12          0.20          3.00         1.01 o
   7   4  12          0.92          1.00         0.83 o
   8   4  12          0.57          1.98         1.01 o
   9   4  12          1.82          3.11         1.02 o
  10   4  12          0.00          1.00         0.89 o
  11   4  12          0.05          1.20         0.70 o
  12   4  12          0.00          0.90         0.74 o
  13   4  12          0.00          0.61         0.77 o
  14   4  12          0.13          1.14         0.77 o
  15   4  12          0.04          0.21         0.89 o
  16   4  12          0.53          1.09         0.71 o
   1   5  12          0.64          1.18         0.72 o
   2   5  12          9.70          7.99         1.41 o
   3   5  12          9.54          9.40         2.14 o
   4   5  12         16.09         14.49         2.36 o
   5   5  12          5.07          9.09         2.58 o
   6   5  12         23.27         17.70         6.58 o
   7   5  12          3.67          5.09         1.07 o
   8   5  12          0.07          0.61         0.98 o
   9   5  12          0.44          2.94         0.96 o
  10   5  12          0.19          2.13         0.77 o
  11   5  12          7.60          5.88         1.29 o
  12   5  12          0.05          1.46         0.83 o
  13   5  12         16.94          5.99         2.41 o
  14   5  12          4.36          2.35         1.16 o
  15   5  12          1.12          2.79         0.89 o
  16   5  12          2.60          3.42         0.97 o
   0   6  12          2.38          4.35         1.38 o
   1   6  12         18.99         17.83         2.65 o
   2   6  12          0.60          2.95         1.60 o
   3   6  12          0.10          0.82         0.87 o
   4   6  12          0.27          1.23         0.76 o
   5   6  12          0.01          0.46         0.70 o
   6   6  12          2.74          2.68         0.94 o
   7   6  12          1.52          1.92         0.95 o
   8   6  12          0.73          2.62         1.01 o
   9   6  12          0.83          1.32         0.70 o
  10   6  12          0.00          0.31         0.70 o
  11   6  12          0.86          1.00         0.68 o
  12   6  12          0.99          1.02         0.74 o
  13   6  12          0.31          0.71         0.73 o
  14   6  12          0.66          0.61         0.69 o
  15   6  12          0.16          0.61         0.65 o
  16   6  12          0.22          1.18         0.75 o
   1   7  12          1.62          3.61         0.96 o
   2   7  12          0.52          1.28         0.89 o
   3   7  12          0.11          2.45         0.87 o
   4   7  12          1.56          2.72         0.82 o
   5   7  12          3.07          4.07         1.20 o
   6   7  12          4.89          4.26         2.06 o
   7   7  12          4.22          3.09         0.97 o
   8   7  12          0.00          0.09         0.87 o
   9   7  12          1.31          1.79         0.77 o
  10   7  12          0.85          1.86         0.92 o
  11   7  12          0.00          1.58         0.82 o
  12   7  12          0.05          0.68         0.80 o
  13   7  12          0.61          2.43         1.00 o
  14   7  12          0.51          1.80         0.68 o
  15   7  12          0.53          0.72         0.67 o
   0   8  12          3.52          6.27         2.06 o
   1   8  12         57.58         81.81        11.39 o
   2   8  12          0.03          4.35         2.02 o
   3   8  12          0.84          2.48         0.95 o
   4   8  12          1.73          2.36         0.90 o
   5   8  12          0.49          0.99         0.85 o
   6   8  12          0.97          1.85         0.75 o
   7   8  12          0.36          1.58         0.91 o
   8   8  12         14.17          9.70         2.16 o
   9   8  12          4.54          6.41         1.01 o
  10   8  12          0.06          2.89         1.30 o
  11   8  12          3.23          3.24         0.98 o
  12   8  12          4.99          3.11         0.95 o
  13   8  12          4.33          2.43         1.29 o
  14   8  12          0.17          0.92         0.64 o
  15   8  12          0.68          1.32         0.70 o
   1   9  12          0.90          0.62         0.81 o
   2   9  12          0.06          2.88         1.13 o
   3   9  12          1.47          1.79         1.13 o
   4   9  12          0.00          1.34         0.87 o
   5   9  12          1.30          2.71         0.85 o
   6   9  12          1.38          2.66         0.73 o
   7   9  12          2.84          1.75         0.76 o
   8   9  12          0.02          0.71         0.72 o
   9   9  12          0.13          0.52         0.62 o
  10   9  12          0.04          0.72         0.67 o
  11   9  12          0.61          1.90         0.76 o
  12   9  12          0.52          0.63         0.73 o
  13   9  12          4.83          2.58         0.71 o
  14   9  12          0.00          0.39         0.62 o
   0  10  12          5.51          7.39         1.92 o
   1  10  12          0.00          3.00         0.91 o
   2  10  12          1.58          3.53         0.96 o
   3  10  12          3.46          4.85         1.36 o
   4  10  12          3.22          2.92         0.98 o
   5  10  12          0.48          0.90         0.77 o
   6  10  12          3.35          2.19         0.71 o
   7  10  12          0.15          1.49         0.76 o
   8  10  12          4.75          5.14         1.02 o
   9  10  12          2.01          3.26         0.83 o
  10  10  12          0.25          2.73         0.83 o
  11  10  12          0.35          1.28         0.60 o
  12  10  12          1.49          1.14         0.56 o
  13  10  12          0.11          0.65         0.56 o
   1  11  12          2.37          3.44         0.95 o
   2  11  12          0.07          1.53         0.69 o
   3  11  12          0.06          0.60         0.67 o
   4  11  12          1.06          2.51         0.84 o
   5  11  12          5.54          4.53         1.57 o
   6  11  12          0.22          1.58         0.79 o
   7  11  12          0.06          0.83         0.68 o
   8  11  12          0.17          0.52         0.67 o
   9  11  12          0.03         -0.10         0.61 o
  10  11  12          0.00         -0.36         0.59 o
  11  11  12          0.03          0.95         0.66 o
  12  11  12          0.06          0.51         0.57 o
   0  12  12          0.01          2.57         1.20 o
   1  12  12         22.16         20.61         3.66 o
   2  12  12          0.93          1.36         0.81 o
   3  12  12          0.25          0.39         0.68 o
   4  12  12          0.10          0.03         0.64 o
   5  12  12          0.80          1.22         0.72 o
   6  12  12          0.20          1.22         0.65 o
   7  12  12          0.77          1.34         0.74 o
   8  12  12          0.35          0.80         0.66 o
   9  12  12          4.51          5.07         0.95 o
  10  12  12          0.61          1.06         0.88 o
  11  12  12          0.02          0.74         0.52 o
   1  13  12          2.06          2.43         0.98 o
   2  13  12          3.95          1.67         0.77 o
   3  13  12          0.21          1.73         0.73 o
   4  13  12          7.43          6.16         1.67 o
   5  13  12          2.87          2.75         1.42 o
   6  13  12          0.76          1.28         0.65 o
   7  13  12          0.16          2.45         0.81 o
   8  13  12          0.10          0.92         0.55 o
   9  13  12          3.95          2.60         0.71 o
  10  13  12          1.45          2.45         0.68 o
   0  14  12          3.17          2.28         1.32 o
   1  14  12          1.17          2.12         0.89 o
   2  14  12          0.82          1.02         0.82 o
   3  14  12          0.00          0.83         0.68 o
   4  14  12          0.23         -0.34         0.63 o
   5  14  12          0.11          0.27         0.58 o
   6  14  12          0.00          0.34         0.57 o
   7  14  12          0.01          1.06         0.60 o
   8  14  12          0.01          0.70         0.45 o
   1  15  12          0.00          1.28         0.91 o
   2  15  12          1.44          1.57         0.80 o
   3  15  12          2.41          2.61         0.85 o
   4  15  12          0.00          1.29         0.82 o
   5  15  12          1.25          2.57         0.79 o
   6  15  12          0.24          0.45         0.55 o
   0  16  12          4.00          4.21         1.98 o
   1  16  12          0.50          3.53         2.09 o
   2  16  12          0.00          1.21         0.87 o
   1   0  13          6.43          3.39         1.13 o
   2   0  13          3.18          3.78         1.16 o
   3   0  13          0.57          8.03         2.49 o
   4   0  13          3.85          7.63         1.62 o
   5   0  13         19.00         16.47         2.97 o
   6   0  13         27.85         44.70         6.79 o
   7   0  13         19.00         24.89         4.18 o
   8   0  13          0.56          2.19         1.29 o
   9   0  13          0.33          1.58         1.38 o
  10   0  13          2.79          3.36         1.26 o
  11   0  13          0.36          3.11         1.18 o
  12   0  13          0.00          1.55         1.09 o
  13   0  13          3.23          6.94         1.95 o
  14   0  13          5.23         22.40         5.94 o
  15   0  13          4.40          5.99         2.78 o
   0   1  13          3.53          3.85         2.22 o
   1   1  13          2.97          2.97         1.28 o
   2   1  13          0.00          0.90         0.66 o
   3   1  13          0.00          1.85         0.74 o
   4   1  13          0.36          1.59         0.79 o
   5   1  13          0.23          1.73         0.75 o
   6   1  13          0.53          4.27         1.01 o
   7   1  13          0.06          1.95         0.96 o
   8   1  13          1.25          4.94         1.17 o
   9   1  13          2.30          2.24         1.11 o
  10   1  13          0.33          0.35         0.85 o
  11   1  13          0.98          1.17         0.74 o
  12   1  13          0.19         -0.26         0.70 o
  13   1  13          0.07          1.35         0.82 o
  14   1  13          0.01          0.95         0.84 o
  15   1  13          0.04          1.13         1.57 o
   1   2  13          1.97          1.22         0.63 o
   2   2  13          0.10          2.70         0.83 o
   3   2  13          0.19          1.27         0.76 o
   4   2  13          0.64          2.33         0.81 o
   5   2  13          1.05          1.96         0.84 o
   6   2  13          7.89          9.49         1.58 o
   7   2  13          0.56          3.39         1.10 o
   8   2  13          0.28          0.73         0.93 o
   9   2  13          0.09          1.11         0.94 o
  10   2  13          2.81          1.35         0.91 o
  11   2  13          0.05          0.73         0.71 o
  12   2  13          0.04          1.90         0.87 o
  13   2  13          0.07          2.90         1.19 o
  14   2  13          0.15          1.12         0.76 o
  15   2  13          0.08          0.26         0.89 o
   0   3  13          1.54          4.35         1.37 o
   1   3  13          1.13          5.17         2.06 o
   2   3  13          0.74          3.18         1.40 o
   3   3  13          1.06          1.12         0.74 o
   4   3  13          0.15          1.66         0.77 o
   5   3  13          0.26          1.43         0.77 o
   6   3  13          1.18          2.60         0.93 o
   7   3  13          2.65          2.96         1.89 o
   8   3  13          3.71          2.23         1.01 o
   9   3  13          0.98          2.79         1.19 o
  10   3  13          0.03          2.18         0.97 o
  11   3  13          0.06          0.50         0.69 o
  12   3  13          2.13          2.33         0.88 o
  13   3  13          1.19          0.85         0.70 o
  14   3  13          0.25          1.35         1.00 o
  15   3  13          0.30          1.20         0.78 o
   1   4  13          0.13          0.73         0.69 o
   2   4  13          3.16          2.26         0.89 o
   3   4  13          0.07          0.95         0.70 o
   4   4  13          0.36          0.53         0.65 o
   5   4  13          1.78          2.46         0.78 o
   6   4  13          0.17          1.58         0.77 o
   7   4  13          0.12          0.62         0.86 o
   8   4  13          0.08          0.86         0.80 o
   9   4  13          0.01          0.81         0.88 o
  10   4  13          0.86          1.20         0.75 o
  11   4  13          0.00          1.44         0.72 o
  12   4  13          0.19          0.47         0.67 o
  13   4  13          0.05          1.20         0.69 o
  14   4  13          0.67          2.44         0.86 o
   0   5  13          4.65          7.53         2.21 o
   1   5  13         21.37         18.16         2.80 o
   2   5  13          0.47          5.69         1.81 o
   3   5  13          3.32          3.10         1.17 o
   4   5  13          1.52          1.65         0.74 o
   5   5  13          1.21          2.41         1.01 o
   6   5  13          2.05          2.74         0.99 o
   7   5  13          0.28          2.03         0.78 o
   8   5  13         21.43         18.15         8.16 o
   9   5  13          3.99          3.81         1.11 o
  10   5  13          1.25          2.43         0.80 o
  11   5  13          0.45          1.04         0.69 o
  12   5  13          7.10          3.18         1.17 o
  13   5  13          3.50          2.47         0.82 o
  14   5  13          0.65          1.37         0.93 o
   1   6  13          0.31          1.60         0.79 o
   2   6  13          0.24          1.98         0.82 o
   3   6  13          1.39          2.50         0.87 o
   4   6  13          2.52          2.19         1.21 o
   5   6  13          4.18          4.39         1.63 o
   6   6  13          1.18          2.62         0.78 o
   7   6  13          0.04          1.47         0.77 o
   8   6  13          0.00          0.06         0.80 o
   9   6  13          0.01          0.75         0.84 o
  10   6  13          0.79          0.71         0.69 o
  11   6  13          0.69          1.48         0.70 o
  12   6  13          0.38          0.46         0.64 o
  13   6  13          0.76          0.74         0.62 o
  14   6  13          0.00          0.91         0.68 o
   0   7  13          2.22          7.93         1.93 o
   1   7  13         20.13         16.97         3.00 o
   2   7  13          4.62          6.33         1.22 o
   3   7  13          1.86          4.24         1.71 o
   4   7  13          0.07         -0.08         0.65 o
   5   7  13          0.75          1.43         0.72 o
   6   7  13          0.16          1.35         0.66 o
   7   7  13          5.58          3.82         1.57 o
   8   7  13          0.40          2.60         0.90 o
   9   7  13         19.82         12.80         3.97 o
  10   7  13          0.02          0.71         0.65 o
  11   7  13          0.52          0.74         0.69 o
  12   7  13          2.19          2.22         0.75 o
  13   7  13          0.01          0.61         0.63 o
   1   8  13          0.12          0.90         0.75 o
   2   8  13          3.32          5.28         1.05 o
   3   8  13          2.48          3.30         0.92 o
   4   8  13         18.80         12.13         3.87 o
   5   8  13          0.45          1.88         0.76 o
   6   8  13         10.21          5.51         1.56 o
   7   8  13         11.60          9.54         2.78 o
   8   8  13          0.02          0.32         0.77 o
   9   8  13          1.40          1.31         0.68 o
  10   8  13          0.01          1.49         0.64 o
  11   8  13          0.24          2.14         1.77 o
  12   8  13          1.56          1.57         0.64 o
   0   9  13          0.45          1.76         1.03 o
   1   9  13          0.71          3.51         0.95 o
   2   9  13          1.76          2.74         0.81 o
   3   9  13          0.07          0.74         0.66 o
   4   9  13          0.02          0.26         0.60 o
   5   9  13          0.41          0.68         0.65 o
   6   9  13          0.03          1.73         0.66 o
   7   9  13          0.25          1.11         0.71 o
   8   9  13          0.60          1.36         0.74 o
   9   9  13          1.00          1.69         0.74 o
  10   9  13          0.27          0.98         0.60 o
  11   9  13          0.81          0.24         0.62 o
  12   9  13          1.05          0.06         1.21 o
   1  10  13          0.69          2.09         0.80 o
   2  10  13          0.93          1.61         0.73 o
   3  10  13          0.41          4.03         1.39 o
   4  10  13          0.13          1.07         0.72 o
   5  10  13          0.01          0.09         0.67 o
   6  10  13          0.55          0.49         0.69 o
   7  10  13          2.47          2.43         0.86 o
   8  10  13          0.00          0.59         0.67 o
   9  10  13          0.03          0.38         0.66 o
  10  10  13          0.16          0.43         0.57 o
  11  10  13          0.01          0.74         0.66 o
   0  11  13          0.09          0.87         0.99 o
   1  11  13          0.39          2.11         0.71 o
   2  11  13          0.65          0.35         0.61 o
   3  11  13          0.34         -0.45         0.62 o
   4  11  13          0.38          1.46         0.77 o
   5  11  13          0.33          0.07         0.62 o
   6  11  13          1.47          1.53         0.63 o
   7  11  13          0.67          2.06         0.75 o
   8  11  13          0.54          0.64         0.66 o
   9  11  13          0.12          0.37         0.59 o
   1  12  13          0.56          1.01         0.72 o
   2  12  13          0.36          2.45         0.74 o
   3  12  13          2.07          2.47         0.76 o
   4  12  13          2.77          4.86         1.07 o
   5  12  13          0.76          1.05         0.63 o
   6  12  13          0.19          1.04         0.74 o
   7  12  13          1.20          2.02         0.69 o
   8  12  13          0.01          0.38         0.61 o
   0  13  13          0.00          0.68         0.99 o
   1  13  13          1.52          5.29         2.44 o
   2  13  13          0.09          0.89         0.65 o
   3  13  13          0.00         -0.10         0.59 o
   4  13  13          0.01          1.27         0.64 o
   5  13  13          0.02          0.62         0.56 o
   6  13  13          0.01          0.79         0.59 o
   1  14  13          0.03         -0.32         0.76 o
   2  14  13          0.17          0.92         0.65 o
   3  14  13          1.01          1.11         0.59 o
   0   0  14        103.80         26.58        24.21 o
   1   0  14         17.43          6.67         4.17 o
   2   0  14         15.01         11.94         3.83 o
   3   0  14          3.94          5.02         1.42 o
   4   0  14          0.88          1.80         1.08 o
   5   0  14          0.18          0.90         0.89 o
   6   0  14          8.17          6.26         1.66 o
   7   0  14          1.67          1.56         1.14 o
   8   0  14          5.81         10.73         4.34 o
   9   0  14          7.54          8.14         2.03 o
  10   0  14          0.08          0.56         1.13 o
  11   0  14          0.01          1.42         1.19 o
  12   0  14          0.66          0.76         0.89 o
  13   0  14          2.93          3.44         1.76 o
   1   1  14          0.05          1.76         0.50 o
   2   1  14          0.03          1.23         0.56 o
   3   1  14          0.02          0.87         0.62 o
   4   1  14          1.34          1.25         0.67 o
   5   1  14          0.06          0.91         0.66 o
   6   1  14          0.70          2.02         0.83 o
   7   1  14          0.02          1.13         0.74 o
   8   1  14          0.00         -0.22         0.76 o
   9   1  14          0.25          0.27         0.81 o
  10   1  14          0.03          0.32         0.81 o
  11   1  14          0.24          0.56         0.72 o
  12   1  14          0.06          0.20         0.61 o
  13   1  14          0.03          0.52         0.61 o
   0   2  14          7.52          6.75         1.91 o
   1   2  14          9.26          7.42         3.21 o
   2   2  14          0.85          1.87         0.92 o
   3   2  14          0.52          0.77         0.60 o
   4   2  14          0.14          1.46         0.67 o
   5   2  14          0.01         -0.06         0.65 o
   6   2  14          0.77          0.86         0.75 o
   7   2  14          0.86          1.64         0.77 o
   8   2  14          1.02          2.35         1.02 o
   9   2  14          3.64          4.28         1.05 o
  10   2  14          0.00          0.21         0.78 o
  11   2  14          0.01          0.23         0.74 o
  12   2  14          0.20          0.21         0.64 o
   1   3  14          0.08          1.06         0.63 o
   2   3  14          0.49          1.82         1.05 o
   3   3  14          1.60          1.08         0.63 o
   4   3  14          4.90          4.59         1.36 o
   5   3  14          1.04          1.45         0.72 o
   6   3  14          0.30          3.74         1.17 o
   7   3  14          2.92          4.09         0.94 o
   8   3  14          0.98          2.02         0.86 o
   9   3  14          1.04         -0.13         0.79 o
  10   3  14          0.54          0.81         0.81 o
  11   3  14          0.13          0.16         0.68 o
  12   3  14          2.96          2.08         0.68 o
   0   4  14          6.03          4.64         1.58 o
   1   4  14          0.10          2.36         0.72 o
   2   4  14          0.51          2.72         1.16 o
   3   4  14          0.07          0.76         0.62 o
   4   4  14          0.10          0.05         0.53 o
   5   4  14          0.00          0.54         0.59 o
   6   4  14          0.07          0.74         0.65 o
   7   4  14          0.18          1.84         0.77 o
   8   4  14          0.38          1.19         1.07 o
   9   4  14          0.22          0.41         0.74 o
  10   4  14          0.02         -0.19         0.80 o
  11   4  14          0.22          0.50         0.63 o
  12   4  14          0.01          0.34         0.57 o
   1   5  14          1.89          2.57         0.87 o
   2   5  14          1.51          2.31         0.78 o
   3   5  14          0.12          2.09         0.77 o
   4   5  14          0.00          1.01         0.59 o
   5   5  14          0.96          1.64         0.65 o
   6   5  14          0.17          2.79         0.85 o
   7   5  14          7.54          5.18         1.44 o
   8   5  14          0.82          2.23         0.75 o
   9   5  14          0.01          0.22         0.73 o
  10   5  14          1.14          0.18         0.77 o
  11   5  14          0.03          0.45         0.64 o
   0   6  14          5.87          7.93         2.12 o
   1   6  14          0.58          1.49         0.92 o
   2   6  14          0.00          2.41         1.60 o
   3   6  14          0.18          1.85         0.72 o
   4   6  14          0.08          0.81         0.61 o
   5   6  14          0.87          1.19         0.63 o
   6   6  14          1.08          1.74         0.64 o
   7   6  14          0.00          0.29         0.61 o
   8   6  14          1.31          3.37         1.23 o
   9   6  14          0.41          0.42         0.69 o
  10   6  14          0.01         -0.44         0.64 o
  11   6  14          0.11          0.96         0.64 o
   1   7  14          0.66          0.17         0.66 o
   2   7  14          0.01          0.46         0.68 o
   3   7  14          0.35          1.25         0.71 o
   4   7  14         11.58          8.38         3.17 o
   5   7  14          0.33          1.64         0.70 o
   6   7  14          0.89          1.99         0.94 o
   7   7  14          1.60          1.18         0.67 o
   8   7  14          1.66          1.87         0.76 o
   9   7  14          0.11          0.39         0.68 o
  10   7  14          1.08          1.43         0.65 o
   0   8  14         13.66         15.83        19.90 o
   1   8  14          0.48          1.84         0.76 o
   2   8  14          5.36          7.37         1.19 o
   3   8  14          1.01          1.51         1.46 o
   4   8  14          0.28          0.47         0.63 o
   5   8  14          0.02          1.14         0.63 o
   6   8  14          0.89          0.85         0.62 o
   7   8  14          2.04          1.04         0.65 o
   8   8  14          1.60          3.02         0.97 o
   9   8  14          0.95          2.49         0.76 o
   1   9  14          0.02          0.55         0.64 o
   2   9  14          0.04          0.28         0.64 o
   3   9  14          1.40          2.18         0.75 o
   4   9  14          1.12          1.21         0.64 o
   5   9  14          2.41          2.81         0.98 o
   6   9  14          0.09          1.24         0.65 o
   7   9  14          0.23          0.53         0.62 o
   8   9  14          0.02          0.08         0.63 o
   0  10  14          2.75          3.84         1.23 o
   1  10  14          0.05          1.97         0.72 o
   2  10  14          2.40          2.80         0.75 o
   3  10  14          0.59          0.81         0.65 o
   4  10  14          0.00          0.91         0.59 o
   5  10  14          0.03          0.29         0.63 o
   6  10  14          0.34          0.84         0.65 o
   7  10  14          0.22          1.51         0.91 o
   1  11  14          0.04          0.60         0.64 o
   2  11  14          0.02          0.45         0.60 o
   3  11  14          1.00          0.33         0.59 o
   4  11  14          0.00          0.34         0.62 o
   5  11  14          0.29          0.86         0.73 o
   0  12  14          0.01          2.28         0.98 o
   1  12  14          0.76          0.72         0.61 o
   2  12  14          0.14          1.00         0.60 o
   1   0  15          1.08          1.43         0.73 o
   2   0  15          1.10          0.33         0.70 o
   3   0  15          0.35          0.64         0.80 o
   4   0  15          1.96          4.73         3.28 o
   5   0  15          5.85          5.29         2.38 o
   6   0  15          0.84          1.44         1.01 o
   7   0  15          0.26          1.41         0.94 o
   8   0  15          0.00          0.91         0.98 o
   9   0  15          0.43          2.70         1.05 o
   0   1  15          0.59          2.34         0.78 o
   1   1  15          0.82          0.84         0.48 o
   2   1  15          0.02          1.11         0.48 o
   3   1  15          0.02          0.26         0.52 o
   4   1  15          0.05          0.24         0.59 o
   5   1  15          0.01          0.09         0.63 o
   6   1  15          0.00          0.68         0.59 o
   7   1  15          0.07          0.57         0.68 o
   8   1  15          0.68          1.92         0.78 o
   9   1  15          0.09          1.28         0.68 o
   1   2  15          0.01          0.35         0.50 o
   2   2  15          0.16          1.07         0.62 o
   3   2  15          0.00          0.21         0.56 o
   4   2  15          4.29          5.03         0.96 o
   5   2  15          1.07          3.68         0.94 o
   6   2  15          0.15          1.09         0.68 o
   7   2  15          0.00          0.83         0.64 o
   8   2  15          0.49          0.82         0.72 o
   9   2  15          0.03          0.01         0.68 o
   0   3  15          0.00          0.52         0.81 o
   1   3  15          0.05          3.32         1.42 o
   2   3  15          0.52          1.88         0.64 o
   3   3  15          0.82          2.60         0.70 o
   4   3  15          0.11          1.05         0.61 o
   5   3  15          0.01          0.29         0.60 o
   6   3  15          0.06          0.18         0.64 o
   7   3  15          1.62          0.98         0.79 o
   8   3  15          0.82          1.38         0.73 o
   9   3  15          2.78          4.20         0.96 o
   1   4  15          0.24          0.22         0.59 o
   2   4  15          0.02          0.36         0.59 o
   3   4  15          0.00         -0.40         0.58 o
   4   4  15          0.47          1.04         0.49 o
   5   4  15          0.03          0.29         0.51 o
   6   4  15          0.14          0.85         0.58 o
   7   4  15          0.04          0.33         0.67 o
   8   4  15          0.66          0.31         0.67 o
   9   4  15          0.00          0.40         0.69 o
   0   5  15         10.59          7.38         3.60 o
   1   5  15          1.21          1.92         0.67 o
   2   5  15          2.30          3.42         0.85 o
   3   5  15          1.25          2.16         0.70 o
   4   5  15          0.00          0.53         0.62 o
   5   5  15          0.02          0.63         0.54 o
   6   5  15          0.35          0.58         0.58 o
   7   5  15          6.85          5.22         2.21 o
   8   5  15          1.40          3.30         1.34 o
   1   6  15          0.30          0.91         0.60 o
   2   6  15          0.00          0.60         0.63 o
   3   6  15          0.35          0.59         0.60 o
   4   6  15          0.03          0.67         0.54 o
   5   6  15          0.09          0.65         0.55 o
   6   6  15          0.23          0.87         0.58 o
   7   6  15          0.17          1.07         0.60 o
   0   7  15          0.65          0.49         0.83 o
   1   7  15          2.68          3.21         1.02 o
   2   7  15          0.33          1.00         0.61 o
   3   7  15          0.59          0.89         0.64 o
   4   7  15          0.10          0.44         0.56 o
   5   7  15          0.00          0.72         0.55 o
   6   7  15          0.04          0.76         0.57 o
   1   8  15          0.95          2.40         0.70 o
   2   8  15          0.41          0.80         0.95 o
   3   8  15          0.25          1.63         0.71 o
   4   8  15          7.46          8.06         3.39 o
   5   8  15          9.52         16.76         3.01 o
   0   9  15          1.93          3.08         1.02 o
   1   9  15          0.41          0.86         0.57 o
   2   9  15          0.02          0.46         0.57 o
   0   0  16          0.00          1.25         2.09 o
   1   0  16          0.67          1.56         0.63 o
   2   0  16          0.01          1.09         1.09 o
   3   0  16          0.00          0.87         0.67 o
   4   0  16          0.44          1.13         0.82 o
   1   1  16          0.03          0.38         0.40 o
   2   1  16          0.02          0.31         0.42 o
   3   1  16          0.02          0.50         0.50 o
   4   1  16          0.10          0.31         0.51 o
   0   2  16          0.05          1.66         0.73 o
   1   2  16          0.25          1.22         0.50 o
   2   2  16          0.04          1.30         0.53 o
   3   2  16          0.48          0.58         0.51 o
   4   2  16          0.09          0.29         0.53 o
   1   3  16          0.01          0.07         0.47 o
   2   3  16          0.07          0.33         0.48 o
   3   3  16          0.01          0.49         0.51 o
   0   4  16          0.03          1.25         0.72 o
   1   4  16          0.16          1.17         0.53 o
                                                
